# Supplementary material for: A comprehensive workflow for optimizing RNA-seq data analysis
Source: BMC Genomics. 2024 Jun 24;25:631. doi: 10.1186/s12864-024-10414-y (PMC11197194; doi:10.1186/s12864-024-10414-y)
Supplement: Supplementary file 2 — Supplementary Material 2. [file 12864_2024_10414_MOESM2_ESM.xlsx]

## Sheet: ACC.fc.Cglo.rank
Name	Score	rra_rank	DESeq2_LRTgr	DESeq2_LRTpr	DESeq2_Waldlr	DESeq2_Waldpr	EdgeR_RLE_exact	EdgeR_RLE_glm_LRT	EdgeR_TMM_exact	EdgeR_TMM_glm_LRT	EdgeR_TMMwsp_exact	EdgeR_TMMwsp_glm_LRT	EdgeR_UQ_exact	EdgeR_UQ_glm_LRT	limma_voom_RLE	limma_voom_TMM	limma_voom_TMMwsp	limma_voom_UQ	mean
Cglo.bowtie2.foc	0.00105503	1	4	2	5	1	12	16	11	14	13	15	7	10	6	8	9	3	8.5
Cglo.bowtie2.raw	0.00144241	2	3	1	5	2	10	12	9	13	11	14	15	16	6	7	4	8	8.5
Cglo.bowtie2.tes	0.00295791	3	3	1	4	2	6	10	5	11	12	13	15	16	9	7	8	14	8.5
Cglo.hisat2.raw	1	4	1	3	8	4	11	15	10	14	12	16	9	13	6	5	7	2	8.5
Cglo.star.foc	1	5	1	2	4	3	9	13	8	11	10	14	15	16	7	5	6	12	8.5
Cglo.star.tes	1	6	1	2	7	3	9	13	8	12	10	14	15	16	4	6	5	11	8.5
Cglo.hisat2.foc	1	7	1	2	4	3	9	12	8	11	10	14	15	16	6	5	7	13	8.5
Cglo.star.raw	1	8	3	1	4	2	6	9	5	9	10	12	14	15	7	11	8	13	8.0625
Cglo.hisat2.tes	1	9	3	1	4	2	10	16	6	11	9	14	7	13	12	15	8	5	8.5

## Sheet: ACC.fc.Moryzae.rank
Name	Score	rra_rank	DESeq2_LRTgr	DESeq2_LRTpr	DESeq2_Waldlr	DESeq2_Waldpr	EdgeR_RLE_exact	EdgeR_RLE_glm_LRT	EdgeR_TMM_exact	EdgeR_TMM_glm_LRT	EdgeR_TMMwsp_exact	EdgeR_TMMwsp_glm_LRT	EdgeR_UQ_exact	EdgeR_UQ_glm_LRT	limma_voom_RLE	limma_voom_TMM	limma_voom_TMMwsp	limma_voom_UQ	mean
Moryzae.bowtie2.foc	7.71877e-10	1	4	3	3	5	7	8	6	8	9	11	10	12	2	1	2	5	6
Moryzae.hisat2.raw	0.00440131	2	7	4	3	5	12	13	8	9	9	11	14	15	6	1	2	10	8.0625
Moryzae.bowtie2.raw	0.0395849	3	4	2	1	3	7	9	8	11	10	12	14	15	5	6	6	13	7.875
Moryzae.bowtie2.tes	1	4	9	2	1	3	4	7	5	8	6	10	15	16	13	11	12	14	8.5
Moryzae.hisat2.foc	1	5	4	2	1	3	9	10	8	12	11	13	15	16	7	5	6	14	8.5
Moryzae.hisat2.tes	1	6	5	2	1	3	9	12	8	11	10	13	15	16	7	4	6	14	8.5
Moryzae.star.tes	1	7	4	1	3	2	9	12	8	11	10	13	15	16	7	5	6	14	8.5
Moryzae.star.foc	1	8	6	4	1	4	10	13	8	12	7	11	14	15	5	2	3	9	7.75
Moryzae.star.raw	1	9	14	3	1	2	7	9	4	6	5	8	11	15	13	10	12	16	8.5

## Sheet: ACC.fc.Vdahliae.rank
Name	Score	rra_rank	DESeq2_LRTgr	DESeq2_LRTpr	DESeq2_Waldlr	DESeq2_Waldpr	EdgeR_RLE_exact	EdgeR_RLE_glm_LRT	EdgeR_TMM_exact	EdgeR_TMM_glm_LRT	EdgeR_TMMwsp_exact	EdgeR_TMMwsp_glm_LRT	EdgeR_UQ_exact	EdgeR_UQ_glm_LRT	limma_voom_RLE	limma_voom_TMM	limma_voom_TMMwsp	limma_voom_UQ	mean
Vdahliae.bowtie2.raw.CK_4d_VS_ZT_4d	9.69e-23	1	1	8	5	7	13	11	14	9	13	10	15	12	4	3	2	6	8.3125
Vdahliae.bowtie2.foc.CK_3d_VS_ZT_3d	3.75e-20	2	3	3	2	1	7	11	9	12	10	13	8	11	5	4	6	5
Vdahliae.bowtie2.raw.CK_3d_VS_ZT_3d	9.35e-16	3	1	1	2	3	8	11	9	11	10	12	9	11	4	7	5	6
Vdahliae.bowtie2.foc.CK_4d_VS_ZT_4d	1.15e-08	2	8	2	3	1	12	14	9	10	9	10	11	13	6	4	5	7	7.75
Vdahliae.star.tes.CK_4d_VS_ZT_4d	2.82e-06	3	7	2	3	1	12	13	9	9	10	11	14	15	6	4	5	8	8.0625
Vdahliae.bowtie2.tes.CK_3d_VS_ZT_3d	0.000138381	6	1	3	3	2	8	11	9	12	6	10	7	10	5	4	4	4
Vdahliae.bowtie2.foc.CK_8d_VS_ZT_8d	0.00145694	7	4	2	3	1	9	10	8	11	8	11	11	12	6	4	5	7
Vdahliae.bowtie2.raw.CK_8d_VS_ZT_8d	0.00852832	8	2	5	3	4	11	14	10	14	12	15	9	13	6	7	8	1
Vdahliae.hisat2.raw.CK_3d_VS_ZT_3d	1	9	3	2	1	2	10	14	8	11	9	13	9	12	6	4	7	5
Vdahliae.star.foc.CK_3d_VS_ZT_3d	1	10	3	1	2	1	7	11	8	10	8	12	9	11	5	4	6	4
Vdahliae.star.raw.CK_4d_VS_ZT_4d	1	4	3	8	6	7	14	11	12	9	12	10	15	13	5	1	2	4	8.25
Vdahliae.hisat2.tes.CK_4d_VS_ZT_4d	1	5	1	7	5	6	9	15	10	14	11	13	12	16	2	4	3	8	8.5
Vdahliae.bowtie2.tes.CK_4d_VS_ZT_4d	1	6	1	6	5	4	12	13	8	10	9	11	14	15	6	2	3	7	7.875
Vdahliae.hisat2.foc.CK_4d_VS_ZT_4d	1	7	1	4	3	3	10	11	7	9	6	8	13	12	2	1	1	5	6
Vdahliae.star.raw.CK_3d_VS_ZT_3d	1	15	3	2	2	1	9	12	8	10	8	11	9	13	6	5	4	7
Vdahliae.hisat2.foc.CK_8d_VS_ZT_8d	1	16	1	4	3	2	7	10	8	9	8	9	11	12	5	5	5	6
Vdahliae.hisat2.foc.CK_3d_VS_ZT_3d	1	17	3	1	2	1	7	11	9	13	10	14	8	12	5	4	5	6
Vdahliae.hisat2.raw.CK_4d_VS_ZT_4d	1	8	7	2	3	1	11	14	8	12	9	13	15	16	6	5	4	10	8.5
Vdahliae.hisat2.tes.CK_3d_VS_ZT_3d	1	19	4	2	3	1	11	15	9	13	9	12	10	14	7	6	5	8
Vdahliae.hisat2.tes.CK_8d_VS_ZT_8d	1	20	4	2	3	1	12	14	10	13	12	14	9	11	8	7	6	5
Vdahliae.bowtie2.tes.CK_8d_VS_ZT_8d	1	21	2	3	1	3	10	14	9	13	8	12	7	11	6	4	5	4
Vdahliae.star.foc.CK_8d_VS_ZT_8d	1	22	2	3	1	2	10	14	9	13	9	12	8	11	6	5	4	7
Vdahliae.star.raw.CK_8d_VS_ZT_8d	1	23	2	3	1	2	9	12	8	11	8	11	7	10	4	6	5	5
Vdahliae.hisat2.raw.CK_8d_VS_ZT_8d	1	24	1	3	3	2	9	12	8	13	7	11	10	14	4	4	5	6
Vdahliae.star.tes.CK_8d_VS_ZT_8d	1	25	1	3	2	1	10	14	9	12	8	11	9	13	6	7	5	4
Vdahliae.star.foc.CK_4d_VS_ZT_4d	1	9	8	2	3	1	9	12	10	13	11	14	15	16	4	5	6	7	8.5
Vdahliae.star.tes.CK_3d_VS_ZT_3d	1	27	2	3	1	2	8	11	10	12	10	12	9	11	7	5	6	4

## Sheet: ACC.RSEM.Cglo.rank
Name	Score	rra_rank	DESeq2_LRTgr	DESeq2_LRTpr	DESeq2_Waldlr	DESeq2_Waldpr	EdgeR_RLE_exact	EdgeR_RLE_glm_LRT	EdgeR_TMM_exact	EdgeR_TMM_glm_LRT	EdgeR_TMMwsp_exact	EdgeR_TMMwsp_glm_LRT	EdgeR_UQ_exact	EdgeR_UQ_glm_LRT	limma_voom_RLE	limma_voom_TMM	limma_voom_TMMwsp	limma_voom_UQ
RSEM.bowtie2.Cglo.tes	2.40588e-07	1	4	1	3	2	5	7	6	8	6	9	13	14	10	12	11	15
RSEM.bowtie2.Cglo.foc	3.63573e-06	2	4	1	3	2	5	7	6	8	12	13	15	16	10	9	11	14
RSEM.star.Cglo.raw	1	3	4	1	3	2	6	9	5	8	7	10	15	16	12	11	13	14
RSEM.bowtie2.Cglo.raw	1	4	7	2	1	3	4	8	6	10	5	9	15	16	13	12	11	14
RSEM.star.Cglo.foc	1	5	3	1	4	2	7	10	8	11	13	14	15	16	6	5	9	12
RSEM.star.Cglo.tes	1	6	8	2	3	1	4	9	6	10	13	14	15	16	5	7	11	12

## Sheet: ACC.RSEM.Moryzae.rank
Name	Score	rra_rank	DESeq2_LRTgr	DESeq2_LRTpr	DESeq2_Waldlr	DESeq2_Waldpr	EdgeR_RLE_exact	EdgeR_RLE_glm_LRT	EdgeR_TMM_exact	EdgeR_TMM_glm_LRT	EdgeR_TMMwsp_exact	EdgeR_TMMwsp_glm_LRT	EdgeR_UQ_exact	EdgeR_UQ_glm_LRT	limma_voom_RLE	limma_voom_TMM	limma_voom_TMMwsp	limma_voom_UQ
RSEM.bowtie2.Moryzae.foc	1.25462e-07	1	10	1	3	2	6	9	5	8	4	7	11	12	14	13	15	16
RSEM.bowtie2.Moryzae.tes	0.0144141	2	12	2	3	4	8	9	1	5	6	7	10	13	14	11	15	16
RSEM.bowtie2.Moryzae.raw	0.123365	3	12	2	1	3	6	9	5	8	4	7	14	15	13	10	11	16
RSEM.star.Moryzae.raw	1	4	10	1	3	2	7	9	5	9	6	11	4	8	15	12	14	13
RSEM.star.Moryzae.foc	1	5	13	3	2	4	8	10	1	6	5	7	9	11	14	12	16	15
RSEM.star.Moryzae.tes	1	6	4	1	3	2	5	6	8	10	10	11	14	15	12	7	9	13

## Sheet: ACC.RSEM.Vdahliae.rank
Name	Score	rra_rank	DESeq2_LRTgr	DESeq2_LRTpr	DESeq2_Waldlr	DESeq2_Waldpr	EdgeR_RLE_exact	EdgeR_RLE_glm_LRT	EdgeR_TMM_exact	EdgeR_TMM_glm_LRT	EdgeR_TMMwsp_exact	EdgeR_TMMwsp_glm_LRT	EdgeR_UQ_exact	EdgeR_UQ_glm_LRT	limma_voom_RLE	limma_voom_TMM	limma_voom_TMMwsp	limma_voom_UQ
RSEM.bowtie2.Vdahliae.foc.CK_4d_VS_ZT_4d	1.04642e-10	1	1	8	6	7	13	16	10	12	9	11	14	15	5	3	2	4
RSEM.bowtie2.Vdahliae.raw.CK_4d_VS_ZT_4d	5.70905e-07	2	1	6	2	3	15	12	13	8	14	10	9	11	6	4	5	7
RSEM.bowtie2.Vdahliae.tes.CK_4d_VS_ZT_4d	0.00250085	3	7	2	3	1	11	13	10	12	9	11	14	15	6	5	4	8
RSEM.star.Vdahliae.raw.CK_4d_VS_ZT_4d	1	4	8	2	3	1	13	15	9	11	10	12	13	14	7	4	5	6
RSEM.star.Vdahliae.foc.CK_4d_VS_ZT_4d	1	5	1	8	6	7	14	11	13	10	13	9	15	12	5	3	2	4
RSEM.star.Vdahliae.tes.CK_4d_VS_ZT_4d	1	6	8	2	3	1	14	15	10	12	9	11	13	16	6	5	4	7

## Sheet: TNR.fc.Cglo.rank
Name	Score	rra_rank	DESeq2_LRTgr	DESeq2_LRTpr	DESeq2_Waldlr	DESeq2_Waldpr	EdgeR_RLE_exact	EdgeR_RLE_glm_LRT	EdgeR_TMM_exact	EdgeR_TMM_glm_LRT	EdgeR_TMMwsp_exact	EdgeR_TMMwsp_glm_LRT	EdgeR_UQ_exact	EdgeR_UQ_glm_LRT	limma_voom_RLE	limma_voom_TMM	limma_voom_TMMwsp	limma_voom_UQ
Cglo.bowtie2.tes	0.0140759	1	1	5	8	6	9	11	9	12	10	13	14	15	2	3	4	7
Cglo.bowtie2.raw	0.0219784	2	4	7	8	6	9	12	10	13	11	14	15	16	3	1	2	5
Cglo.bowtie2.foc	0.0584379	3	5	7	8	6	11	16	10	14	12	15	9	13	4	2	3	1
Cglo.hisat2.raw	1	4	5	7	8	6	11	15	10	14	12	16	9	13	2	1	3	4
Cglo.star.foc	1	5	5	7	8	6	10	13	9	12	11	13	14	15	1	2	3	4
Cglo.star.tes	1	6	4	7	8	6	10	13	9	12	11	14	15	16	3	1	2	5
Cglo.hisat2.foc	1	7	4	7	8	6	10	13	9	12	11	14	15	16	3	1	2	5
Cglo.star.raw	1	8	1	6	8	7	10	13	9	12	11	14	15	16	4	2	3	5
Cglo.hisat2.tes	1	9	5	6	8	7	11	15	9	12	11	14	10	13	4	2	3	1

## Sheet: TNR.fc.Moryzae.rank
Name	Score	rra_rank	DESeq2_LRTgr	DESeq2_LRTpr	DESeq2_Waldlr	DESeq2_Waldpr	EdgeR_RLE_exact	EdgeR_RLE_glm_LRT	EdgeR_TMM_exact	EdgeR_TMM_glm_LRT	EdgeR_TMMwsp_exact	EdgeR_TMMwsp_glm_LRT	EdgeR_UQ_exact	EdgeR_UQ_glm_LRT	limma_voom_RLE	limma_voom_TMM	limma_voom_TMMwsp	limma_voom_UQ
Moryzae.bowtie2.foc	1.04186e-08	1	5	6	8	7	10	11	9	11	12	14	13	15	2	1	4	3
Moryzae.hisat2.raw	0.00126089	2	1	5	7	4	9	12	8	10	9	11	13	14	3	2	2	6
Moryzae.bowtie2.tes	1	3	1	5	8	6	9	12	10	13	11	14	15	16	3	2	4	7
Moryzae.hisat2.foc	1	4	1	6	7	5	10	12	9	13	11	14	15	16	2	3	4	8
Moryzae.hisat2.tes	1	5	3	7	8	6	10	13	9	12	11	14	15	16	4	2	1	5
Moryzae.bowtie2.raw	1	6	1	3	7	2	8	11	9	12	10	13	15	16	4	5	6	14
Moryzae.star.tes	1	7	1	6	7	5	10	13	9	12	11	14	15	16	2	3	4	8
Moryzae.star.foc	1	8	1	7	8	6	11	14	10	13	9	12	13	15	4	2	3	5
Moryzae.star.raw	1	9	1	7	8	6	11	14	9	12	10	13	15	16	4	2	3	5

## Sheet: TNR.fc.Vdahliae.rank
Name	Score	rra_rank	DESeq2_LRTgr	DESeq2_LRTpr	DESeq2_Waldlr	DESeq2_Waldpr	EdgeR_RLE_exact	EdgeR_RLE_glm_LRT	EdgeR_TMM_exact	EdgeR_TMM_glm_LRT	EdgeR_TMMwsp_exact	EdgeR_TMMwsp_glm_LRT	EdgeR_UQ_exact	EdgeR_UQ_glm_LRT	limma_voom_RLE	limma_voom_TMM	limma_voom_TMMwsp	limma_voom_UQ
Vdahliae.bowtie2.raw.CK_4d_VS_ZT_4d	2.02979e-05	1	1	11	5	10	13	9	15	6	14	8	16	12	4	3	2	7
Vdahliae.bowtie2.foc.CK_4d_VS_ZT_4d	0.00393792	2	8	2	3	1	11	13	9	10	9	10	12	14	6	4	5	7
Vdahliae.star.raw.CK_4d_VS_ZT_4d	0.0115484	3	1	8	6	7	14	11	13	9	13	10	15	12	5	2	3	4
Vdahliae.bowtie2.tes.CK_4d_VS_ZT_4d	0.247286	4	1	6	6	4	11	13	8	10	9	12	14	15	5	2	3	7
Vdahliae.star.tes.CK_4d_VS_ZT_4d	1	5	7	2	3	1	12	13	9	10	9	11	14	15	6	4	5	8
Vdahliae.hisat2.tes.CK_4d_VS_ZT_4d	1	6	1	7	5	6	9	14	10	14	11	13	12	15	2	4	3	8
Vdahliae.hisat2.foc.CK_4d_VS_ZT_4d	1	7	1	6	4	5	12	13	9	11	8	10	15	14	3	2	2	7
Vdahliae.hisat2.raw.CK_4d_VS_ZT_4d	1	8	7	2	3	1	11	14	9	12	10	13	15	16	6	5	4	8
Vdahliae.star.foc.CK_4d_VS_ZT_4d	1	9	8	2	3	1	9	12	10	13	11	14	14	15	4	5	6	7

## Sheet: TNR.RSEM.Cglo.rank
Name	Score	rra_rank	DESeq2_LRTgr	DESeq2_LRTpr	DESeq2_Waldlr	DESeq2_Waldpr	EdgeR_RLE_exact	EdgeR_RLE_glm_LRT	EdgeR_TMM_exact	EdgeR_TMM_glm_LRT	EdgeR_TMMwsp_exact	EdgeR_TMMwsp_glm_LRT	EdgeR_UQ_exact	EdgeR_UQ_glm_LRT	limma_voom_RLE	limma_voom_TMM	limma_voom_TMMwsp	limma_voom_UQ
RSEM.bowtie2.Cglo.tes	2.37907e-10	1	4	5	7	6	8	11	9	12	10	13	14	15	3	1	2	4
RSEM.bowtie2.Cglo.foc	0.010458	2	1	6	8	7	9	11	10	12	13	14	15	16	2	3	4	5
RSEM.star.Cglo.raw	1	3	4	6	8	7	10	13	9	12	11	14	15	16	1	2	3	5
RSEM.bowtie2.Cglo.raw	1	4	1	6	8	7	9	12	11	14	10	13	15	16	2	4	3	5
RSEM.star.Cglo.foc	1	5	1	5	8	6	9	11	10	12	13	14	15	16	2	3	4	7
RSEM.star.Cglo.tes	1	6	1	6	8	7	9	11	10	12	13	14	15	16	3	2	4	5

[truncated: 8 more sheets: TNR.RSEM.Moryzae.rank, TNR.RSEM.Vdahliae.rank, TPR.fc.Cglo.rank, TPR.fc.Moryzae.rank, TPR.fc.Vdahliae.rank, TPR.RSEM.Cglo.rank, TPR.RSEM.Moryzae.rank, TPR.RSEM.Vdahliae.rank]
