# Supplementary material for: A comprehensive workflow for optimizing RNA-seq data analysis
Source: BMC Genomics. 2024 Jun 24;25:631. doi: 10.1186/s12864-024-10414-y (PMC11197194; doi:10.1186/s12864-024-10414-y)
Supplement: Supplementary file 3 — Supplementary Material 3. [file 12864_2024_10414_MOESM3_ESM.xlsx]

## Sheet: ACC_Cglo
Method	Value	DE_Type	rank
featureCounts/Cglo/HISAT2/tes	0.888272	DESeq2_LRTpr	1
featureCounts/Cglo/HISAT2/tes	0.8867	DESeq2_Waldpr	2
featureCounts/Cglo/HISAT2/tes	0.884848	DESeq2_LRTgr	3
featureCounts/Cglo/Bowtie2/raw	0.881574	DESeq2_LRTpr	4
featureCounts/Cglo/Bowtie2/raw	0.88086	DESeq2_Waldpr	5
featureCounts/Cglo/HISAT2/tes	0.880012	DESeq2_Waldlr	6
featureCounts/Cglo/STAR/tes	0.877033	DESeq2_LRTgr	7
featureCounts/Cglo/Bowtie2/raw	0.876682	DESeq2_LRTgr	8
featureCounts/Cglo/Bowtie2/raw	0.876172	limma_voom_TMMwsp	9
featureCounts/Cglo/HISAT2/tes	0.875882	limma_voom_UQ	10
featureCounts/Cglo/Bowtie2/raw	0.873318	DESeq2_Waldlr	11
featureCounts/Cglo/HISAT2/tes	0.87296	EdgeR_TMM_exact	12
featureCounts/Cglo/HISAT2/tes	0.872859	EdgeR_UQ_exact	13
featureCounts/Cglo/STAR/tes	0.872532	DESeq2_LRTpr	14
featureCounts/Cglo/Bowtie2/raw	0.87179	limma_voom_RLE	15
featureCounts/Cglo/Bowtie2/raw	0.871688	limma_voom_TMM	16
featureCounts/Cglo/HISAT2/tes	0.871146	limma_voom_TMMwsp	17
featureCounts/Cglo/STAR/tes	0.8711	DESeq2_Waldpr	18
featureCounts/Cglo/HISAT2/tes	0.871046	EdgeR_TMMwsp_exact	19
RSEM/Cglo/STAR/tes	0.869391	DESeq2_Waldpr	20
featureCounts/Cglo/HISAT2/tes	0.869132	EdgeR_RLE_exact	21
featureCounts/Cglo/Bowtie2/foc	0.868866	DESeq2_Waldpr	22
featureCounts/Cglo/STAR/tes	0.868849	limma_voom_RLE	23
featureCounts/Cglo/HISAT2/tes	0.868829	EdgeR_TMM_glm_LRT	24
featureCounts/Cglo/HISAT2/tes	0.868729	limma_voom_RLE	25
RSEM/Cglo/STAR/tes	0.868364	DESeq2_LRTpr	26
featureCounts/Cglo/HISAT2/tes	0.868225	EdgeR_UQ_glm_LRT	27
featureCounts/Cglo/STAR/tes	0.867826	limma_voom_TMMwsp	28
featureCounts/Cglo/STAR/tes	0.867008	limma_voom_TMM	29
RSEM/Cglo/STAR/tes	0.866824	DESeq2_Waldlr	30
featureCounts/Cglo/Bowtie2/foc	0.866674	DESeq2_LRTpr	31
featureCounts/Cglo/HISAT2/tes	0.866613	EdgeR_TMMwsp_glm_LRT	32
featureCounts/Cglo/HISAT2/tes	0.865001	limma_voom_TMM	33
featureCounts/Cglo/HISAT2/tes	0.864296	EdgeR_RLE_glm_LRT	34
featureCounts/Cglo/Bowtie2/foc	0.862655	limma_voom_UQ	35
featureCounts/Cglo/STAR/tes	0.862506	DESeq2_Waldlr	36
featureCounts/Cglo/Bowtie2/foc	0.861434	DESeq2_LRTgr	37
featureCounts/Cglo/Bowtie2/foc	0.860924	DESeq2_Waldlr	38
featureCounts/Cglo/HISAT2/foc	0.860701	DESeq2_LRTgr	39
featureCounts/Cglo/Bowtie2/raw	0.860069	limma_voom_UQ	40
featureCounts/Cglo/HISAT2/foc	0.859881	DESeq2_LRTpr	41
featureCounts/Cglo/HISAT2/foc	0.858754	DESeq2_Waldpr	42
featureCounts/Cglo/HISAT2/raw	0.856663	DESeq2_LRTgr	43
featureCounts/Cglo/Bowtie2/raw	0.856502	EdgeR_TMM_exact	44
featureCounts/Cglo/Bowtie2/raw	0.856298	EdgeR_RLE_exact	45
featureCounts/Cglo/Bowtie2/foc	0.855936	limma_voom_RLE	46
featureCounts/Cglo/HISAT2/raw	0.855748	limma_voom_UQ	47
RSEM/Cglo/STAR/tes	0.853886	EdgeR_RLE_exact	48
featureCounts/Cglo/HISAT2/raw	0.853611	DESeq2_LRTpr	49
featureCounts/Cglo/HISAT2/raw	0.853103	DESeq2_Waldpr	50
salmon/Cglo/tes	0.852839	DESeq2_LRTpr	51
RSEM/Cglo/STAR/tes	0.852757	limma_voom_RLE	52
RSEM/Cglo/STAR/tes	0.852449	EdgeR_TMM_exact	53
featureCounts/Cglo/Bowtie2/foc	0.852372	EdgeR_UQ_exact	54
featureCounts/Cglo/Bowtie2/foc	0.85227	limma_voom_TMM	55
RSEM/Cglo/STAR/tes	0.852038	limma_voom_TMM	56
RSEM/Cglo/STAR/tes	0.851936	DESeq2_LRTgr	57
salmon/Cglo/tes	0.851916	DESeq2_Waldpr	58
featureCounts/Cglo/Bowtie2/foc	0.85166	limma_voom_TMMwsp	59
featureCounts/Cglo/Bowtie2/raw	0.85161	EdgeR_TMMwsp_exact	60
featureCounts/Cglo/Bowtie2/raw	0.850082	EdgeR_RLE_glm_LRT	61
featureCounts/Cglo/Bowtie2/raw	0.849878	EdgeR_TMM_glm_LRT	62
featureCounts/Cglo/HISAT2/raw	0.849339	limma_voom_TMM	63
featureCounts/Cglo/STAR/tes	0.849105	EdgeR_TMM_exact	64
featureCounts/Cglo/HISAT2/foc	0.848401	DESeq2_Waldlr	65
featureCounts/Cglo/HISAT2/raw	0.847813	limma_voom_RLE	66
featureCounts/Cglo/HISAT2/foc	0.847581	limma_voom_TMM	67
featureCounts/Cglo/HISAT2/foc	0.847376	limma_voom_RLE	68
featureCounts/Cglo/HISAT2/raw	0.846694	limma_voom_TMMwsp	69
salmon/Cglo/tes	0.846485	DESeq2_LRTgr	70
featureCounts/Cglo/STAR/tes	0.84624	EdgeR_RLE_exact	71
featureCounts/Cglo/HISAT2/raw	0.846185	DESeq2_Waldlr	72
featureCounts/Cglo/Bowtie2/foc	0.845958	EdgeR_UQ_glm_LRT	73
RSEM/Cglo/STAR/tes	0.845672	EdgeR_RLE_glm_LRT	74
featureCounts/Cglo/Bowtie2/foc	0.845449	EdgeR_TMM_exact	75
featureCounts/Cglo/HISAT2/foc	0.845428	limma_voom_TMMwsp	76
RSEM/Cglo/STAR/tes	0.844132	EdgeR_TMM_glm_LRT	77
featureCounts/Cglo/Bowtie2/raw	0.843967	EdgeR_TMMwsp_glm_LRT	78
RSEM/Cglo/STAR/tes	0.843926	limma_voom_TMMwsp	79
RSEM/Cglo/STAR/foc	0.843844	DESeq2_LRTpr	80
featureCounts/Cglo/Bowtie2/foc	0.84382	EdgeR_RLE_exact	81
featureCounts/Cglo/Bowtie2/foc	0.843616	EdgeR_TMMwsp_exact	82
featureCounts/Cglo/STAR/tes	0.843069	EdgeR_TMMwsp_exact	83
RSEM/Cglo/STAR/foc	0.841669	DESeq2_Waldpr	84
featureCounts/Cglo/STAR/tes	0.841023	limma_voom_UQ	85
featureCounts/Cglo/STAR/tes	0.840818	EdgeR_TMM_glm_LRT	86
RSEM/Cglo/Bowtie2/foc	0.840173	DESeq2_LRTpr	87
featureCounts/Cglo/Bowtie2/foc	0.839544	EdgeR_TMM_glm_LRT	88
featureCounts/Cglo/STAR/tes	0.838772	EdgeR_RLE_glm_LRT	89
salmon/Cglo/tes	0.838491	DESeq2_Waldlr	90
featureCounts/Cglo/Bowtie2/foc	0.837813	EdgeR_TMMwsp_glm_LRT	91
featureCounts/Cglo/Bowtie2/foc	0.837609	EdgeR_RLE_glm_LRT	92
RSEM/Cglo/STAR/foc	0.83732	DESeq2_LRTgr	93
RSEM/Cglo/STAR/foc	0.837009	DESeq2_Waldlr	94
RSEM/Cglo/Bowtie2/foc	0.836358	DESeq2_Waldpr	95
RSEM/Cglo/Bowtie2/raw	0.836099	DESeq2_Waldlr	96
RSEM/Cglo/Bowtie2/foc	0.835636	DESeq2_Waldlr	97
featureCounts/Cglo/HISAT2/foc	0.834871	EdgeR_TMM_exact	98
featureCounts/Cglo/HISAT2/raw	0.834486	EdgeR_UQ_exact	99
featureCounts/Cglo/STAR/tes	0.834373	EdgeR_TMMwsp_glm_LRT	100
salmon/Cglo/tes	0.833777	limma_voom_RLE	101
featureCounts/Cglo/HISAT2/raw	0.832859	EdgeR_TMM_exact	102
featureCounts/Cglo/HISAT2/foc	0.832821	EdgeR_RLE_exact	103
featureCounts/Cglo/HISAT2/raw	0.831841	EdgeR_RLE_exact	104
RSEM/Cglo/Bowtie2/raw	0.831453	DESeq2_LRTpr	105
featureCounts/Cglo/HISAT2/raw	0.831129	EdgeR_TMMwsp_exact	106
RSEM/Cglo/Bowtie2/raw	0.830379	DESeq2_Waldpr	107
salmon/Cglo/tes	0.830293	limma_voom_TMM	108
RSEM/Cglo/Bowtie2/raw	0.829219	EdgeR_RLE_exact	109
featureCounts/Cglo/HISAT2/raw	0.828891	EdgeR_UQ_glm_LRT	110
RSEM/Cglo/STAR/tes	0.828627	limma_voom_UQ	111
salmon/Cglo/tes	0.828551	limma_voom_TMMwsp	112
RSEM/Cglo/Bowtie2/foc	0.828521	DESeq2_LRTgr	113
featureCounts/Cglo/Bowtie2/tes	0.828339	DESeq2_LRTpr	114
RSEM/Cglo/Bowtie2/tes	0.828319	DESeq2_LRTpr	115
RSEM/Cglo/Bowtie2/raw	0.827398	EdgeR_TMMwsp_exact	116
salmon/Cglo/tes	0.827321	EdgeR_TMM_exact	117
salmon/Cglo/tes	0.827014	EdgeR_RLE_exact	118
RSEM/Cglo/Bowtie2/tes	0.826846	DESeq2_Waldpr	119
RSEM/Cglo/STAR/foc	0.826344	limma_voom_TMM	120
featureCounts/Cglo/HISAT2/foc	0.826261	EdgeR_TMMwsp_exact	121
RSEM/Cglo/Bowtie2/raw	0.826184	EdgeR_TMM_exact	122
featureCounts/Cglo/Bowtie2/tes	0.826177	DESeq2_Waldpr	123
featureCounts/Cglo/HISAT2/foc	0.826158	EdgeR_TMM_glm_LRT	124
RSEM/Cglo/STAR/foc	0.826136	limma_voom_RLE	125
RSEM/Cglo/Bowtie2/foc	0.826047	EdgeR_RLE_exact	126
featureCounts/Cglo/HISAT2/raw	0.825941	EdgeR_TMM_glm_LRT	127
RSEM/Cglo/Bowtie2/tes	0.825463	DESeq2_Waldlr	128
RSEM/Cglo/Bowtie2/foc	0.825428	EdgeR_TMM_exact	129
featureCounts/Cglo/HISAT2/foc	0.825133	EdgeR_RLE_glm_LRT	130
featureCounts/Cglo/HISAT2/raw	0.824415	EdgeR_RLE_glm_LRT	131
featureCounts/Cglo/HISAT2/raw	0.824212	EdgeR_TMMwsp_glm_LRT	132
RSEM/Cglo/Bowtie2/tes	0.823845	DESeq2_LRTgr	133
RSEM/Cglo/Bowtie2/raw	0.823756	DESeq2_LRTgr	134
RSEM/Cglo/STAR/tes	0.823288	EdgeR_TMMwsp_exact	135
featureCounts/Cglo/STAR/foc	0.821083	DESeq2_LRTgr	136
salmon/Cglo/tes	0.82025	EdgeR_TMM_glm_LRT	137
RSEM/Cglo/STAR/foc	0.820027	EdgeR_RLE_exact	138
salmon/Cglo/tes	0.819533	EdgeR_RLE_glm_LRT	139
featureCounts/Cglo/Bowtie2/tes	0.819483	DESeq2_LRTgr	140
RSEM/Cglo/STAR/foc	0.819302	EdgeR_TMM_exact	141
featureCounts/Cglo/HISAT2/foc	0.818573	limma_voom_UQ	142
featureCounts/Cglo/Bowtie2/tes	0.818041	DESeq2_Waldlr	143
featureCounts/Cglo/STAR/foc	0.818024	DESeq2_LRTpr	144
RSEM/Cglo/Bowtie2/raw	0.817786	EdgeR_RLE_glm_LRT	145
RSEM/Cglo/STAR/foc	0.817645	limma_voom_TMMwsp	146
featureCounts/Cglo/STAR/foc	0.817616	DESeq2_Waldpr	147
RSEM/Cglo/Bowtie2/foc	0.816148	EdgeR_RLE_glm_LRT	148
featureCounts/Cglo/HISAT2/foc	0.816113	EdgeR_TMMwsp_glm_LRT	149
RSEM/Cglo/Bowtie2/tes	0.81535	EdgeR_RLE_exact	150
RSEM/Cglo/Bowtie2/raw	0.815257	EdgeR_TMMwsp_glm_LRT	151
RSEM/Cglo/Bowtie2/foc	0.815013	EdgeR_TMM_glm_LRT	152
featureCounts/Cglo/STAR/raw	0.814466	DESeq2_LRTpr	153
RSEM/Cglo/Bowtie2/tes	0.81444	EdgeR_TMM_exact	154
RSEM/Cglo/Bowtie2/tes	0.81444	EdgeR_TMMwsp_exact	154
RSEM/Cglo/STAR/raw	0.814166	DESeq2_LRTpr	155
RSEM/Cglo/Bowtie2/raw	0.813841	EdgeR_TMM_glm_LRT	156
RSEM/Cglo/STAR/raw	0.813355	DESeq2_Waldpr	157
RSEM/Cglo/Bowtie2/raw	0.813335	limma_voom_TMMwsp	158
featureCounts/Cglo/STAR/raw	0.813224	DESeq2_Waldpr	159
RSEM/Cglo/STAR/tes	0.813122	EdgeR_TMMwsp_glm_LRT	160
RSEM/Cglo/Bowtie2/raw	0.812626	limma_voom_TMM	161
featureCounts/Cglo/STAR/raw	0.811879	DESeq2_LRTgr	162
featureCounts/Cglo/Bowtie2/tes	0.811863	EdgeR_TMM_exact	163
featureCounts/Cglo/Bowtie2/tes	0.81176	EdgeR_RLE_exact	164
RSEM/Cglo/Bowtie2/raw	0.811412	limma_voom_RLE	165
featureCounts/Cglo/STAR/foc	0.811194	DESeq2_Waldlr	166
featureCounts/Cglo/STAR/foc	0.811092	limma_voom_TMM	167
featureCounts/Cglo/Bowtie2/raw	0.810844	EdgeR_UQ_exact	168
RSEM/Cglo/STAR/foc	0.810707	EdgeR_RLE_glm_LRT	169
salmon/Cglo/tes	0.809592	EdgeR_TMMwsp_exact	170
RSEM/Cglo/STAR/raw	0.809505	DESeq2_Waldlr	171
RSEM/Cglo/STAR/foc	0.809465	EdgeR_TMM_glm_LRT	172
featureCounts/Cglo/STAR/foc	0.806912	limma_voom_TMMwsp	173
RSEM/Cglo/Bowtie2/tes	0.806654	EdgeR_RLE_glm_LRT	174
featureCounts/Cglo/STAR/foc	0.805587	limma_voom_RLE	175
RSEM/Cglo/Bowtie2/tes	0.80544	EdgeR_TMM_glm_LRT	176
RSEM/Cglo/Bowtie2/tes	0.805339	EdgeR_TMMwsp_glm_LRT	177
salmon/Cglo/foc	0.804868	DESeq2_LRTpr	178
featureCounts/Cglo/Bowtie2/tes	0.804449	limma_voom_TMM	179
featureCounts/Cglo/Bowtie2/tes	0.803831	limma_voom_TMMwsp	180
featureCounts/Cglo/Bowtie2/raw	0.80371	EdgeR_UQ_glm_LRT	181
RSEM/Cglo/STAR/raw	0.803222	DESeq2_LRTgr	182
salmon/Cglo/tes	0.802931	limma_voom_UQ	183
featureCounts/Cglo/STAR/foc	0.802019	EdgeR_TMM_exact	184
featureCounts/Cglo/Bowtie2/tes	0.801977	limma_voom_RLE	185
RSEM/Cglo/STAR/raw	0.801398	EdgeR_TMM_exact	186
RSEM/Cglo/STAR/raw	0.801196	EdgeR_RLE_exact	187
RSEM/Cglo/Bowtie2/foc	0.80099	limma_voom_TMM	188
RSEM/Cglo/STAR/raw	0.800892	EdgeR_TMMwsp_exact	189
salmon/Cglo/tes	0.800164	EdgeR_TMMwsp_glm_LRT	190
featureCounts/Cglo/Bowtie2/tes	0.7993	EdgeR_RLE_glm_LRT	191
featureCounts/Cglo/STAR/foc	0.799164	EdgeR_RLE_exact	192
featureCounts/Cglo/STAR/raw	0.799151	DESeq2_Waldlr	193
featureCounts/Cglo/Bowtie2/tes	0.798682	EdgeR_TMM_glm_LRT	194
RSEM/Cglo/Bowtie2/foc	0.798515	limma_voom_RLE	195
salmon/Cglo/foc	0.798202	DESeq2_Waldlr	196
featureCounts/Cglo/STAR/foc	0.798043	EdgeR_TMMwsp_exact	197
salmon/Cglo/foc	0.797293	DESeq2_LRTgr	198
salmon/Cglo/foc	0.797205	DESeq2_Waldpr	199
RSEM/Cglo/Bowtie2/foc	0.796556	limma_voom_TMMwsp	200
featureCounts/Cglo/STAR/raw	0.796151	EdgeR_TMM_exact	201
featureCounts/Cglo/STAR/foc	0.796106	EdgeR_TMM_glm_LRT	202
featureCounts/Cglo/STAR/raw	0.795426	EdgeR_RLE_exact	203
featureCounts/Cglo/STAR/foc	0.79478	limma_voom_UQ	204
featureCounts/Cglo/Bowtie2/tes	0.794769	EdgeR_TMMwsp_exact	205
RSEM/Cglo/Bowtie2/foc	0.794287	EdgeR_TMMwsp_exact	206
RSEM/Cglo/STAR/raw	0.7939	EdgeR_TMM_glm_LRT	207
featureCounts/Cglo/STAR/tes	0.793862	EdgeR_UQ_exact	208
featureCounts/Cglo/STAR/foc	0.793659	EdgeR_RLE_glm_LRT	209
salmon/Cglo/foc	0.793556	EdgeR_TMMwsp_exact	210
RSEM/Cglo/STAR/raw	0.793495	EdgeR_RLE_glm_LRT	211
featureCounts/Cglo/STAR/foc	0.793455	EdgeR_TMMwsp_glm_LRT	212
salmon/Cglo/foc	0.793354	EdgeR_RLE_exact	213
salmon/Cglo/foc	0.79295	EdgeR_TMM_exact	214
RSEM/Cglo/STAR/raw	0.791975	EdgeR_TMMwsp_glm_LRT	215
RSEM/Cglo/STAR/foc	0.790515	limma_voom_UQ	216
RSEM/Cglo/Bowtie2/tes	0.790272	limma_voom_RLE	217
featureCounts/Cglo/STAR/raw	0.789528	limma_voom_RLE	218
RSEM/Cglo/STAR/foc	0.789065	EdgeR_TMMwsp_exact	219
featureCounts/Cglo/STAR/raw	0.789011	limma_voom_TMMwsp	220
RSEM/Cglo/Bowtie2/raw	0.788749	limma_voom_UQ	221
RSEM/Cglo/STAR/raw	0.788732	limma_voom_TMM	222
featureCounts/Cglo/STAR/raw	0.788286	EdgeR_TMM_glm_LRT	223
featureCounts/Cglo/STAR/raw	0.788286	EdgeR_RLE_glm_LRT	223
RSEM/Cglo/STAR/raw	0.788124	limma_voom_RLE	224
RSEM/Cglo/STAR/raw	0.787922	limma_voom_TMMwsp	225
featureCounts/Cglo/STAR/raw	0.786631	EdgeR_TMMwsp_exact	226
featureCounts/Cglo/STAR/raw	0.786113	limma_voom_TMM	227
RSEM/Cglo/STAR/tes	0.785912	EdgeR_UQ_exact	228
RSEM/Cglo/Bowtie2/tes	0.785722	limma_voom_TMMwsp	229
featureCounts/Cglo/STAR/tes	0.785678	EdgeR_UQ_glm_LRT	230
RSEM/Cglo/Bowtie2/tes	0.785216	limma_voom_TMM	231
RSEM/Cglo/Bowtie2/foc	0.783564	EdgeR_TMMwsp_glm_LRT	232
featureCounts/Cglo/Bowtie2/tes	0.782824	EdgeR_TMMwsp_glm_LRT	233
salmon/Cglo/foc	0.782749	EdgeR_TMMwsp_glm_LRT	234
salmon/Cglo/foc	0.781335	EdgeR_TMM_glm_LRT	235
salmon/Cglo/foc	0.781234	limma_voom_TMM	236
salmon/Cglo/foc	0.781032	EdgeR_RLE_glm_LRT	237
salmon/Cglo/foc	0.780022	limma_voom_TMMwsp	238
RSEM/Cglo/Bowtie2/raw	0.77934	EdgeR_UQ_exact	239
RSEM/Cglo/Bowtie2/foc	0.779336	limma_voom_UQ	240
featureCounts/Cglo/STAR/foc	0.778265	EdgeR_UQ_exact	241
featureCounts/Cglo/STAR/raw	0.778146	EdgeR_TMMwsp_glm_LRT	242
salmon/Cglo/foc	0.777295	limma_voom_RLE	243
RSEM/Cglo/STAR/tes	0.777287	EdgeR_UQ_glm_LRT	244
RSEM/Cglo/STAR/foc	0.776328	EdgeR_TMMwsp_glm_LRT	245
RSEM/Cglo/Bowtie2/tes	0.776014	EdgeR_UQ_exact	246
RSEM/Cglo/Bowtie2/raw	0.772966	EdgeR_UQ_glm_LRT	247
featureCounts/Cglo/STAR/foc	0.770823	EdgeR_UQ_glm_LRT	248
RSEM/Cglo/Bowtie2/tes	0.769239	EdgeR_UQ_glm_LRT	249
RSEM/Cglo/Bowtie2/tes	0.767722	limma_voom_UQ	250
RSEM/Cglo/STAR/raw	0.765731	limma_voom_UQ	251
featureCounts/Cglo/Bowtie2/tes	0.765215	limma_voom_UQ	252
featureCounts/Cglo/HISAT2/foc	0.7623	EdgeR_UQ_exact	253
salmon/Cglo/foc	0.76063	limma_voom_UQ	254
featureCounts/Cglo/HISAT2/foc	0.753895	EdgeR_UQ_glm_LRT	255
salmon/Cglo/foc	0.752651	EdgeR_UQ_exact	256
salmon/Cglo/tes	0.752101	EdgeR_UQ_exact	257
RSEM/Cglo/STAR/raw	0.744655	EdgeR_UQ_exact	258
salmon/Cglo/foc	0.744268	EdgeR_UQ_glm_LRT	259
salmon/Cglo/tes	0.742365	EdgeR_UQ_glm_LRT	260
RSEM/Cglo/Bowtie2/foc	0.741493	EdgeR_UQ_exact	261
RSEM/Cglo/STAR/raw	0.740501	EdgeR_UQ_glm_LRT	262
RSEM/Cglo/STAR/foc	0.738221	EdgeR_UQ_exact	263
featureCounts/Cglo/STAR/raw	0.736445	limma_voom_UQ	264
RSEM/Cglo/Bowtie2/foc	0.729635	EdgeR_UQ_glm_LRT	265
RSEM/Cglo/STAR/foc	0.726416	EdgeR_UQ_glm_LRT	266
featureCounts/Cglo/Bowtie2/tes	0.704356	EdgeR_UQ_exact	267
featureCounts/Cglo/Bowtie2/tes	0.69344	EdgeR_UQ_glm_LRT	268
featureCounts/Cglo/STAR/raw	0.681705	EdgeR_UQ_exact	269
featureCounts/Cglo/STAR/raw	0.672703	EdgeR_UQ_glm_LRT	270
salmon/Cglo/raw	0.656168	EdgeR_RLE_glm_LRT	271
salmon/Cglo/raw	0.655967	EdgeR_TMMwsp_glm_LRT	272
salmon/Cglo/raw	0.655665	EdgeR_TMM_glm_LRT	273
salmon/Cglo/raw	0.65486	EdgeR_UQ_glm_LRT	274
salmon/Cglo/raw	0.652646	DESeq2_LRTgr	275
salmon/Cglo/raw	0.652646	limma_voom_TMM	275
salmon/Cglo/raw	0.652646	limma_voom_TMMwsp	275
salmon/Cglo/raw	0.652646	limma_voom_RLE	275
salmon/Cglo/raw	0.652646	limma_voom_UQ	275
salmon/Cglo/raw	0.652345	DESeq2_LRTpr	276
salmon/Cglo/raw	0.652345	EdgeR_TMM_exact	276
salmon/Cglo/raw	0.652345	EdgeR_TMMwsp_exact	276
salmon/Cglo/raw	0.652345	EdgeR_RLE_exact	276
salmon/Cglo/raw	0.652345	EdgeR_UQ_exact	276
salmon/Cglo/raw	0.597757	DESeq2_Waldlr	277
salmon/Cglo/raw	0.516421	DESeq2_Waldpr	278

## Sheet: ACC_Moryzae
Method	Value	DE_Type	rank
RSEM/Moryzae/Bowtie2/raw	0.939851	DESeq2_Waldlr	1
RSEM/Moryzae/Bowtie2/raw	0.938745	DESeq2_LRTpr	2
RSEM/Moryzae/Bowtie2/raw	0.938342	DESeq2_Waldpr	3
RSEM/Moryzae/Bowtie2/raw	0.932207	EdgeR_TMMwsp_exact	4
RSEM/Moryzae/Bowtie2/raw	0.931603	EdgeR_TMM_exact	5
RSEM/Moryzae/Bowtie2/raw	0.931302	EdgeR_RLE_exact	6
RSEM/Moryzae/Bowtie2/raw	0.930195	EdgeR_TMMwsp_glm_LRT	7
RSEM/Moryzae/Bowtie2/raw	0.929592	EdgeR_TMM_glm_LRT	8
featureCounts/Moryzae/Bowtie2/foc	0.928773	limma_voom_TMM	9
RSEM/Moryzae/Bowtie2/raw	0.928485	EdgeR_RLE_glm_LRT	10
featureCounts/Moryzae/Bowtie2/foc	0.928471	limma_voom_TMMwsp	11
featureCounts/Moryzae/Bowtie2/foc	0.928471	limma_voom_RLE	11
featureCounts/Moryzae/Bowtie2/foc	0.926758	DESeq2_Waldlr	12
featureCounts/Moryzae/Bowtie2/foc	0.926758	DESeq2_LRTpr	12
featureCounts/Moryzae/Bowtie2/foc	0.926355	DESeq2_LRTgr	13
featureCounts/Moryzae/Bowtie2/foc	0.925448	DESeq2_Waldpr	14
featureCounts/Moryzae/Bowtie2/foc	0.925448	limma_voom_UQ	14
RSEM/Moryzae/STAR/raw	0.921553	DESeq2_LRTpr	15
RSEM/Moryzae/STAR/raw	0.920849	DESeq2_Waldpr	16
RSEM/Moryzae/Bowtie2/raw	0.920841	limma_voom_TMM	17
RSEM/Moryzae/Bowtie2/raw	0.919936	limma_voom_TMMwsp	18
RSEM/Moryzae/STAR/raw	0.918737	DESeq2_Waldlr	19
RSEM/Moryzae/Bowtie2/raw	0.916315	DESeq2_LRTgr	20
RSEM/Moryzae/Bowtie2/raw	0.914404	limma_voom_RLE	21
featureCounts/Moryzae/HISAT2/tes	0.913737	DESeq2_Waldlr	22
RSEM/Moryzae/Bowtie2/raw	0.912895	EdgeR_UQ_exact	23
featureCounts/Moryzae/STAR/foc	0.912846	DESeq2_Waldlr	24
featureCounts/Moryzae/HISAT2/tes	0.912828	DESeq2_LRTpr	25
featureCounts/Moryzae/HISAT2/tes	0.912727	DESeq2_Waldpr	26
featureCounts/Moryzae/STAR/foc	0.911637	limma_voom_TMM	27
RSEM/Moryzae/Bowtie2/raw	0.911084	EdgeR_UQ_glm_LRT	28
featureCounts/Moryzae/STAR/foc	0.911033	limma_voom_TMMwsp	29
RSEM/Moryzae/STAR/raw	0.910993	EdgeR_UQ_exact	30
RSEM/Moryzae/Bowtie2/raw	0.910581	limma_voom_UQ	31
RSEM/Moryzae/STAR/raw	0.910289	EdgeR_TMM_exact	32
featureCounts/Moryzae/STAR/foc	0.910227	DESeq2_Waldpr	33
featureCounts/Moryzae/STAR/foc	0.910227	DESeq2_LRTpr	33
RSEM/Moryzae/STAR/raw	0.910087	EdgeR_TMMwsp_exact	34
RSEM/Moryzae/STAR/raw	0.909987	EdgeR_RLE_exact	35
featureCounts/Moryzae/STAR/foc	0.909421	limma_voom_RLE	36
featureCounts/Moryzae/Bowtie2/foc	0.908725	EdgeR_TMM_exact	37
featureCounts/Moryzae/Bowtie2/foc	0.908422	EdgeR_RLE_exact	38
RSEM/Moryzae/STAR/raw	0.907573	EdgeR_UQ_glm_LRT	39
featureCounts/Moryzae/HISAT2/tes	0.907172	limma_voom_TMM	40
RSEM/Moryzae/STAR/raw	0.906769	EdgeR_TMM_glm_LRT	41
RSEM/Moryzae/STAR/raw	0.906769	EdgeR_RLE_glm_LRT	41
featureCounts/Moryzae/Bowtie2/foc	0.90671	EdgeR_TMM_glm_LRT	42
featureCounts/Moryzae/Bowtie2/foc	0.90671	EdgeR_RLE_glm_LRT	42
featureCounts/Moryzae/HISAT2/tes	0.906465	DESeq2_LRTgr	43
RSEM/Moryzae/STAR/raw	0.905662	DESeq2_LRTgr	44
featureCounts/Moryzae/HISAT2/tes	0.905455	limma_voom_TMMwsp	45
RSEM/Moryzae/STAR/raw	0.904958	EdgeR_TMMwsp_glm_LRT	46
featureCounts/Moryzae/Bowtie2/foc	0.904795	EdgeR_TMMwsp_exact	47
featureCounts/Moryzae/HISAT2/tes	0.903636	limma_voom_RLE	48
featureCounts/Moryzae/STAR/foc	0.903375	DESeq2_LRTgr	49
featureCounts/Moryzae/STAR/foc	0.902469	EdgeR_TMMwsp_exact	50
featureCounts/Moryzae/Bowtie2/foc	0.901975	EdgeR_UQ_exact	51
featureCounts/Moryzae/Bowtie2/foc	0.901874	EdgeR_TMMwsp_glm_LRT	52
featureCounts/Moryzae/STAR/raw	0.901771	DESeq2_Waldlr	53
featureCounts/Moryzae/STAR/raw	0.901671	DESeq2_Waldpr	54
featureCounts/Moryzae/STAR/foc	0.90136	EdgeR_TMM_exact	55
featureCounts/Moryzae/HISAT2/tes	0.901212	EdgeR_TMM_exact	56
featureCounts/Moryzae/HISAT2/tes	0.90101	EdgeR_RLE_exact	57
featureCounts/Moryzae/STAR/raw	0.900564	DESeq2_LRTpr	58
featureCounts/Moryzae/STAR/foc	0.899748	limma_voom_UQ	59
featureCounts/Moryzae/Bowtie2/foc	0.899355	EdgeR_UQ_glm_LRT	60
featureCounts/Moryzae/HISAT2/tes	0.899293	EdgeR_TMMwsp_exact	61
featureCounts/Moryzae/STAR/foc	0.899244	EdgeR_RLE_exact	62
featureCounts/Moryzae/STAR/foc	0.898438	EdgeR_TMMwsp_glm_LRT	63
featureCounts/Moryzae/STAR/raw	0.898349	EdgeR_TMM_exact	64
featureCounts/Moryzae/STAR/foc	0.898136	EdgeR_TMM_glm_LRT	65
RSEM/Moryzae/STAR/foc	0.898004	EdgeR_TMM_exact	66
RSEM/Moryzae/STAR/foc	0.897501	DESeq2_Waldlr	67
featureCounts/Moryzae/HISAT2/tes	0.897273	EdgeR_TMM_glm_LRT	68
RSEM/Moryzae/STAR/foc	0.897198	DESeq2_LRTpr	69
featureCounts/Moryzae/HISAT2/tes	0.897172	EdgeR_RLE_glm_LRT	70
RSEM/Moryzae/STAR/foc	0.897097	DESeq2_Waldpr	71
featureCounts/Moryzae/HISAT2/raw	0.896924	limma_voom_TMM	72
featureCounts/Moryzae/STAR/tes	0.896729	DESeq2_LRTpr	73
featureCounts/Moryzae/STAR/raw	0.896538	EdgeR_TMMwsp_exact	74
RSEM/Moryzae/STAR/foc	0.896392	EdgeR_TMMwsp_exact	75
featureCounts/Moryzae/STAR/foc	0.896322	EdgeR_RLE_glm_LRT	76
RSEM/Moryzae/STAR/foc	0.896291	EdgeR_TMM_glm_LRT	77
featureCounts/Moryzae/STAR/tes	0.896124	DESeq2_Waldpr	78
featureCounts/Moryzae/STAR/tes	0.895619	DESeq2_Waldlr	79
featureCounts/Moryzae/HISAT2/tes	0.895556	EdgeR_TMMwsp_glm_LRT	80
featureCounts/Moryzae/STAR/raw	0.895531	EdgeR_TMM_glm_LRT	81
featureCounts/Moryzae/HISAT2/raw	0.894503	limma_voom_TMMwsp	82
featureCounts/Moryzae/STAR/raw	0.894223	EdgeR_RLE_exact	83
RSEM/Moryzae/Bowtie2/tes	0.894016	EdgeR_TMM_exact	84
RSEM/Moryzae/STAR/raw	0.893895	limma_voom_TMM	85
RSEM/Moryzae/STAR/foc	0.893771	EdgeR_TMMwsp_glm_LRT	86
RSEM/Moryzae/Bowtie2/tes	0.89321	DESeq2_LRTpr	87
RSEM/Moryzae/Bowtie2/tes	0.893109	DESeq2_Waldlr	88
featureCounts/Moryzae/STAR/tes	0.892893	DESeq2_LRTgr	89
featureCounts/Moryzae/STAR/foc	0.892695	EdgeR_UQ_exact	90
featureCounts/Moryzae/STAR/tes	0.892691	limma_voom_TMM	91
featureCounts/Moryzae/STAR/raw	0.892512	EdgeR_TMMwsp_glm_LRT	92
featureCounts/Moryzae/HISAT2/raw	0.892486	DESeq2_Waldlr	93
RSEM/Moryzae/STAR/raw	0.892387	limma_voom_UQ	94
RSEM/Moryzae/Bowtie2/tes	0.892303	DESeq2_Waldpr	95
featureCounts/Moryzae/HISAT2/tes	0.891818	limma_voom_UQ	96
RSEM/Moryzae/STAR/foc	0.891756	EdgeR_RLE_exact	97
featureCounts/Moryzae/HISAT2/raw	0.891478	DESeq2_LRTpr	98
RSEM/Moryzae/Bowtie2/tes	0.891296	EdgeR_TMM_glm_LRT	99
featureCounts/Moryzae/STAR/tes	0.891177	limma_voom_TMMwsp	100
featureCounts/Moryzae/HISAT2/raw	0.890973	DESeq2_Waldpr	101
RSEM/Moryzae/STAR/foc	0.890244	EdgeR_UQ_exact	102
featureCounts/Moryzae/HISAT2/raw	0.890066	limma_voom_RLE	103
featureCounts/Moryzae/STAR/raw	0.889996	EdgeR_RLE_glm_LRT	104
RSEM/Moryzae/STAR/foc	0.889942	EdgeR_RLE_glm_LRT	105
RSEM/Moryzae/Bowtie2/tes	0.889784	EdgeR_TMMwsp_exact	106
featureCounts/Moryzae/STAR/foc	0.889673	EdgeR_UQ_glm_LRT	107
featureCounts/Moryzae/HISAT2/foc	0.889441	DESeq2_Waldlr	108
featureCounts/Moryzae/HISAT2/raw	0.88936	DESeq2_LRTgr	109
featureCounts/Moryzae/STAR/tes	0.889158	limma_voom_RLE	110
featureCounts/Moryzae/HISAT2/foc	0.889035	DESeq2_LRTpr	111
featureCounts/Moryzae/HISAT2/foc	0.88863	DESeq2_Waldpr	112
featureCounts/Moryzae/HISAT2/foc	0.888123	DESeq2_LRTgr	113
RSEM/Moryzae/STAR/foc	0.887523	EdgeR_UQ_glm_LRT	114
RSEM/Moryzae/Bowtie2/tes	0.887165	EdgeR_TMMwsp_glm_LRT	115
featureCounts/Moryzae/Bowtie2/raw	0.886684	DESeq2_Waldlr	116
RSEM/Moryzae/STAR/raw	0.886252	limma_voom_TMMwsp	117
RSEM/Moryzae/STAR/raw	0.88605	limma_voom_RLE	118
RSEM/Moryzae/Bowtie2/tes	0.885956	EdgeR_RLE_exact	119
RSEM/Moryzae/Bowtie2/foc	0.884464	DESeq2_LRTpr	120
RSEM/Moryzae/Bowtie2/foc	0.884162	DESeq2_Waldpr	121
featureCounts/Moryzae/Bowtie2/raw	0.883949	DESeq2_LRTpr	122
featureCounts/Moryzae/Bowtie2/raw	0.883544	DESeq2_Waldpr	123
RSEM/Moryzae/Bowtie2/tes	0.883437	EdgeR_RLE_glm_LRT	124
featureCounts/Moryzae/STAR/tes	0.883101	EdgeR_TMM_exact	125
featureCounts/Moryzae/STAR/tes	0.882798	EdgeR_RLE_exact	126
featureCounts/Moryzae/HISAT2/foc	0.882752	limma_voom_TMM	127
featureCounts/Moryzae/HISAT2/raw	0.882602	EdgeR_TMM_exact	128
RSEM/Moryzae/STAR/tes	0.881912	DESeq2_LRTpr	129
RSEM/Moryzae/STAR/tes	0.881811	DESeq2_Waldpr	130
RSEM/Moryzae/Bowtie2/foc	0.881641	DESeq2_Waldlr	131
featureCounts/Moryzae/STAR/tes	0.881486	EdgeR_TMMwsp_exact	132
featureCounts/Moryzae/HISAT2/foc	0.881232	limma_voom_TMMwsp	133
featureCounts/Moryzae/Bowtie2/raw	0.881114	DESeq2_LRTgr	134
featureCounts/Moryzae/HISAT2/raw	0.880484	EdgeR_TMMwsp_exact	135
featureCounts/Moryzae/HISAT2/raw	0.880484	EdgeR_TMM_glm_LRT	135
featureCounts/Moryzae/STAR/tes	0.880476	EdgeR_TMM_glm_LRT	136
featureCounts/Moryzae/HISAT2/raw	0.880383	limma_voom_UQ	137
RSEM/Moryzae/STAR/tes	0.88019	DESeq2_Waldlr	138
featureCounts/Moryzae/Bowtie2/raw	0.880101	limma_voom_RLE	139
featureCounts/Moryzae/STAR/tes	0.880073	EdgeR_RLE_glm_LRT	140
featureCounts/Moryzae/HISAT2/foc	0.879814	limma_voom_RLE	141
featureCounts/Moryzae/Bowtie2/raw	0.879797	limma_voom_TMM	142
featureCounts/Moryzae/Bowtie2/raw	0.879797	limma_voom_TMMwsp	142
RSEM/Moryzae/STAR/foc	0.879661	limma_voom_TMM	143
salmon/Moryzae/raw	0.87961	DESeq2_LRTpr	144
RSEM/Moryzae/Bowtie2/tes	0.879105	EdgeR_UQ_exact	145
salmon/Moryzae/raw	0.879102	DESeq2_Waldpr	146
RSEM/Moryzae/STAR/foc	0.878653	DESeq2_LRTgr	147
featureCounts/Moryzae/HISAT2/raw	0.878568	EdgeR_TMMwsp_glm_LRT	148
featureCounts/Moryzae/HISAT2/raw	0.878265	EdgeR_RLE_exact	149
featureCounts/Moryzae/STAR/tes	0.878155	EdgeR_TMMwsp_glm_LRT	150
RSEM/Moryzae/Bowtie2/tes	0.877896	limma_voom_TMM	151
featureCounts/Moryzae/HISAT2/tes	0.877677	EdgeR_UQ_exact	152
RSEM/Moryzae/Bowtie2/tes	0.877191	DESeq2_LRTgr	153
RSEM/Moryzae/Bowtie2/tes	0.876889	EdgeR_UQ_glm_LRT	154
featureCounts/Moryzae/HISAT2/raw	0.875845	EdgeR_RLE_glm_LRT	155
salmon/Moryzae/raw	0.875546	DESeq2_Waldlr	156
featureCounts/Moryzae/HISAT2/foc	0.875253	EdgeR_TMM_exact	157
featureCounts/Moryzae/HISAT2/foc	0.874949	EdgeR_RLE_exact	158
featureCounts/Moryzae/HISAT2/tes	0.874747	EdgeR_UQ_glm_LRT	159
featureCounts/Moryzae/Bowtie2/tes	0.874481	DESeq2_Waldlr	160
salmon/Moryzae/tes	0.87418	DESeq2_LRTpr	161
RSEM/Moryzae/Bowtie2/tes	0.874068	limma_voom_RLE	162
salmon/Moryzae/tes	0.873877	DESeq2_Waldpr	163
RSEM/Moryzae/STAR/foc	0.873816	limma_voom_RLE	164
featureCounts/Moryzae/STAR/raw	0.873591	limma_voom_TMM	165
RSEM/Moryzae/STAR/tes	0.873506	DESeq2_LRTgr	166
RSEM/Moryzae/Bowtie2/foc	0.873475	EdgeR_TMMwsp_exact	167
RSEM/Moryzae/Bowtie2/foc	0.873173	EdgeR_TMM_exact	168
featureCounts/Moryzae/STAR/raw	0.872987	EdgeR_UQ_exact	169
featureCounts/Moryzae/STAR/raw	0.872786	limma_voom_TMMwsp	170
featureCounts/Moryzae/Bowtie2/tes	0.87276	DESeq2_LRTpr	171
RSEM/Moryzae/Bowtie2/foc	0.872669	EdgeR_RLE_exact	172
featureCounts/Moryzae/Bowtie2/tes	0.872254	DESeq2_Waldpr	173
salmon/Moryzae/tes	0.871958	DESeq2_Waldlr	174
featureCounts/Moryzae/HISAT2/foc	0.871909	EdgeR_RLE_glm_LRT	175
RSEM/Moryzae/Bowtie2/tes	0.871852	limma_voom_TMMwsp	176
featureCounts/Moryzae/HISAT2/foc	0.871504	EdgeR_TMMwsp_exact	177
salmon/Moryzae/tes	0.871352	EdgeR_TMM_exact	178
featureCounts/Moryzae/HISAT2/foc	0.8712	EdgeR_TMM_glm_LRT	179
RSEM/Moryzae/STAR/foc	0.871095	limma_voom_UQ	180
RSEM/Moryzae/Bowtie2/foc	0.870955	EdgeR_TMMwsp_glm_LRT	181
featureCounts/Moryzae/STAR/raw	0.870773	limma_voom_RLE	182
featureCounts/Moryzae/STAR/raw	0.870572	DESeq2_LRTgr	183
salmon/Moryzae/foc	0.87015	DESeq2_LRTpr	184
salmon/Moryzae/raw	0.87006	EdgeR_RLE_exact	185
RSEM/Moryzae/Bowtie2/foc	0.870047	EdgeR_TMM_glm_LRT	186
RSEM/Moryzae/Bowtie2/foc	0.869846	EdgeR_RLE_glm_LRT	187
salmon/Moryzae/foc	0.869745	DESeq2_Waldpr	188
RSEM/Moryzae/STAR/foc	0.869583	limma_voom_TMMwsp	189
featureCounts/Moryzae/Bowtie2/raw	0.869266	EdgeR_RLE_exact	190
featureCounts/Moryzae/STAR/raw	0.869263	EdgeR_UQ_glm_LRT	191
featureCounts/Moryzae/HISAT2/raw	0.869087	EdgeR_UQ_exact	192
RSEM/Moryzae/STAR/tes	0.868847	EdgeR_RLE_exact	193
featureCounts/Moryzae/HISAT2/foc	0.868666	EdgeR_TMMwsp_glm_LRT	194
RSEM/Moryzae/Bowtie2/foc	0.868535	DESeq2_LRTgr	195
salmon/Moryzae/raw	0.867926	EdgeR_RLE_glm_LRT	196
salmon/Moryzae/tes	0.867717	EdgeR_TMMwsp_exact	197
featureCounts/Moryzae/Bowtie2/tes	0.867395	EdgeR_RLE_exact	198
salmon/Moryzae/raw	0.867317	EdgeR_TMM_exact	199
featureCounts/Moryzae/HISAT2/raw	0.867272	EdgeR_UQ_glm_LRT	200
RSEM/Moryzae/STAR/tes	0.867126	EdgeR_RLE_glm_LRT	201
featureCounts/Moryzae/Bowtie2/tes	0.866991	EdgeR_TMM_exact	202
salmon/Moryzae/tes	0.866808	EdgeR_TMM_glm_LRT	203
featureCounts/Moryzae/Bowtie2/raw	0.866734	EdgeR_TMM_exact	204
salmon/Moryzae/foc	0.866512	DESeq2_Waldlr	205
RSEM/Moryzae/STAR/tes	0.866417	limma_voom_TMM	206
RSEM/Moryzae/Bowtie2/foc	0.866216	EdgeR_UQ_exact	207
RSEM/Moryzae/STAR/tes	0.865809	EdgeR_TMM_exact	208
RSEM/Moryzae/STAR/tes	0.865708	limma_voom_TMMwsp	209
RSEM/Moryzae/Bowtie2/tes	0.865706	limma_voom_UQ	210
featureCounts/Moryzae/Bowtie2/raw	0.865316	EdgeR_RLE_glm_LRT	211
featureCounts/Moryzae/Bowtie2/raw	0.865013	EdgeR_TMMwsp_exact	212
salmon/Moryzae/raw	0.864675	EdgeR_TMM_glm_LRT	213
RSEM/Moryzae/STAR/tes	0.864594	EdgeR_TMMwsp_exact	214
RSEM/Moryzae/STAR/tes	0.864594	EdgeR_TMM_glm_LRT	214
salmon/Moryzae/tes	0.864183	EdgeR_RLE_exact	215
salmon/Moryzae/raw	0.863863	EdgeR_TMMwsp_exact	216
featureCounts/Moryzae/Bowtie2/tes	0.863853	EdgeR_TMMwsp_exact	217
RSEM/Moryzae/STAR/tes	0.863277	EdgeR_TMMwsp_glm_LRT	218
featureCounts/Moryzae/Bowtie2/raw	0.863089	EdgeR_TMM_glm_LRT	219
featureCounts/Moryzae/Bowtie2/raw	0.862076	EdgeR_TMMwsp_glm_LRT	220
featureCounts/Moryzae/Bowtie2/tes	0.861929	EdgeR_RLE_glm_LRT	221
salmon/Moryzae/foc	0.861863	EdgeR_TMMwsp_exact	222
featureCounts/Moryzae/Bowtie2/tes	0.861828	EdgeR_TMM_glm_LRT	223
salmon/Moryzae/tes	0.861658	EdgeR_TMMwsp_glm_LRT	224
salmon/Moryzae/foc	0.861156	EdgeR_TMM_exact	225
salmon/Moryzae/raw	0.86112	EdgeR_TMMwsp_glm_LRT	226
RSEM/Moryzae/Bowtie2/foc	0.860873	EdgeR_UQ_glm_LRT	227
RSEM/Moryzae/STAR/tes	0.860239	limma_voom_RLE	228
featureCounts/Moryzae/Bowtie2/tes	0.859702	DESeq2_LRTgr	229
salmon/Moryzae/foc	0.859236	EdgeR_RLE_exact	230
featureCounts/Moryzae/Bowtie2/tes	0.858488	EdgeR_TMMwsp_glm_LRT	231
salmon/Moryzae/tes	0.857922	EdgeR_RLE_glm_LRT	232
featureCounts/Moryzae/STAR/tes	0.857359	limma_voom_UQ	233
salmon/Moryzae/foc	0.8558	EdgeR_TMMwsp_glm_LRT	234
salmon/Moryzae/foc	0.855497	EdgeR_TMM_glm_LRT	235
featureCounts/Moryzae/STAR/raw	0.854771	limma_voom_UQ	236
salmon/Moryzae/foc	0.853577	EdgeR_RLE_glm_LRT	237
RSEM/Moryzae/Bowtie2/foc	0.8519	limma_voom_TMM	238
salmon/Moryzae/foc	0.851859	DESeq2_LRTgr	239
salmon/Moryzae/raw	0.849131	DESeq2_LRTgr	240
RSEM/Moryzae/Bowtie2/foc	0.847061	limma_voom_RLE	241
featureCounts/Moryzae/Bowtie2/tes	0.846442	limma_voom_TMM	242
featureCounts/Moryzae/Bowtie2/tes	0.846341	limma_voom_TMMwsp	243
RSEM/Moryzae/Bowtie2/foc	0.844138	limma_voom_TMMwsp	244
salmon/Moryzae/tes	0.843583	limma_voom_TMM	245
featureCounts/Moryzae/Bowtie2/tes	0.843203	limma_voom_RLE	246
featureCounts/Moryzae/STAR/tes	0.841712	EdgeR_UQ_exact	247
salmon/Moryzae/tes	0.840553	limma_voom_RLE	248
RSEM/Moryzae/Bowtie2/foc	0.840206	limma_voom_UQ	249
salmon/Moryzae/tes	0.840149	limma_voom_TMMwsp	250
salmon/Moryzae/foc	0.839632	limma_voom_TMM	251
salmon/Moryzae/foc	0.839228	limma_voom_TMMwsp	252
featureCounts/Moryzae/HISAT2/foc	0.838772	limma_voom_UQ	253
salmon/Moryzae/tes	0.838534	DESeq2_LRTgr	254
featureCounts/Moryzae/STAR/tes	0.83828	EdgeR_UQ_glm_LRT	255
salmon/Moryzae/raw	0.836838	limma_voom_TMM	256
salmon/Moryzae/raw	0.835111	limma_voom_TMMwsp	257
salmon/Moryzae/foc	0.834479	EdgeR_UQ_exact	258
salmon/Moryzae/foc	0.834175	limma_voom_RLE	259
salmon/Moryzae/raw	0.832368	limma_voom_RLE	260
salmon/Moryzae/foc	0.828517	EdgeR_UQ_glm_LRT	261
featureCounts/Moryzae/Bowtie2/raw	0.823392	limma_voom_UQ	262
featureCounts/Moryzae/HISAT2/foc	0.821342	EdgeR_UQ_exact	263
RSEM/Moryzae/STAR/tes	0.819526	limma_voom_UQ	264
salmon/Moryzae/tes	0.816419	EdgeR_UQ_exact	265
featureCounts/Moryzae/HISAT2/foc	0.815667	EdgeR_UQ_glm_LRT	266
salmon/Moryzae/foc	0.81538	limma_voom_UQ	267
salmon/Moryzae/tes	0.809452	EdgeR_UQ_glm_LRT	268
RSEM/Moryzae/STAR/tes	0.807879	EdgeR_UQ_exact	269
RSEM/Moryzae/STAR/tes	0.805347	EdgeR_UQ_glm_LRT	270
salmon/Moryzae/tes	0.803999	limma_voom_UQ	271
featureCounts/Moryzae/Bowtie2/tes	0.803725	limma_voom_UQ	272
featureCounts/Moryzae/Bowtie2/raw	0.800304	EdgeR_UQ_exact	273
featureCounts/Moryzae/Bowtie2/raw	0.797165	EdgeR_UQ_glm_LRT	274
salmon/Moryzae/raw	0.792746	limma_voom_UQ	275
featureCounts/Moryzae/Bowtie2/tes	0.79259	EdgeR_UQ_exact	276
salmon/Moryzae/raw	0.789901	EdgeR_UQ_exact	277
featureCounts/Moryzae/Bowtie2/tes	0.788946	EdgeR_UQ_glm_LRT	278
salmon/Moryzae/raw	0.78787	EdgeR_UQ_glm_LRT	279

## Sheet: ACC_Vdahliae
Method	Value	DE_Type	rank
salmon/Vdahliae/tes	0.974957	EdgeR_TMMwsp_exact	1
salmon/Vdahliae/tes	0.974657	EdgeR_TMM_exact	2
salmon/Vdahliae/raw	0.972745	EdgeR_TMM_glm_LRT	3
salmon/Vdahliae/raw	0.972645	EdgeR_TMMwsp_glm_LRT	4
salmon/Vdahliae/raw	0.972244	EdgeR_TMM_exact	5
salmon/Vdahliae/raw	0.972144	EdgeR_TMMwsp_exact	6
salmon/Vdahliae/foc	0.971955	EdgeR_UQ_exact	7
salmon/Vdahliae/tes	0.971251	EdgeR_RLE_exact	8
salmon/Vdahliae/foc	0.970753	EdgeR_TMM_exact	9
salmon/Vdahliae/foc	0.970553	EdgeR_TMMwsp_exact	10
salmon/Vdahliae/raw	0.969539	EdgeR_RLE_glm_LRT	11
salmon/Vdahliae/raw	0.969238	EdgeR_RLE_exact	12
salmon/Vdahliae/raw	0.968437	EdgeR_UQ_exact	13
salmon/Vdahliae/raw	0.967936	EdgeR_UQ_glm_LRT	14
salmon/Vdahliae/tes	0.967645	EdgeR_TMM_glm_LRT	15
salmon/Vdahliae/tes	0.967545	EdgeR_TMMwsp_glm_LRT	16
salmon/Vdahliae/tes	0.967445	EdgeR_UQ_exact	17
salmon/Vdahliae/foc	0.966146	EdgeR_RLE_exact	18
salmon/Vdahliae/foc	0.966046	EdgeR_UQ_glm_LRT	19
salmon/Vdahliae/foc	0.965745	EdgeR_TMM_glm_LRT	20
salmon/Vdahliae/raw	0.965731	DESeq2_LRTpr	21
salmon/Vdahliae/tes	0.965541	limma_voom_UQ	22
salmon/Vdahliae/raw	0.965431	DESeq2_Waldlr	23
salmon/Vdahliae/tes	0.965141	EdgeR_RLE_glm_LRT	24
salmon/Vdahliae/foc	0.965044	EdgeR_TMMwsp_glm_LRT	25
salmon/Vdahliae/tes	0.96494	limma_voom_TMMwsp	26
salmon/Vdahliae/tes	0.96484	DESeq2_LRTpr	27
salmon/Vdahliae/tes	0.96474	limma_voom_TMM	28
salmon/Vdahliae/raw	0.964729	DESeq2_Waldpr	29
salmon/Vdahliae/raw	0.964028	limma_voom_TMM	30
salmon/Vdahliae/foc	0.963942	limma_voom_UQ	31
salmon/Vdahliae/tes	0.963939	DESeq2_Waldpr	32
salmon/Vdahliae/raw	0.963828	limma_voom_TMMwsp	33
salmon/Vdahliae/foc	0.963542	EdgeR_RLE_glm_LRT	34
salmon/Vdahliae/raw	0.963026	limma_voom_UQ	35
salmon/Vdahliae/tes	0.962837	DESeq2_Waldlr	36
salmon/Vdahliae/foc	0.961839	DESeq2_LRTpr	37
salmon/Vdahliae/foc	0.961338	limma_voom_TMM	38
salmon/Vdahliae/foc	0.961138	DESeq2_Waldlr	39
salmon/Vdahliae/foc	0.961038	DESeq2_Waldpr	40
salmon/Vdahliae/foc	0.960537	limma_voom_TMMwsp	41
salmon/Vdahliae/raw	0.960521	limma_voom_RLE	42
salmon/Vdahliae/tes	0.960132	EdgeR_UQ_glm_LRT	43
salmon/Vdahliae/tes	0.960032	limma_voom_RLE	44
salmon/Vdahliae/raw	0.96002	DESeq2_LRTgr	45
salmon/Vdahliae/tes	0.95903	DESeq2_LRTgr	46
salmon/Vdahliae/foc	0.956631	DESeq2_LRTgr	47
salmon/Vdahliae/foc	0.95613	limma_voom_RLE	48
RSEM/Vdahliae/Bowtie2/raw	0.926265	DESeq2_LRTgr	49
RSEM/Vdahliae/Bowtie2/raw	0.924485	DESeq2_Waldlr	50
RSEM/Vdahliae/Bowtie2/raw	0.923468	DESeq2_Waldpr	51
RSEM/Vdahliae/Bowtie2/raw	0.923341	limma_voom_TMM	52
RSEM/Vdahliae/Bowtie2/raw	0.923214	limma_voom_TMMwsp	53
RSEM/Vdahliae/STAR/foc	0.923067	DESeq2_LRTgr	54
RSEM/Vdahliae/Bowtie2/raw	0.92296	DESeq2_LRTpr	55
RSEM/Vdahliae/Bowtie2/raw	0.92296	limma_voom_RLE	55
RSEM/Vdahliae/Bowtie2/raw	0.921943	limma_voom_UQ	56
RSEM/Vdahliae/Bowtie2/foc	0.921805	DESeq2_LRTgr	57
RSEM/Vdahliae/STAR/foc	0.920905	limma_voom_TMMwsp	58
RSEM/Vdahliae/STAR/foc	0.920778	limma_voom_TMM	59
RSEM/Vdahliae/STAR/foc	0.920524	limma_voom_UQ	60
RSEM/Vdahliae/Bowtie2/foc	0.920407	limma_voom_TMMwsp	61
RSEM/Vdahliae/Bowtie2/foc	0.92028	limma_voom_TMM	62
RSEM/Vdahliae/STAR/foc	0.92027	limma_voom_RLE	63
RSEM/Vdahliae/STAR/foc	0.920142	DESeq2_Waldlr	64
featureCounts/Vdahliae/Bowtie2/raw	0.919696	DESeq2_LRTgr	65
RSEM/Vdahliae/Bowtie2/foc	0.919135	limma_voom_UQ	66
featureCounts/Vdahliae/Bowtie2/raw	0.919089	limma_voom_TMMwsp	67
featureCounts/Vdahliae/Bowtie2/raw	0.918987	limma_voom_TMM	68
RSEM/Vdahliae/STAR/foc	0.918616	DESeq2_Waldpr	69
featureCounts/Vdahliae/Bowtie2/raw	0.917975	limma_voom_RLE	70
RSEM/Vdahliae/STAR/foc	0.917854	DESeq2_LRTpr	71
featureCounts/Vdahliae/HISAT2/tes	0.917577	DESeq2_LRTgr	72
RSEM/Vdahliae/Bowtie2/raw	0.917493	EdgeR_TMM_glm_LRT	73
RSEM/Vdahliae/Bowtie2/foc	0.917355	limma_voom_RLE	74
RSEM/Vdahliae/Bowtie2/foc	0.917101	DESeq2_Waldlr	75
RSEM/Vdahliae/Bowtie2/foc	0.916974	DESeq2_Waldpr	76
RSEM/Vdahliae/Bowtie2/raw	0.916857	EdgeR_UQ_exact	77
RSEM/Vdahliae/Bowtie2/raw	0.91673	EdgeR_TMMwsp_glm_LRT	78
featureCounts/Vdahliae/Bowtie2/raw	0.916658	DESeq2_Waldlr	79
RSEM/Vdahliae/Bowtie2/raw	0.916603	EdgeR_UQ_glm_LRT	80
RSEM/Vdahliae/Bowtie2/foc	0.916592	DESeq2_LRTpr	81
RSEM/Vdahliae/Bowtie2/raw	0.916476	EdgeR_RLE_glm_LRT	82
RSEM/Vdahliae/Bowtie2/raw	0.915967	EdgeR_TMM_exact	83
RSEM/Vdahliae/Bowtie2/raw	0.915586	EdgeR_TMMwsp_exact	84
featureCounts/Vdahliae/Bowtie2/raw	0.915544	limma_voom_UQ	85
featureCounts/Vdahliae/Bowtie2/raw	0.915139	DESeq2_Waldpr	86
featureCounts/Vdahliae/STAR/raw	0.915107	limma_voom_TMM	87
RSEM/Vdahliae/STAR/foc	0.914929	EdgeR_TMMwsp_glm_LRT	88
featureCounts/Vdahliae/STAR/raw	0.914904	limma_voom_TMMwsp	89
featureCounts/Vdahliae/Bowtie2/raw	0.914835	DESeq2_LRTpr	90
RSEM/Vdahliae/STAR/foc	0.914802	EdgeR_TMM_glm_LRT	91
RSEM/Vdahliae/Bowtie2/raw	0.914696	EdgeR_RLE_exact	92
featureCounts/Vdahliae/HISAT2/tes	0.914543	limma_voom_RLE	93
featureCounts/Vdahliae/STAR/raw	0.9145	DESeq2_LRTgr	94
featureCounts/Vdahliae/HISAT2/tes	0.914442	limma_voom_TMMwsp	95
featureCounts/Vdahliae/HISAT2/tes	0.914341	limma_voom_TMM	96
featureCounts/Vdahliae/Bowtie2/tes	0.913687	DESeq2_LRTgr	97
RSEM/Vdahliae/STAR/foc	0.913276	EdgeR_RLE_glm_LRT	98
featureCounts/Vdahliae/HISAT2/tes	0.913228	DESeq2_Waldlr	99
featureCounts/Vdahliae/HISAT2/tes	0.913127	DESeq2_Waldpr	100
featureCounts/Vdahliae/STAR/raw	0.912982	limma_voom_UQ	101
featureCounts/Vdahliae/HISAT2/tes	0.912722	DESeq2_LRTpr	102
RSEM/Vdahliae/STAR/foc	0.91264	EdgeR_UQ_glm_LRT	103
featureCounts/Vdahliae/HISAT2/tes	0.912621	limma_voom_UQ	104
featureCounts/Vdahliae/Bowtie2/tes	0.912471	limma_voom_TMM	105
featureCounts/Vdahliae/STAR/raw	0.912172	limma_voom_RLE	106
featureCounts/Vdahliae/Bowtie2/tes	0.912167	limma_voom_TMMwsp	107
featureCounts/Vdahliae/Bowtie2/raw	0.911899	EdgeR_TMM_glm_LRT	108
featureCounts/Vdahliae/Bowtie2/raw	0.911595	EdgeR_TMMwsp_glm_LRT	109
featureCounts/Vdahliae/HISAT2/foc	0.911214	DESeq2_LRTgr	110
featureCounts/Vdahliae/HISAT2/foc	0.911214	limma_voom_TMM	110
featureCounts/Vdahliae/HISAT2/foc	0.911214	limma_voom_TMMwsp	110
featureCounts/Vdahliae/Bowtie2/raw	0.910987	EdgeR_RLE_glm_LRT	111
featureCounts/Vdahliae/Bowtie2/tes	0.910242	DESeq2_Waldpr	112
RSEM/Vdahliae/STAR/foc	0.910224	EdgeR_TMM_exact	113
RSEM/Vdahliae/STAR/foc	0.910224	EdgeR_TMMwsp_exact	113
featureCounts/Vdahliae/STAR/raw	0.909845	DESeq2_Waldlr	114
featureCounts/Vdahliae/Bowtie2/tes	0.909837	DESeq2_Waldlr	115
featureCounts/Vdahliae/STAR/raw	0.909744	DESeq2_Waldpr	116
featureCounts/Vdahliae/Bowtie2/tes	0.909736	DESeq2_LRTpr	117
featureCounts/Vdahliae/Bowtie2/tes	0.909736	limma_voom_RLE	117
RSEM/Vdahliae/STAR/foc	0.909461	EdgeR_RLE_exact	118
featureCounts/Vdahliae/STAR/raw	0.90944	DESeq2_LRTpr	119
RSEM/Vdahliae/STAR/foc	0.909334	EdgeR_UQ_exact	120
featureCounts/Vdahliae/HISAT2/foc	0.90899	limma_voom_RLE	121
RSEM/Vdahliae/STAR/raw	0.908894	DESeq2_Waldpr	122
featureCounts/Vdahliae/HISAT2/foc	0.908686	DESeq2_Waldpr	123
featureCounts/Vdahliae/HISAT2/foc	0.908686	DESeq2_Waldlr	123
featureCounts/Vdahliae/Bowtie2/raw	0.908557	EdgeR_UQ_glm_LRT	124
RSEM/Vdahliae/STAR/raw	0.908513	DESeq2_LRTpr	125
RSEM/Vdahliae/Bowtie2/tes	0.90849	DESeq2_Waldpr	126
featureCounts/Vdahliae/HISAT2/foc	0.90808	DESeq2_LRTpr	127
featureCounts/Vdahliae/Bowtie2/raw	0.907949	EdgeR_TMMwsp_exact	128
featureCounts/Vdahliae/Bowtie2/raw	0.907949	EdgeR_RLE_exact	128
RSEM/Vdahliae/Bowtie2/tes	0.907855	DESeq2_LRTpr	129
featureCounts/Vdahliae/Bowtie2/raw	0.907544	EdgeR_TMM_exact	130
RSEM/Vdahliae/STAR/raw	0.907113	DESeq2_Waldlr	131
RSEM/Vdahliae/STAR/raw	0.906858	limma_voom_TMM	132
RSEM/Vdahliae/Bowtie2/foc	0.906802	EdgeR_TMMwsp_exact	133
featureCounts/Vdahliae/HISAT2/foc	0.906765	limma_voom_UQ	134
RSEM/Vdahliae/Bowtie2/foc	0.906675	EdgeR_TMM_exact	135
RSEM/Vdahliae/STAR/tes	0.90664	DESeq2_Waldpr	136
RSEM/Vdahliae/Bowtie2/tes	0.906329	DESeq2_Waldlr	137
featureCounts/Vdahliae/STAR/foc	0.90631	DESeq2_Waldpr	138
featureCounts/Vdahliae/Bowtie2/tes	0.906291	limma_voom_UQ	139
RSEM/Vdahliae/STAR/tes	0.906258	DESeq2_LRTpr	140
RSEM/Vdahliae/STAR/raw	0.906095	limma_voom_TMMwsp	141
featureCounts/Vdahliae/STAR/foc	0.905804	DESeq2_LRTpr	142
RSEM/Vdahliae/Bowtie2/foc	0.905531	EdgeR_TMMwsp_glm_LRT	143
RSEM/Vdahliae/STAR/raw	0.905459	limma_voom_UQ	144
RSEM/Vdahliae/Bowtie2/foc	0.905277	EdgeR_TMM_glm_LRT	145
RSEM/Vdahliae/STAR/raw	0.905204	limma_voom_RLE	146
featureCounts/Vdahliae/Bowtie2/raw	0.904911	EdgeR_UQ_exact	147
featureCounts/Vdahliae/STAR/tes	0.904781	DESeq2_Waldpr	148
featureCounts/Vdahliae/HISAT2/raw	0.904767	DESeq2_Waldpr	149
RSEM/Vdahliae/STAR/tes	0.904604	DESeq2_Waldlr	150
featureCounts/Vdahliae/STAR/raw	0.904381	EdgeR_TMM_glm_LRT	151
featureCounts/Vdahliae/STAR/raw	0.904179	EdgeR_TMMwsp_glm_LRT	152
featureCounts/Vdahliae/STAR/tes	0.904173	DESeq2_LRTpr	153
RSEM/Vdahliae/Bowtie2/foc	0.904132	EdgeR_RLE_exact	154
featureCounts/Vdahliae/HISAT2/raw	0.904058	DESeq2_LRTpr	155
RSEM/Vdahliae/Bowtie2/foc	0.903751	EdgeR_UQ_exact	156
featureCounts/Vdahliae/STAR/foc	0.903677	DESeq2_Waldlr	157
RSEM/Vdahliae/Bowtie2/foc	0.903624	EdgeR_UQ_glm_LRT	158
RSEM/Vdahliae/Bowtie2/tes	0.903279	limma_voom_TMMwsp	159
RSEM/Vdahliae/Bowtie2/tes	0.903025	limma_voom_TMM	160
featureCounts/Vdahliae/HISAT2/tes	0.903014	EdgeR_RLE_exact	161
featureCounts/Vdahliae/STAR/raw	0.902965	EdgeR_RLE_glm_LRT	162
featureCounts/Vdahliae/HISAT2/tes	0.902811	EdgeR_TMM_exact	163
featureCounts/Vdahliae/HISAT2/tes	0.90271	EdgeR_TMMwsp_exact	164
RSEM/Vdahliae/STAR/tes	0.902697	limma_voom_TMMwsp	165
RSEM/Vdahliae/Bowtie2/foc	0.902479	EdgeR_RLE_glm_LRT	166
featureCounts/Vdahliae/HISAT2/raw	0.902439	DESeq2_Waldlr	167
RSEM/Vdahliae/STAR/tes	0.902188	limma_voom_TMM	168
featureCounts/Vdahliae/Bowtie2/tes	0.901834	EdgeR_TMM_exact	169
RSEM/Vdahliae/Bowtie2/tes	0.901627	limma_voom_RLE	170
featureCounts/Vdahliae/STAR/tes	0.90154	DESeq2_Waldlr	171
featureCounts/Vdahliae/STAR/raw	0.901346	EdgeR_TMM_exact	172
featureCounts/Vdahliae/STAR/raw	0.901346	EdgeR_TMMwsp_exact	172
featureCounts/Vdahliae/STAR/tes	0.901337	limma_voom_TMM	173
featureCounts/Vdahliae/Bowtie2/tes	0.901327	EdgeR_TMMwsp_exact	174
featureCounts/Vdahliae/HISAT2/tes	0.90089	EdgeR_UQ_exact	175
featureCounts/Vdahliae/HISAT2/tes	0.900789	EdgeR_TMMwsp_glm_LRT	176
RSEM/Vdahliae/STAR/raw	0.900751	DESeq2_LRTgr	177
featureCounts/Vdahliae/HISAT2/tes	0.900688	EdgeR_TMM_glm_LRT	178
featureCounts/Vdahliae/HISAT2/foc	0.900597	EdgeR_TMMwsp_exact	179
featureCounts/Vdahliae/Bowtie2/tes	0.900415	EdgeR_TMM_glm_LRT	180
featureCounts/Vdahliae/HISAT2/foc	0.900394	EdgeR_TMM_exact	181
featureCounts/Vdahliae/Bowtie2/foc	0.900294	DESeq2_Waldpr	182
featureCounts/Vdahliae/HISAT2/tes	0.900283	EdgeR_RLE_glm_LRT	183
RSEM/Vdahliae/STAR/tes	0.90028	limma_voom_RLE	184
RSEM/Vdahliae/Bowtie2/tes	0.900229	DESeq2_LRTgr	185
featureCounts/Vdahliae/STAR/tes	0.900223	limma_voom_TMMwsp	186
featureCounts/Vdahliae/STAR/raw	0.900132	EdgeR_UQ_glm_LRT	187
featureCounts/Vdahliae/Bowtie2/tes	0.90001	EdgeR_TMMwsp_glm_LRT	188
featureCounts/Vdahliae/HISAT2/foc	0.899889	EdgeR_TMMwsp_glm_LRT	189
featureCounts/Vdahliae/Bowtie2/foc	0.899787	DESeq2_LRTpr	190
featureCounts/Vdahliae/Bowtie2/tes	0.899706	EdgeR_RLE_exact	191
featureCounts/Vdahliae/HISAT2/foc	0.899687	EdgeR_TMM_glm_LRT	192
featureCounts/Vdahliae/HISAT2/tes	0.899474	EdgeR_UQ_glm_LRT	193
RSEM/Vdahliae/STAR/tes	0.899389	limma_voom_UQ	194
featureCounts/Vdahliae/HISAT2/raw	0.899302	limma_voom_TMMwsp	195
featureCounts/Vdahliae/STAR/raw	0.89912	EdgeR_RLE_exact	196
featureCounts/Vdahliae/STAR/tes	0.898805	limma_voom_RLE	197
featureCounts/Vdahliae/STAR/foc	0.898714	limma_voom_RLE	198
featureCounts/Vdahliae/HISAT2/foc	0.898574	EdgeR_RLE_exact	199
featureCounts/Vdahliae/HISAT2/raw	0.898492	limma_voom_TMM	200
featureCounts/Vdahliae/Bowtie2/foc	0.89847	DESeq2_Waldlr	201
featureCounts/Vdahliae/STAR/foc	0.89841	limma_voom_TMM	202
featureCounts/Vdahliae/Bowtie2/tes	0.898187	EdgeR_RLE_glm_LRT	203
featureCounts/Vdahliae/HISAT2/foc	0.89817	EdgeR_RLE_glm_LRT	204
RSEM/Vdahliae/STAR/tes	0.898118	DESeq2_LRTgr	205
featureCounts/Vdahliae/STAR/foc	0.898106	limma_voom_TMMwsp	206
featureCounts/Vdahliae/Bowtie2/foc	0.897659	limma_voom_TMM	207
featureCounts/Vdahliae/STAR/raw	0.897602	EdgeR_UQ_exact	208
featureCounts/Vdahliae/STAR/tes	0.897488	DESeq2_LRTgr	209
featureCounts/Vdahliae/HISAT2/raw	0.897379	limma_voom_RLE	210
RSEM/Vdahliae/Bowtie2/tes	0.897051	limma_voom_UQ	211
featureCounts/Vdahliae/STAR/foc	0.896789	limma_voom_UQ	212
featureCounts/Vdahliae/Bowtie2/foc	0.896646	limma_voom_TMMwsp	213
featureCounts/Vdahliae/HISAT2/foc	0.896248	EdgeR_UQ_glm_LRT	214
featureCounts/Vdahliae/HISAT2/raw	0.895962	DESeq2_LRTgr	215
featureCounts/Vdahliae/HISAT2/foc	0.895844	EdgeR_UQ_exact	216
featureCounts/Vdahliae/STAR/foc	0.895473	DESeq2_LRTgr	217
RSEM/Vdahliae/Bowtie2/tes	0.895272	EdgeR_TMMwsp_exact	218
RSEM/Vdahliae/Bowtie2/tes	0.894764	EdgeR_TMM_exact	219
featureCounts/Vdahliae/Bowtie2/foc	0.894417	limma_voom_RLE	220
featureCounts/Vdahliae/STAR/tes	0.894044	limma_voom_UQ	221
featureCounts/Vdahliae/Bowtie2/tes	0.893932	EdgeR_UQ_exact	222
featureCounts/Vdahliae/Bowtie2/foc	0.893201	limma_voom_UQ	223
RSEM/Vdahliae/STAR/raw	0.893116	EdgeR_TMM_exact	224
RSEM/Vdahliae/Bowtie2/tes	0.893111	EdgeR_RLE_exact	225
RSEM/Vdahliae/Bowtie2/tes	0.893111	EdgeR_TMMwsp_glm_LRT	225
RSEM/Vdahliae/STAR/raw	0.892989	EdgeR_TMMwsp_exact	226
RSEM/Vdahliae/Bowtie2/tes	0.892857	EdgeR_TMM_glm_LRT	227
RSEM/Vdahliae/STAR/tes	0.892648	EdgeR_TMMwsp_exact	228
featureCounts/Vdahliae/Bowtie2/tes	0.892615	EdgeR_UQ_glm_LRT	229
RSEM/Vdahliae/STAR/tes	0.892012	EdgeR_TMM_exact	230
RSEM/Vdahliae/STAR/raw	0.891971	EdgeR_TMM_glm_LRT	231
RSEM/Vdahliae/STAR/raw	0.891844	EdgeR_TMMwsp_glm_LRT	232
RSEM/Vdahliae/STAR/raw	0.891717	EdgeR_RLE_exact	233
RSEM/Vdahliae/STAR/raw	0.891717	EdgeR_UQ_exact	233
RSEM/Vdahliae/STAR/tes	0.891376	EdgeR_TMMwsp_glm_LRT	234
RSEM/Vdahliae/Bowtie2/tes	0.890951	EdgeR_RLE_glm_LRT	235
RSEM/Vdahliae/STAR/tes	0.890867	EdgeR_TMM_glm_LRT	236
featureCounts/Vdahliae/HISAT2/raw	0.890598	EdgeR_TMM_exact	237
RSEM/Vdahliae/STAR/raw	0.890571	EdgeR_UQ_glm_LRT	238
featureCounts/Vdahliae/Bowtie2/foc	0.890566	DESeq2_LRTgr	239
featureCounts/Vdahliae/HISAT2/raw	0.890396	EdgeR_TMMwsp_exact	240
RSEM/Vdahliae/STAR/raw	0.890062	EdgeR_RLE_glm_LRT	241
featureCounts/Vdahliae/STAR/foc	0.889699	EdgeR_RLE_exact	242
featureCounts/Vdahliae/HISAT2/raw	0.889485	limma_voom_UQ	243
RSEM/Vdahliae/STAR/tes	0.889468	EdgeR_UQ_exact	244
featureCounts/Vdahliae/HISAT2/raw	0.889384	EdgeR_RLE_exact	245
RSEM/Vdahliae/STAR/tes	0.889214	EdgeR_RLE_exact	246
featureCounts/Vdahliae/HISAT2/raw	0.88908	EdgeR_TMM_glm_LRT	247
featureCounts/Vdahliae/STAR/foc	0.888788	EdgeR_TMM_exact	248
featureCounts/Vdahliae/HISAT2/raw	0.888776	EdgeR_TMMwsp_glm_LRT	249
featureCounts/Vdahliae/STAR/foc	0.888686	EdgeR_TMMwsp_exact	250
featureCounts/Vdahliae/STAR/foc	0.887977	EdgeR_RLE_glm_LRT	251
featureCounts/Vdahliae/STAR/tes	0.887966	EdgeR_TMM_exact	252
featureCounts/Vdahliae/STAR/tes	0.887966	EdgeR_TMM_glm_LRT	252
featureCounts/Vdahliae/STAR/tes	0.887865	EdgeR_TMMwsp_exact	253
RSEM/Vdahliae/STAR/tes	0.887688	EdgeR_RLE_glm_LRT	254
featureCounts/Vdahliae/STAR/tes	0.887662	EdgeR_TMMwsp_glm_LRT	255
RSEM/Vdahliae/STAR/tes	0.887433	EdgeR_UQ_glm_LRT	256
RSEM/Vdahliae/Bowtie2/tes	0.887392	EdgeR_UQ_exact	257
featureCounts/Vdahliae/STAR/foc	0.88737	EdgeR_TMM_glm_LRT	258
featureCounts/Vdahliae/HISAT2/raw	0.88736	EdgeR_RLE_glm_LRT	259
featureCounts/Vdahliae/STAR/foc	0.887167	EdgeR_TMMwsp_glm_LRT	260
featureCounts/Vdahliae/STAR/foc	0.886964	EdgeR_UQ_exact	261
featureCounts/Vdahliae/STAR/tes	0.886953	EdgeR_RLE_exact	262
featureCounts/Vdahliae/Bowtie2/foc	0.886919	EdgeR_TMM_exact	263
featureCounts/Vdahliae/Bowtie2/foc	0.886919	EdgeR_TMMwsp_exact	263
featureCounts/Vdahliae/STAR/tes	0.88675	EdgeR_RLE_glm_LRT	264
featureCounts/Vdahliae/Bowtie2/foc	0.886412	EdgeR_TMM_glm_LRT	265
featureCounts/Vdahliae/Bowtie2/foc	0.886412	EdgeR_TMMwsp_glm_LRT	265
featureCounts/Vdahliae/STAR/foc	0.885648	EdgeR_UQ_glm_LRT	266
RSEM/Vdahliae/Bowtie2/tes	0.885486	EdgeR_UQ_glm_LRT	267
featureCounts/Vdahliae/Bowtie2/foc	0.885196	EdgeR_UQ_exact	268
featureCounts/Vdahliae/Bowtie2/foc	0.884892	EdgeR_RLE_exact	269
featureCounts/Vdahliae/Bowtie2/foc	0.884791	EdgeR_UQ_glm_LRT	270
featureCounts/Vdahliae/Bowtie2/foc	0.88398	EdgeR_RLE_glm_LRT	271
featureCounts/Vdahliae/HISAT2/raw	0.881793	EdgeR_UQ_exact	272
featureCounts/Vdahliae/STAR/tes	0.88128	EdgeR_UQ_exact	273
featureCounts/Vdahliae/STAR/tes	0.880673	EdgeR_UQ_glm_LRT	274
featureCounts/Vdahliae/HISAT2/raw	0.880478	EdgeR_UQ_glm_LRT	275

## Sheet: TNR_Cglo
Method	Value	DE_Type	rank
salmon/Cglo/raw	1	DESeq2_Waldpr	1
salmon/Cglo/raw	1	DESeq2_LRTgr	1
salmon/Cglo/raw	1	limma_voom_TMM	1
salmon/Cglo/raw	1	limma_voom_TMMwsp	1
salmon/Cglo/raw	1	limma_voom_RLE	1
salmon/Cglo/raw	1	limma_voom_UQ	1
salmon/Cglo/raw	0.999692	EdgeR_TMMwsp_glm_LRT	2
salmon/Cglo/raw	0.999692	EdgeR_RLE_glm_LRT	2
salmon/Cglo/raw	0.999537	EdgeR_TMM_exact	3
salmon/Cglo/raw	0.999537	EdgeR_TMMwsp_exact	3
salmon/Cglo/raw	0.999537	EdgeR_RLE_exact	3
salmon/Cglo/raw	0.999537	EdgeR_UQ_exact	3
salmon/Cglo/raw	0.999537	EdgeR_TMM_glm_LRT	3
salmon/Cglo/raw	0.999537	EdgeR_UQ_glm_LRT	3
salmon/Cglo/raw	0.999383	DESeq2_LRTpr	4
salmon/Cglo/raw	0.995496	DESeq2_Waldlr	5
Cglo/hisat2/tes	0.949732	limma_voom_UQ	6
Cglo/hisat2/tes	0.944828	limma_voom_TMM	7
Cglo/hisat2/tes	0.93977	limma_voom_TMMwsp	8
Cglo/hisat2/tes	0.937778	limma_voom_RLE	9
Cglo/hisat2/tes	0.92751	DESeq2_LRTgr	10
Cglo/bowtie2/foc	0.900487	limma_voom_UQ	11
Cglo/bowtie2/raw	0.9	limma_voom_TMM	12
Cglo/bowtie2/raw	0.899844	limma_voom_TMMwsp	13
Cglo/bowtie2/raw	0.899531	limma_voom_RLE	14
Cglo/bowtie2/raw	0.897809	DESeq2_LRTgr	15
Cglo/star/tes	0.896157	limma_voom_TMM	16
Cglo/star/tes	0.893333	limma_voom_TMMwsp	17
Cglo/bowtie2/foc	0.893109	limma_voom_TMM	18
Cglo/bowtie2/foc	0.892639	limma_voom_TMMwsp	19
Cglo/star/tes	0.891922	limma_voom_RLE	20
RSEM/star/Cglo/tes	0.891742	DESeq2_LRTgr	21
Cglo/star/tes	0.890196	DESeq2_LRTgr	22
Cglo/bowtie2/foc	0.889342	limma_voom_RLE	23
Cglo/bowtie2/foc	0.885889	DESeq2_LRTgr	24
Cglo/hisat2/raw	0.881649	limma_voom_TMM	25
RSEM/star/Cglo/tes	0.881598	limma_voom_TMM	25
Cglo/hisat2/raw	0.881026	limma_voom_RLE	26
RSEM/star/Cglo/tes	0.880488	limma_voom_RLE	27
Cglo/hisat2/raw	0.879627	limma_voom_TMMwsp	28
Cglo/hisat2/foc	0.877741	limma_voom_TMM	29
Cglo/hisat2/foc	0.877268	limma_voom_TMMwsp	30
Cglo/hisat2/foc	0.873797	limma_voom_RLE	31
Cglo/hisat2/raw	0.873095	limma_voom_UQ	32
Cglo/bowtie2/raw	0.872144	limma_voom_UQ	33
RSEM/bowtie2/Cglo/tes	0.869552	limma_voom_TMM	34
RSEM/bowtie2/Cglo/tes	0.869395	limma_voom_TMMwsp	35
Cglo/hisat2/foc	0.868591	DESeq2_LRTgr	36
RSEM/star/Cglo/tes	0.868442	limma_voom_TMMwsp	37
RSEM/bowtie2/Cglo/tes	0.868297	limma_voom_RLE	38
Cglo/hisat2/raw	0.866252	DESeq2_LRTgr	39
Cglo/star/tes	0.865725	limma_voom_UQ	40
salmon/Cglo/tes	0.864606	DESeq2_LRTgr	41
RSEM/bowtie2/Cglo/raw	0.862134	DESeq2_LRTgr	42
RSEM/bowtie2/Cglo/raw	0.861347	limma_voom_RLE	43
RSEM/bowtie2/Cglo/raw	0.860718	limma_voom_TMMwsp	44
RSEM/bowtie2/Cglo/raw	0.860246	limma_voom_TMM	45
salmon/Cglo/tes	0.860213	limma_voom_TMM	45
salmon/Cglo/tes	0.859272	limma_voom_TMMwsp	46
salmon/Cglo/tes	0.858958	limma_voom_RLE	47
Cglo/hisat2/tes	0.857561	DESeq2_LRTpr	48
Cglo/hisat2/tes	0.855445	DESeq2_Waldpr	49
RSEM/bowtie2/Cglo/foc	0.854537	DESeq2_LRTgr	50
RSEM/bowtie2/Cglo/tes	0.854343	DESeq2_LRTgr	51
RSEM/bowtie2/Cglo/tes	0.854343	limma_voom_UQ	51
RSEM/star/Cglo/foc	0.853027	DESeq2_LRTgr	52
RSEM/star/Cglo/tes	0.852275	limma_voom_UQ	53
RSEM/bowtie2/Cglo/foc	0.847976	limma_voom_RLE	54
RSEM/bowtie2/Cglo/foc	0.846535	limma_voom_TMM	55
RSEM/star/Cglo/tes	0.846093	DESeq2_LRTpr	56
RSEM/star/Cglo/tes	0.844983	DESeq2_Waldpr	57
Cglo/bowtie2/raw	0.844914	DESeq2_Waldpr	58
Cglo/bowtie2/raw	0.844757	DESeq2_LRTpr	59
RSEM/bowtie2/Cglo/foc	0.841895	limma_voom_TMMwsp	60
RSEM/star/Cglo/raw	0.841392	limma_voom_RLE	61
salmon/Cglo/foc	0.841343	limma_voom_RLE	62
Cglo/star/foc	0.841143	limma_voom_RLE	63
RSEM/star/Cglo/raw	0.840605	limma_voom_TMM	64
salmon/Cglo/foc	0.840111	limma_voom_TMMwsp	65
RSEM/star/Cglo/raw	0.839975	limma_voom_TMMwsp	66
salmon/Cglo/foc	0.839033	limma_voom_TMM	67
RSEM/bowtie2/Cglo/raw	0.838842	limma_voom_UQ	68
Cglo/hisat2/foc	0.838776	limma_voom_UQ	68
Cglo/star/foc	0.838176	limma_voom_TMM	69
Cglo/star/foc	0.83677	limma_voom_TMMwsp	70
Cglo/hisat2/tes	0.834176	DESeq2_Waldlr	71
Cglo/bowtie2/foc	0.832993	DESeq2_Waldpr	72
RSEM/star/Cglo/foc	0.830366	limma_voom_RLE	73
RSEM/star/Cglo/raw	0.829894	DESeq2_LRTgr	74
RSEM/star/Cglo/foc	0.829556	limma_voom_TMM	75
salmon/Cglo/tes	0.829463	limma_voom_UQ	76
Cglo/star/tes	0.829333	DESeq2_Waldpr	77
Cglo/star/tes	0.828863	DESeq2_LRTpr	78
Cglo/bowtie2/tes	0.828617	DESeq2_LRTgr	79
Cglo/bowtie2/foc	0.823883	DESeq2_LRTpr	80
RSEM/bowtie2/Cglo/foc	0.823652	limma_voom_UQ	81
salmon/Cglo/foc	0.823629	DESeq2_LRTgr	82
Cglo/bowtie2/raw	0.822848	DESeq2_Waldlr	83
Cglo/star/foc	0.822399	limma_voom_UQ	84
salmon/Cglo/foc	0.820086	limma_voom_UQ	85
Cglo/star/foc	0.818494	DESeq2_LRTgr	86
RSEM/star/Cglo/foc	0.81774	limma_voom_TMMwsp	87
Cglo/bowtie2/tes	0.816443	limma_voom_RLE	88
Cglo/bowtie2/tes	0.815494	limma_voom_TMM	89
RSEM/star/Cglo/tes	0.814551	DESeq2_Waldlr	90
Cglo/bowtie2/tes	0.813913	limma_voom_TMMwsp	91
Cglo/star/raw	0.813399	DESeq2_LRTgr	92
Cglo/hisat2/tes	0.812874	EdgeR_TMM_exact	93
Cglo/hisat2/tes	0.811188	EdgeR_UQ_exact	94
Cglo/hisat2/foc	0.811169	DESeq2_Waldpr	94
Cglo/hisat2/foc	0.810853	DESeq2_LRTpr	95
Cglo/hisat2/tes	0.810421	EdgeR_TMMwsp_exact	96
Cglo/hisat2/tes	0.810421	EdgeR_RLE_exact	96
RSEM/bowtie2/Cglo/foc	0.80973	DESeq2_LRTpr	97
RSEM/star/Cglo/raw	0.809419	limma_voom_UQ	98
Cglo/star/raw	0.809291	limma_voom_TMM	99
Cglo/star/raw	0.808817	limma_voom_TMMwsp	100
Cglo/bowtie2/foc	0.808507	DESeq2_Waldlr	101
Cglo/hisat2/tes	0.807816	EdgeR_TMM_glm_LRT	102
Cglo/star/raw	0.805815	limma_voom_RLE	103
salmon/Cglo/tes	0.805617	DESeq2_LRTpr	104
Cglo/star/tes	0.80549	DESeq2_Waldlr	105
RSEM/bowtie2/Cglo/foc	0.805089	DESeq2_Waldpr	106
Cglo/hisat2/tes	0.805057	EdgeR_UQ_glm_LRT	106
Cglo/hisat2/tes	0.804751	EdgeR_TMMwsp_glm_LRT	107
Cglo/hisat2/raw	0.80451	DESeq2_Waldpr	108
Cglo/hisat2/tes	0.804291	EdgeR_RLE_glm_LRT	109
salmon/Cglo/tes	0.803891	DESeq2_Waldpr	110
Cglo/hisat2/raw	0.803577	DESeq2_LRTpr	111
RSEM/star/Cglo/foc	0.802849	DESeq2_LRTpr	112
RSEM/star/Cglo/foc	0.800421	DESeq2_Waldpr	113
RSEM/star/Cglo/foc	0.794108	limma_voom_UQ	114
RSEM/star/Cglo/tes	0.789507	EdgeR_RLE_exact	115
RSEM/bowtie2/Cglo/raw	0.789156	DESeq2_LRTpr	116
RSEM/star/Cglo/tes	0.788715	EdgeR_TMM_exact	117
RSEM/bowtie2/Cglo/raw	0.787947	DESeq2_Waldpr	118
Cglo/bowtie2/raw	0.787793	EdgeR_RLE_exact	119
Cglo/bowtie2/raw	0.787167	EdgeR_TMM_exact	120
Cglo/hisat2/foc	0.786244	DESeq2_Waldlr	121
Cglo/hisat2/raw	0.78196	DESeq2_Waldlr	122
Cglo/bowtie2/raw	0.78169	EdgeR_TMMwsp_exact	123
RSEM/bowtie2/Cglo/tes	0.780496	DESeq2_LRTpr	124
Cglo/bowtie2/foc	0.779156	EdgeR_UQ_exact	125
RSEM/bowtie2/Cglo/tes	0.778665	DESeq2_Waldpr	126
Cglo/bowtie2/raw	0.778091	EdgeR_RLE_glm_LRT	127
RSEM/star/Cglo/tes	0.777302	EdgeR_RLE_glm_LRT	128
Cglo/bowtie2/raw	0.776995	EdgeR_TMM_glm_LRT	129
RSEM/star/Cglo/raw	0.776815	DESeq2_LRTpr	130
RSEM/bowtie2/Cglo/raw	0.776204	DESeq2_Waldlr	131
RSEM/star/Cglo/tes	0.776193	EdgeR_TMM_glm_LRT	131
RSEM/star/Cglo/raw	0.776185	DESeq2_Waldpr	131
Cglo/bowtie2/tes	0.776126	DESeq2_LRTpr	132
RSEM/bowtie2/Cglo/foc	0.776124	DESeq2_Waldlr	132
Cglo/star/tes	0.775686	EdgeR_TMM_exact	133
Cglo/bowtie2/foc	0.77429	EdgeR_TMM_exact	134
Cglo/bowtie2/tes	0.774071	DESeq2_Waldpr	135
Cglo/bowtie2/tes	0.773123	limma_voom_UQ	136
Cglo/bowtie2/foc	0.772877	EdgeR_RLE_exact	137
Cglo/bowtie2/foc	0.772249	EdgeR_TMMwsp_exact	138
Cglo/star/tes	0.771922	EdgeR_RLE_exact	139
salmon/Cglo/tes	0.770788	DESeq2_Waldlr	140
RSEM/star/Cglo/foc	0.770476	DESeq2_Waldlr	141
Cglo/bowtie2/raw	0.770423	EdgeR_TMMwsp_glm_LRT	142
Cglo/bowtie2/foc	0.770052	EdgeR_UQ_glm_LRT	143
Cglo/star/tes	0.766902	EdgeR_TMMwsp_exact	144
Cglo/bowtie2/foc	0.766285	EdgeR_TMM_glm_LRT	145
Cglo/bowtie2/foc	0.764558	EdgeR_TMMwsp_glm_LRT	146
Cglo/bowtie2/foc	0.764244	EdgeR_RLE_glm_LRT	147
Cglo/star/tes	0.762667	EdgeR_TMM_glm_LRT	148
RSEM/star/Cglo/tes	0.761135	EdgeR_TMMwsp_exact	149
Cglo/star/tes	0.760471	EdgeR_RLE_glm_LRT	150
RSEM/bowtie2/Cglo/tes	0.76027	DESeq2_Waldlr	151
RSEM/bowtie2/Cglo/raw	0.759207	EdgeR_RLE_exact	152
Cglo/star/foc	0.758513	DESeq2_Waldpr	153
RSEM/bowtie2/Cglo/raw	0.757476	EdgeR_TMMwsp_exact	154
Cglo/star/foc	0.756951	DESeq2_LRTpr	155
RSEM/bowtie2/Cglo/raw	0.756689	EdgeR_TMM_exact	156
Cglo/hisat2/foc	0.756428	EdgeR_TMM_exact	157
RSEM/bowtie2/Cglo/foc	0.755961	EdgeR_RLE_exact	158
RSEM/bowtie2/Cglo/foc	0.755801	EdgeR_TMM_exact	159
Cglo/hisat2/raw	0.755521	EdgeR_UQ_exact	160
Cglo/star/raw	0.755254	limma_voom_UQ	161
salmon/Cglo/foc	0.754929	DESeq2_LRTpr	162
Cglo/hisat2/foc	0.754062	EdgeR_RLE_exact	163
Cglo/hisat2/raw	0.753499	EdgeR_TMM_exact	164
Cglo/star/tes	0.753255	EdgeR_TMMwsp_glm_LRT	165
Cglo/hisat2/raw	0.752722	EdgeR_RLE_exact	166
Cglo/hisat2/raw	0.751788	EdgeR_TMMwsp_exact	167
Cglo/star/raw	0.748301	DESeq2_LRTpr	168
Cglo/hisat2/raw	0.748212	EdgeR_UQ_glm_LRT	169
Cglo/hisat2/foc	0.747121	EdgeR_TMMwsp_exact	170
salmon/Cglo/tes	0.747098	EdgeR_TMM_exact	170
salmon/Cglo/tes	0.747098	EdgeR_RLE_exact	170
Cglo/star/raw	0.745773	DESeq2_Waldpr	171
RSEM/star/Cglo/tes	0.745285	EdgeR_TMMwsp_glm_LRT	172
RSEM/bowtie2/Cglo/raw	0.744885	EdgeR_RLE_glm_LRT	173
Cglo/hisat2/raw	0.744479	EdgeR_TMM_glm_LRT	174
Cglo/bowtie2/tes	0.74419	DESeq2_Waldlr	175
Cglo/hisat2/raw	0.743546	EdgeR_RLE_glm_LRT	176
RSEM/star/Cglo/raw	0.743267	DESeq2_Waldlr	177
Cglo/hisat2/raw	0.743235	EdgeR_TMMwsp_glm_LRT	178
RSEM/bowtie2/Cglo/raw	0.74221	EdgeR_TMMwsp_glm_LRT	179
Cglo/bowtie2/raw	0.741784	EdgeR_UQ_exact	180
RSEM/bowtie2/Cglo/raw	0.741423	EdgeR_TMM_glm_LRT	181
Cglo/hisat2/foc	0.740811	EdgeR_TMM_glm_LRT	182
Cglo/hisat2/foc	0.74018	EdgeR_RLE_glm_LRT	183
RSEM/bowtie2/Cglo/foc	0.739478	EdgeR_RLE_glm_LRT	184
RSEM/bowtie2/Cglo/foc	0.738038	EdgeR_TMM_glm_LRT	185
salmon/Cglo/foc	0.737418	DESeq2_Waldpr	186
RSEM/bowtie2/Cglo/tes	0.736751	EdgeR_RLE_exact	187
RSEM/bowtie2/Cglo/tes	0.736281	EdgeR_TMM_exact	188
RSEM/bowtie2/Cglo/tes	0.736124	EdgeR_TMMwsp_exact	189
salmon/Cglo/tes	0.735959	EdgeR_TMM_glm_LRT	190
RSEM/star/Cglo/foc	0.735675	EdgeR_RLE_exact	191
RSEM/star/Cglo/foc	0.735351	EdgeR_TMM_exact	192
salmon/Cglo/tes	0.735174	EdgeR_RLE_glm_LRT	193
Cglo/star/foc	0.73477	DESeq2_Waldlr	194
Cglo/bowtie2/raw	0.730516	EdgeR_UQ_glm_LRT	195
Cglo/hisat2/foc	0.728979	EdgeR_TMMwsp_glm_LRT	196
salmon/Cglo/tes	0.7278	EdgeR_TMMwsp_exact	197
Cglo/bowtie2/tes	0.72585	EdgeR_TMM_exact	198
Cglo/bowtie2/tes	0.72585	EdgeR_RLE_exact	198
RSEM/bowtie2/Cglo/tes	0.724992	EdgeR_RLE_glm_LRT	199
RSEM/star/Cglo/raw	0.724681	EdgeR_TMM_exact	200
RSEM/star/Cglo/tes	0.724679	EdgeR_UQ_exact	200
RSEM/bowtie2/Cglo/foc	0.724436	EdgeR_TMMwsp_exact	201
RSEM/star/Cglo/raw	0.724366	EdgeR_RLE_exact	201
RSEM/bowtie2/Cglo/tes	0.724365	EdgeR_TMM_glm_LRT	201
salmon/Cglo/foc	0.724276	DESeq2_Waldlr	202
RSEM/bowtie2/Cglo/tes	0.724208	EdgeR_TMMwsp_glm_LRT	203
RSEM/star/Cglo/raw	0.724051	EdgeR_TMMwsp_exact	204
RSEM/star/Cglo/foc	0.719812	EdgeR_RLE_glm_LRT	205
RSEM/bowtie2/Cglo/raw	0.719704	EdgeR_UQ_exact	206
RSEM/star/Cglo/foc	0.718679	EdgeR_TMM_glm_LRT	207
Cglo/star/tes	0.716706	EdgeR_UQ_exact	208
salmon/Cglo/tes	0.713524	EdgeR_TMMwsp_glm_LRT	209
salmon/Cglo/foc	0.712569	EdgeR_RLE_exact	210
salmon/Cglo/foc	0.711953	EdgeR_TMM_exact	211
salmon/Cglo/foc	0.711953	EdgeR_TMMwsp_exact	211
Cglo/star/raw	0.711487	DESeq2_Waldlr	212
RSEM/star/Cglo/raw	0.711451	EdgeR_TMM_glm_LRT	212
RSEM/star/Cglo/tes	0.711048	EdgeR_UQ_glm_LRT	213
RSEM/star/Cglo/raw	0.710978	EdgeR_RLE_glm_LRT	213
Cglo/star/foc	0.710872	EdgeR_TMM_exact	214
RSEM/star/Cglo/raw	0.709561	EdgeR_TMMwsp_glm_LRT	215
RSEM/bowtie2/Cglo/raw	0.709474	EdgeR_UQ_glm_LRT	216
Cglo/bowtie2/tes	0.708933	EdgeR_TMMwsp_exact	217
Cglo/star/foc	0.708841	EdgeR_RLE_exact	218
RSEM/star/Cglo/foc	0.708482	EdgeR_TMMwsp_exact	219
Cglo/star/foc	0.707748	EdgeR_TMMwsp_exact	220
RSEM/bowtie2/Cglo/foc	0.706033	EdgeR_TMMwsp_glm_LRT	221
RSEM/bowtie2/Cglo/tes	0.705864	EdgeR_UQ_exact	222
Cglo/bowtie2/tes	0.704348	EdgeR_RLE_glm_LRT	223
Cglo/bowtie2/tes	0.70419	EdgeR_TMM_glm_LRT	224
Cglo/star/tes	0.703373	EdgeR_UQ_glm_LRT	225
Cglo/star/foc	0.702905	EdgeR_TMM_glm_LRT	226
Cglo/star/raw	0.701059	EdgeR_TMM_exact	227
Cglo/star/foc	0.701031	EdgeR_TMMwsp_glm_LRT	228
Cglo/star/foc	0.701031	EdgeR_RLE_glm_LRT	228
Cglo/star/raw	0.700269	EdgeR_RLE_exact	229
salmon/Cglo/foc	0.696704	EdgeR_TMMwsp_glm_LRT	230
salmon/Cglo/foc	0.695933	EdgeR_TMM_glm_LRT	231
salmon/Cglo/foc	0.695779	EdgeR_RLE_glm_LRT	232
Cglo/star/foc	0.695095	EdgeR_UQ_exact	233
RSEM/bowtie2/Cglo/tes	0.694105	EdgeR_UQ_glm_LRT	234
Cglo/star/raw	0.690472	EdgeR_TMMwsp_exact	235
Cglo/bowtie2/tes	0.689802	EdgeR_TMMwsp_glm_LRT	236
RSEM/star/Cglo/foc	0.688249	EdgeR_TMMwsp_glm_LRT	237
Cglo/star/raw	0.687944	EdgeR_TMM_glm_LRT	238
Cglo/star/raw	0.687786	EdgeR_RLE_glm_LRT	239
Cglo/star/foc	0.684317	EdgeR_UQ_glm_LRT	240
Cglo/hisat2/foc	0.681969	EdgeR_UQ_exact	241
salmon/Cglo/foc	0.678373	EdgeR_UQ_exact	242
Cglo/star/raw	0.676252	EdgeR_TMMwsp_glm_LRT	243
RSEM/star/Cglo/raw	0.675854	EdgeR_UQ_exact	244
RSEM/bowtie2/Cglo/foc	0.674188	EdgeR_UQ_exact	245
salmon/Cglo/tes	0.669752	EdgeR_UQ_exact	246
salmon/Cglo/foc	0.667899	EdgeR_UQ_glm_LRT	247
RSEM/star/Cglo/raw	0.666562	EdgeR_UQ_glm_LRT	248
Cglo/hisat2/foc	0.666351	EdgeR_UQ_glm_LRT	249
RSEM/star/Cglo/foc	0.657494	EdgeR_UQ_exact	250
salmon/Cglo/tes	0.654691	EdgeR_UQ_glm_LRT	251
RSEM/bowtie2/Cglo/foc	0.652744	EdgeR_UQ_glm_LRT	252
RSEM/star/Cglo/foc	0.637909	EdgeR_UQ_glm_LRT	253
Cglo/bowtie2/tes	0.617075	EdgeR_UQ_exact	254
Cglo/bowtie2/tes	0.598893	EdgeR_UQ_glm_LRT	255
Cglo/star/raw	0.584453	EdgeR_UQ_exact	256
Cglo/star/raw	0.567704	EdgeR_UQ_glm_LRT	257

## Sheet: TNR_Moryzae
Method	Value	DE_Type	rank
RSEM/bowtie2/Moryzae/raw	0.962059	limma_voom_TMMwsp	1
RSEM/bowtie2/Moryzae/raw	0.960649	limma_voom_TMM	2
RSEM/bowtie2/Moryzae/raw	0.958392	limma_voom_RLE	3
RSEM/bowtie2/Moryzae/raw	0.957828	DESeq2_LRTgr	4
RSEM/bowtie2/Moryzae/raw	0.954725	limma_voom_UQ	5
RSEM/star/Moryzae/raw	0.949543	limma_voom_UQ	6
RSEM/star/Moryzae/raw	0.947857	limma_voom_TMM	7
RSEM/star/Moryzae/raw	0.947435	limma_voom_TMMwsp	8
RSEM/star/Moryzae/raw	0.946592	limma_voom_RLE	9
RSEM/star/Moryzae/raw	0.937175	DESeq2_LRTgr	10
Moryzae/bowtie2/foc	0.936247	limma_voom_TMM	11
Moryzae/bowtie2/foc	0.935551	limma_voom_RLE	12
RSEM/bowtie2/Moryzae/raw	0.93512	DESeq2_LRTpr	13
RSEM/bowtie2/Moryzae/raw	0.934556	DESeq2_Waldpr	14
Moryzae/bowtie2/foc	0.933185	limma_voom_UQ	15
Moryzae/bowtie2/foc	0.932906	limma_voom_TMMwsp	16
Moryzae/bowtie2/foc	0.932489	DESeq2_LRTgr	17
RSEM/bowtie2/Moryzae/raw	0.927362	DESeq2_Waldlr	18
Moryzae/hisat2/tes	0.926528	limma_voom_TMMwsp	19
Moryzae/star/foc	0.925755	DESeq2_LRTgr	20
Moryzae/hisat2/tes	0.925687	limma_voom_TMM	21
Moryzae/hisat2/tes	0.924846	DESeq2_LRTgr	22
Moryzae/hisat2/tes	0.923584	limma_voom_RLE	23
Moryzae/star/foc	0.920721	limma_voom_TMM	24
Moryzae/bowtie2/foc	0.920379	DESeq2_LRTpr	25
Moryzae/star/foc	0.920162	limma_voom_TMMwsp	26
Moryzae/bowtie2/foc	0.9201	DESeq2_Waldpr	27
Moryzae/star/foc	0.917226	limma_voom_RLE	28
Moryzae/star/foc	0.915129	limma_voom_UQ	29
RSEM/star/Moryzae/foc	0.913915	limma_voom_TMM	30
RSEM/star/Moryzae/foc	0.913633	limma_voom_TMMwsp	31
Moryzae/star/raw	0.913165	DESeq2_LRTgr	32
Moryzae/bowtie2/foc	0.912444	DESeq2_Waldlr	33
RSEM/star/Moryzae/raw	0.912157	DESeq2_LRTpr	34
RSEM/bowtie2/Moryzae/tes	0.911864	limma_voom_TMM	35
RSEM/star/Moryzae/raw	0.911174	DESeq2_Waldpr	36
Moryzae/hisat2/tes	0.910123	limma_voom_UQ	37
RSEM/bowtie2/Moryzae/tes	0.910037	limma_voom_TMMwsp	38
Moryzae/star/raw	0.909944	limma_voom_TMM	39
RSEM/star/Moryzae/foc	0.909399	limma_voom_RLE	40
RSEM/bowtie2/Moryzae/raw	0.909027	EdgeR_RLE_exact	41
RSEM/star/Moryzae/foc	0.908834	DESeq2_LRTgr	42
Moryzae/star/raw	0.908543	limma_voom_TMMwsp	43
RSEM/bowtie2/Moryzae/raw	0.908463	EdgeR_TMMwsp_exact	43
RSEM/bowtie2/Moryzae/raw	0.907757	EdgeR_TMM_exact	44
Moryzae/star/foc	0.907578	DESeq2_Waldpr	45
RSEM/bowtie2/Moryzae/tes	0.907225	DESeq2_LRTgr	46
Moryzae/star/raw	0.907003	limma_voom_RLE	47
RSEM/bowtie2/Moryzae/tes	0.906944	limma_voom_RLE	48
Moryzae/star/foc	0.906739	DESeq2_LRTpr	49
RSEM/bowtie2/Moryzae/raw	0.906629	EdgeR_TMMwsp_glm_LRT	50
Moryzae/hisat2/tes	0.906618	DESeq2_Waldpr	50
RSEM/star/Moryzae/foc	0.906576	limma_voom_UQ	50
Moryzae/hisat2/tes	0.906057	DESeq2_LRTpr	51
RSEM/bowtie2/Moryzae/raw	0.905924	EdgeR_TMM_glm_LRT	52
RSEM/bowtie2/Moryzae/raw	0.905924	EdgeR_RLE_glm_LRT	52
RSEM/bowtie2/Moryzae/foc	0.90237	limma_voom_TMMwsp	53
RSEM/bowtie2/Moryzae/foc	0.901806	limma_voom_TMM	54
Moryzae/star/foc	0.901426	DESeq2_Waldlr	55
RSEM/bowtie2/Moryzae/tes	0.90104	limma_voom_UQ	56
RSEM/bowtie2/Moryzae/foc	0.900959	limma_voom_RLE	56
RSEM/star/Moryzae/raw	0.900351	DESeq2_Waldlr	57
Moryzae/hisat2/raw	0.899986	DESeq2_LRTgr	58
Moryzae/star/tes	0.899775	DESeq2_LRTgr	59
Moryzae/hisat2/tes	0.899047	DESeq2_Waldlr	60
Moryzae/star/tes	0.898793	limma_voom_RLE	61
Moryzae/star/tes	0.896968	limma_voom_TMM	62
Moryzae/star/tes	0.896407	limma_voom_TMMwsp	63
Moryzae/star/raw	0.894678	limma_voom_UQ	64
Moryzae/star/raw	0.894118	DESeq2_Waldpr	65
Moryzae/hisat2/raw	0.893515	limma_voom_TMM	66
Moryzae/hisat2/raw	0.893515	limma_voom_TMMwsp	66
Moryzae/star/raw	0.893137	DESeq2_LRTpr	67
RSEM/bowtie2/Moryzae/foc	0.892777	limma_voom_UQ	68
Moryzae/hisat2/raw	0.892249	limma_voom_RLE	69
RSEM/bowtie2/Moryzae/raw	0.891961	EdgeR_UQ_exact	70
RSEM/bowtie2/Moryzae/foc	0.890096	DESeq2_LRTgr	71
RSEM/bowtie2/Moryzae/raw	0.889986	EdgeR_UQ_glm_LRT	72
Moryzae/hisat2/foc	0.889762	DESeq2_LRTgr	73
Moryzae/hisat2/foc	0.888499	limma_voom_RLE	74
Moryzae/hisat2/foc	0.887798	limma_voom_TMM	75
Moryzae/hisat2/raw	0.887467	DESeq2_Waldpr	76
Moryzae/star/tes	0.887142	DESeq2_Waldpr	77
Moryzae/hisat2/raw	0.887045	DESeq2_LRTpr	78
Moryzae/star/tes	0.887002	DESeq2_LRTpr	78
Moryzae/hisat2/foc	0.886957	limma_voom_TMMwsp	78
salmon/Moryzae/foc	0.886936	limma_voom_TMM	79
RSEM/star/Moryzae/foc	0.886537	DESeq2_LRTpr	80
RSEM/star/Moryzae/foc	0.886255	DESeq2_Waldpr	81
salmon/Moryzae/foc	0.886092	limma_voom_RLE	82
salmon/Moryzae/foc	0.885811	limma_voom_TMMwsp	83
Moryzae/bowtie2/raw	0.885597	DESeq2_LRTgr	84
Moryzae/hisat2/raw	0.884653	limma_voom_UQ	85
Moryzae/star/raw	0.884314	DESeq2_Waldlr	86
RSEM/star/Moryzae/tes	0.882211	limma_voom_TMMwsp	87
RSEM/bowtie2/Moryzae/tes	0.881642	DESeq2_LRTpr	88
RSEM/star/Moryzae/tes	0.8815	limma_voom_RLE	89
salmon/Moryzae/tes	0.880972	DESeq2_LRTgr	90
RSEM/bowtie2/Moryzae/tes	0.880939	DESeq2_Waldpr	91
RSEM/star/Moryzae/tes	0.880648	limma_voom_TMM	92
RSEM/star/Moryzae/raw	0.880394	EdgeR_UQ_exact	93
salmon/Moryzae/tes	0.879989	limma_voom_TMM	94
RSEM/star/Moryzae/raw	0.879972	EdgeR_RLE_exact	94
Moryzae/hisat2/raw	0.87973	DESeq2_Waldlr	95
RSEM/star/Moryzae/tes	0.879653	DESeq2_LRTgr	95
RSEM/star/Moryzae/raw	0.87955	EdgeR_TMM_exact	96
RSEM/star/Moryzae/raw	0.87955	EdgeR_TMMwsp_exact	96
Moryzae/bowtie2/foc	0.878202	EdgeR_TMM_exact	97
Moryzae/bowtie2/foc	0.877923	EdgeR_RLE_exact	98
salmon/Moryzae/raw	0.877729	DESeq2_LRTgr	99
Moryzae/star/tes	0.877316	DESeq2_Waldlr	100
Moryzae/bowtie2/raw	0.87671	DESeq2_Waldpr	101
salmon/Moryzae/tes	0.876476	limma_voom_TMMwsp	102
Moryzae/bowtie2/raw	0.876428	DESeq2_LRTpr	103
Moryzae/bowtie2/raw	0.876287	limma_voom_RLE	104
RSEM/star/Moryzae/raw	0.875615	EdgeR_RLE_glm_LRT	105
Moryzae/star/foc	0.875559	EdgeR_TMMwsp_exact	105
Moryzae/bowtie2/foc	0.875418	EdgeR_TMM_glm_LRT	106
Moryzae/bowtie2/foc	0.875418	EdgeR_RLE_glm_LRT	106
RSEM/star/Moryzae/raw	0.875193	EdgeR_UQ_glm_LRT	107
salmon/Moryzae/tes	0.87507	limma_voom_RLE	108
salmon/Moryzae/foc	0.874982	DESeq2_LRTgr	109
Moryzae/bowtie2/raw	0.874877	limma_voom_TMM	110
RSEM/star/Moryzae/raw	0.874772	EdgeR_TMM_glm_LRT	111
Moryzae/bowtie2/tes	0.874458	DESeq2_LRTgr	112
Moryzae/hisat2/foc	0.874334	DESeq2_Waldpr	113
Moryzae/hisat2/foc	0.874194	DESeq2_LRTpr	114
RSEM/star/Moryzae/foc	0.874118	DESeq2_Waldlr	115
Moryzae/bowtie2/tes	0.873758	limma_voom_TMM	116
Moryzae/star/foc	0.873742	EdgeR_TMM_exact	117
Moryzae/bowtie2/tes	0.873478	limma_voom_RLE	118
RSEM/star/Moryzae/raw	0.873366	EdgeR_TMMwsp_glm_LRT	119
Moryzae/hisat2/tes	0.873247	EdgeR_TMM_exact	120
Moryzae/bowtie2/tes	0.873198	limma_voom_TMMwsp	120
Moryzae/bowtie2/foc	0.87319	EdgeR_TMMwsp_exact	120
Moryzae/bowtie2/raw	0.873184	limma_voom_TMMwsp	120
Moryzae/star/foc	0.873043	EdgeR_RLE_exact	121
Moryzae/hisat2/tes	0.872686	EdgeR_RLE_exact	122
Moryzae/star/tes	0.872263	limma_voom_UQ	123
Moryzae/hisat2/tes	0.871425	EdgeR_TMMwsp_exact	124
salmon/Moryzae/raw	0.871308	limma_voom_TMM	125
salmon/Moryzae/raw	0.870595	limma_voom_RLE	126
Moryzae/bowtie2/foc	0.870267	EdgeR_UQ_exact	127
Moryzae/bowtie2/raw	0.870221	DESeq2_Waldlr	128
Moryzae/star/foc	0.870106	EdgeR_TMMwsp_glm_LRT	129
salmon/Moryzae/raw	0.869739	limma_voom_TMMwsp	130
Moryzae/bowtie2/foc	0.869154	EdgeR_TMMwsp_glm_LRT	131
Moryzae/star/foc	0.869128	EdgeR_UQ_exact	132
Moryzae/star/foc	0.869128	EdgeR_TMM_glm_LRT	132
Moryzae/star/foc	0.868988	EdgeR_RLE_glm_LRT	133
RSEM/bowtie2/Moryzae/tes	0.86871	DESeq2_Waldlr	134
salmon/Moryzae/foc	0.868373	limma_voom_UQ	135
Moryzae/hisat2/tes	0.867919	EdgeR_TMM_glm_LRT	136
Moryzae/hisat2/tes	0.867358	EdgeR_RLE_glm_LRT	137
Moryzae/bowtie2/foc	0.866648	EdgeR_UQ_glm_LRT	138
Moryzae/star/raw	0.866246	EdgeR_TMM_exact	139
Moryzae/hisat2/tes	0.865956	EdgeR_TMMwsp_glm_LRT	140
Moryzae/star/raw	0.865406	EdgeR_TMMwsp_exact	141
Moryzae/hisat2/foc	0.865217	DESeq2_Waldlr	142
Moryzae/star/foc	0.864933	EdgeR_UQ_glm_LRT	143
Moryzae/star/raw	0.864426	EdgeR_RLE_exact	144
RSEM/bowtie2/Moryzae/foc	0.863572	DESeq2_LRTpr	145
RSEM/bowtie2/Moryzae/foc	0.863008	DESeq2_Waldpr	146
Moryzae/star/raw	0.862465	EdgeR_TMM_glm_LRT	147
RSEM/star/Moryzae/foc	0.861699	EdgeR_TMM_exact	148
RSEM/star/Moryzae/foc	0.861699	EdgeR_TMMwsp_exact	148
Moryzae/star/raw	0.860364	EdgeR_TMMwsp_glm_LRT	149
salmon/Moryzae/tes	0.859893	DESeq2_LRTpr	150
RSEM/star/Moryzae/foc	0.859723	EdgeR_TMM_glm_LRT	151
salmon/Moryzae/tes	0.859472	DESeq2_Waldpr	152
Moryzae/star/raw	0.859104	EdgeR_RLE_glm_LRT	153
RSEM/star/Moryzae/tes	0.859051	DESeq2_Waldpr	153
RSEM/star/Moryzae/tes	0.858767	DESeq2_LRTpr	154
RSEM/star/Moryzae/foc	0.858594	EdgeR_TMMwsp_glm_LRT	155
RSEM/star/Moryzae/foc	0.857465	EdgeR_RLE_exact	156
RSEM/star/Moryzae/foc	0.857324	EdgeR_UQ_exact	157
RSEM/bowtie2/Moryzae/tes	0.857183	EdgeR_TMM_exact	158
Moryzae/bowtie2/tes	0.856683	DESeq2_LRTpr	159
Moryzae/hisat2/foc	0.856101	limma_voom_UQ	160
Moryzae/bowtie2/tes	0.855843	DESeq2_Waldpr	161
salmon/Moryzae/raw	0.855329	DESeq2_LRTpr	162
salmon/Moryzae/raw	0.855186	DESeq2_Waldpr	163
RSEM/star/Moryzae/foc	0.855066	EdgeR_RLE_glm_LRT	164
RSEM/bowtie2/Moryzae/tes	0.854653	EdgeR_TMMwsp_exact	165
RSEM/bowtie2/Moryzae/tes	0.854372	EdgeR_TMM_glm_LRT	166
RSEM/star/Moryzae/foc	0.853937	EdgeR_UQ_glm_LRT	167
Moryzae/hisat2/raw	0.853285	EdgeR_TMM_exact	168
Moryzae/hisat2/tes	0.852636	EdgeR_UQ_exact	169
RSEM/bowtie2/Moryzae/tes	0.852404	EdgeR_TMMwsp_glm_LRT	170
Moryzae/hisat2/raw	0.851737	EdgeR_TMMwsp_exact	171
Moryzae/hisat2/raw	0.851737	EdgeR_RLE_exact	171
RSEM/bowtie2/Moryzae/tes	0.851701	EdgeR_RLE_exact	171
RSEM/star/Moryzae/tes	0.850526	DESeq2_Waldlr	172
Moryzae/hisat2/raw	0.850331	EdgeR_TMM_glm_LRT	173
RSEM/bowtie2/Moryzae/foc	0.850028	DESeq2_Waldlr	174
Moryzae/star/raw	0.8493	EdgeR_UQ_exact	175
Moryzae/hisat2/tes	0.849131	EdgeR_UQ_glm_LRT	176
Moryzae/hisat2/raw	0.849065	EdgeR_TMMwsp_glm_LRT	176
RSEM/bowtie2/Moryzae/tes	0.84903	EdgeR_RLE_glm_LRT	177
salmon/Moryzae/tes	0.848932	limma_voom_UQ	178
Moryzae/hisat2/raw	0.848221	EdgeR_RLE_glm_LRT	179
salmon/Moryzae/foc	0.847279	DESeq2_LRTpr	180
Moryzae/star/tes	0.847277	EdgeR_TMM_exact	180
RSEM/bowtie2/Moryzae/tes	0.847203	EdgeR_UQ_exact	181
salmon/Moryzae/foc	0.846998	DESeq2_Waldpr	182
salmon/Moryzae/tes	0.846824	DESeq2_Waldlr	183
Moryzae/star/tes	0.846294	EdgeR_RLE_exact	184
Moryzae/bowtie2/tes	0.846186	limma_voom_UQ	185
Moryzae/star/tes	0.845873	EdgeR_TMMwsp_exact	186
Moryzae/star/raw	0.845378	EdgeR_UQ_glm_LRT	187
Moryzae/bowtie2/tes	0.845206	DESeq2_Waldlr	188
RSEM/bowtie2/Moryzae/tes	0.844672	EdgeR_UQ_glm_LRT	189
salmon/Moryzae/raw	0.84363	DESeq2_Waldlr	190
Moryzae/hisat2/raw	0.843297	EdgeR_UQ_exact	191
Moryzae/star/tes	0.843066	EdgeR_TMM_glm_LRT	192
Moryzae/star/tes	0.841943	EdgeR_RLE_glm_LRT	193
Moryzae/star/tes	0.84082	EdgeR_TMMwsp_glm_LRT	194
Moryzae/hisat2/raw	0.840765	EdgeR_UQ_glm_LRT	194
Moryzae/bowtie2/raw	0.838059	EdgeR_RLE_exact	195
RSEM/star/Moryzae/tes	0.836317	limma_voom_UQ	196
Moryzae/bowtie2/raw	0.83552	EdgeR_TMM_exact	197
salmon/Moryzae/raw	0.835355	limma_voom_UQ	198
Moryzae/hisat2/foc	0.835063	EdgeR_TMM_exact	199
Moryzae/hisat2/foc	0.834362	EdgeR_RLE_exact	200
salmon/Moryzae/foc	0.833919	DESeq2_Waldlr	201
salmon/Moryzae/tes	0.833052	EdgeR_TMM_exact	202
Moryzae/bowtie2/raw	0.832981	EdgeR_TMMwsp_exact	203
Moryzae/bowtie2/raw	0.832134	EdgeR_RLE_glm_LRT	204
Moryzae/hisat2/foc	0.831276	EdgeR_TMMwsp_exact	205
RSEM/bowtie2/Moryzae/foc	0.830559	EdgeR_TMMwsp_exact	206
salmon/Moryzae/tes	0.830523	EdgeR_TMMwsp_exact	207
Moryzae/bowtie2/raw	0.830159	EdgeR_TMM_glm_LRT	208
RSEM/bowtie2/Moryzae/foc	0.829994	EdgeR_RLE_exact	209
Moryzae/hisat2/foc	0.829734	EdgeR_RLE_glm_LRT	210
RSEM/bowtie2/Moryzae/foc	0.82943	EdgeR_TMM_exact	211
Moryzae/hisat2/foc	0.829032	EdgeR_TMM_glm_LRT	212
Moryzae/bowtie2/raw	0.828608	EdgeR_TMMwsp_glm_LRT	213
salmon/Moryzae/raw	0.827793	EdgeR_RLE_exact	214
RSEM/star/Moryzae/tes	0.827508	EdgeR_RLE_exact	215
salmon/Moryzae/tes	0.82715	EdgeR_RLE_exact	216
Moryzae/hisat2/foc	0.827069	EdgeR_TMMwsp_glm_LRT	217
salmon/Moryzae/tes	0.82701	EdgeR_TMM_glm_LRT	218
RSEM/bowtie2/Moryzae/foc	0.826749	EdgeR_TMMwsp_glm_LRT	219
Moryzae/bowtie2/tes	0.826452	EdgeR_RLE_exact	220
RSEM/bowtie2/Moryzae/foc	0.826185	EdgeR_RLE_glm_LRT	221
RSEM/bowtie2/Moryzae/foc	0.82548	EdgeR_UQ_exact	222
Moryzae/bowtie2/tes	0.825052	EdgeR_TMM_exact	223
RSEM/star/Moryzae/tes	0.824808	EdgeR_RLE_glm_LRT	224
RSEM/bowtie2/Moryzae/foc	0.824774	EdgeR_TMM_glm_LRT	224
salmon/Moryzae/raw	0.824369	EdgeR_TMM_exact	225
RSEM/star/Moryzae/tes	0.82424	EdgeR_TMM_exact	226
salmon/Moryzae/raw	0.824083	EdgeR_RLE_glm_LRT	227
salmon/Moryzae/tes	0.823918	EdgeR_TMMwsp_glm_LRT	228
RSEM/star/Moryzae/tes	0.823529	EdgeR_TMMwsp_exact	229
RSEM/star/Moryzae/tes	0.822109	EdgeR_TMM_glm_LRT	230
Moryzae/bowtie2/tes	0.821833	EdgeR_TMMwsp_exact	231
salmon/Moryzae/raw	0.821515	EdgeR_TMMwsp_exact	232
RSEM/star/Moryzae/tes	0.821114	EdgeR_TMMwsp_glm_LRT	233
salmon/Moryzae/tes	0.820826	EdgeR_RLE_glm_LRT	234
Moryzae/bowtie2/tes	0.819874	EdgeR_RLE_glm_LRT	235
salmon/Moryzae/raw	0.819803	EdgeR_TMM_glm_LRT	236
Moryzae/bowtie2/raw	0.819439	limma_voom_UQ	237
RSEM/bowtie2/Moryzae/foc	0.819131	EdgeR_UQ_glm_LRT	238
Moryzae/bowtie2/tes	0.818614	EdgeR_TMM_glm_LRT	239
salmon/Moryzae/foc	0.817044	EdgeR_TMMwsp_exact	240
salmon/Moryzae/raw	0.816807	EdgeR_TMMwsp_glm_LRT	241
salmon/Moryzae/foc	0.815919	EdgeR_TMM_exact	242
salmon/Moryzae/foc	0.815778	EdgeR_RLE_exact	243
Moryzae/bowtie2/tes	0.815255	EdgeR_TMMwsp_glm_LRT	244
Moryzae/star/tes	0.812605	EdgeR_UQ_exact	245
salmon/Moryzae/foc	0.809872	EdgeR_TMMwsp_glm_LRT	246
salmon/Moryzae/foc	0.80931	EdgeR_RLE_glm_LRT	247
salmon/Moryzae/foc	0.808747	EdgeR_TMM_glm_LRT	248
Moryzae/star/tes	0.807552	EdgeR_UQ_glm_LRT	249
salmon/Moryzae/foc	0.795528	EdgeR_UQ_exact	250
salmon/Moryzae/tes	0.792721	EdgeR_UQ_exact	251
Moryzae/hisat2/foc	0.789902	EdgeR_UQ_exact	252
salmon/Moryzae/foc	0.788075	EdgeR_UQ_glm_LRT	253
salmon/Moryzae/tes	0.784289	EdgeR_UQ_glm_LRT	254
Moryzae/hisat2/foc	0.782188	EdgeR_UQ_glm_LRT	255
RSEM/star/Moryzae/tes	0.774794	EdgeR_UQ_exact	256
Moryzae/bowtie2/raw	0.773875	EdgeR_UQ_exact	257
RSEM/star/Moryzae/tes	0.7711	EdgeR_UQ_glm_LRT	258
Moryzae/bowtie2/raw	0.769079	EdgeR_UQ_glm_LRT	259
Moryzae/bowtie2/tes	0.759132	EdgeR_UQ_exact	260
salmon/Moryzae/raw	0.755029	EdgeR_UQ_exact	261
Moryzae/bowtie2/tes	0.752974	EdgeR_UQ_glm_LRT	262
salmon/Moryzae/raw	0.752033	EdgeR_UQ_glm_LRT	263

## Sheet: TNR_Vdahliae
Method	Value	DE_Type	rank
salmon/Vdahliae/tes	0.982162	EdgeR_TMM_glm_LRT	1
salmon/Vdahliae/tes	0.982162	EdgeR_TMMwsp_glm_LRT	1
salmon/Vdahliae/tes	0.981692	EdgeR_RLE_glm_LRT	2
salmon/Vdahliae/raw	0.981612	limma_voom_TMM	3
salmon/Vdahliae/raw	0.981377	limma_voom_TMMwsp	4
salmon/Vdahliae/tes	0.98134	limma_voom_TMMwsp	5
salmon/Vdahliae/tes	0.981223	limma_voom_TMM	6
salmon/Vdahliae/foc	0.980675	EdgeR_TMM_glm_LRT	7
salmon/Vdahliae/foc	0.980675	EdgeR_UQ_glm_LRT	7
salmon/Vdahliae/foc	0.980323	limma_voom_TMM	8
salmon/Vdahliae/raw	0.979972	DESeq2_LRTgr	9
salmon/Vdahliae/raw	0.979972	limma_voom_UQ	9
salmon/Vdahliae/foc	0.979621	EdgeR_TMMwsp_glm_LRT	10
salmon/Vdahliae/foc	0.979621	limma_voom_TMMwsp	10
salmon/Vdahliae/foc	0.979269	limma_voom_UQ	11
salmon/Vdahliae/tes	0.97911	DESeq2_LRTgr	12
salmon/Vdahliae/raw	0.979035	limma_voom_RLE	13
salmon/Vdahliae/tes	0.978876	limma_voom_UQ	14
salmon/Vdahliae/raw	0.978684	DESeq2_Waldpr	15
salmon/Vdahliae/raw	0.978684	DESeq2_LRTpr	15
salmon/Vdahliae/tes	0.978641	EdgeR_TMMwsp_exact	16
salmon/Vdahliae/raw	0.978566	DESeq2_Waldlr	17
salmon/Vdahliae/tes	0.978406	DESeq2_Waldlr	18
salmon/Vdahliae/tes	0.978406	limma_voom_RLE	18
salmon/Vdahliae/tes	0.978172	EdgeR_TMM_exact	19
salmon/Vdahliae/tes	0.978054	DESeq2_Waldpr	20
salmon/Vdahliae/foc	0.977981	EdgeR_RLE_glm_LRT	21
salmon/Vdahliae/tes	0.977937	DESeq2_LRTpr	22
salmon/Vdahliae/raw	0.977512	EdgeR_TMMwsp_glm_LRT	23
salmon/Vdahliae/raw	0.977278	EdgeR_TMM_glm_LRT	24
salmon/Vdahliae/tes	0.977115	EdgeR_RLE_exact	25
salmon/Vdahliae/foc	0.976927	DESeq2_LRTgr	26
salmon/Vdahliae/foc	0.976224	limma_voom_RLE	27
salmon/Vdahliae/foc	0.97599	DESeq2_Waldpr	28
salmon/Vdahliae/foc	0.975873	DESeq2_Waldlr	29
salmon/Vdahliae/foc	0.975873	DESeq2_LRTpr	29
salmon/Vdahliae/raw	0.975521	EdgeR_RLE_glm_LRT	30
salmon/Vdahliae/foc	0.974818	EdgeR_TMM_exact	31
salmon/Vdahliae/foc	0.974701	EdgeR_TMMwsp_exact	32
salmon/Vdahliae/tes	0.974651	EdgeR_UQ_glm_LRT	33
salmon/Vdahliae/foc	0.974467	EdgeR_UQ_exact	34
salmon/Vdahliae/raw	0.973647	EdgeR_TMMwsp_exact	35
salmon/Vdahliae/raw	0.97353	EdgeR_TMM_exact	36
salmon/Vdahliae/tes	0.973243	EdgeR_UQ_exact	37
salmon/Vdahliae/raw	0.972944	EdgeR_UQ_glm_LRT	38
salmon/Vdahliae/raw	0.971656	EdgeR_RLE_exact	39
salmon/Vdahliae/foc	0.971071	EdgeR_RLE_exact	40
salmon/Vdahliae/raw	0.969665	EdgeR_UQ_exact	41
RSEM/Vdahliae/Bowtie2/raw	0.92586	DESeq2_LRTgr	42
RSEM/Vdahliae/STAR/foc	0.923287	DESeq2_LRTgr	43
RSEM/Vdahliae/Bowtie2/raw	0.92231	DESeq2_Waldlr	44
RSEM/Vdahliae/Bowtie2/raw	0.921628	limma_voom_TMM	45
RSEM/Vdahliae/Bowtie2/raw	0.921491	limma_voom_TMMwsp	46
RSEM/Vdahliae/Bowtie2/raw	0.921218	limma_voom_RLE	47
RSEM/Vdahliae/Bowtie2/foc	0.920977	DESeq2_LRTgr	48
RSEM/Vdahliae/Bowtie2/raw	0.920945	DESeq2_Waldpr	49
RSEM/Vdahliae/Bowtie2/raw	0.920399	DESeq2_LRTpr	50
RSEM/Vdahliae/Bowtie2/raw	0.920126	limma_voom_UQ	51
RSEM/Vdahliae/STAR/foc	0.919608	limma_voom_TMMwsp	52
RSEM/Vdahliae/STAR/foc	0.919471	limma_voom_TMM	53
RSEM/Vdahliae/STAR/foc	0.919335	limma_voom_RLE	54
RSEM/Vdahliae/STAR/foc	0.919063	limma_voom_UQ	55
RSEM/Vdahliae/Bowtie2/foc	0.918794	limma_voom_TMMwsp	56
RSEM/Vdahliae/Bowtie2/foc	0.918657	limma_voom_TMM	57
RSEM/Vdahliae/STAR/foc	0.918245	DESeq2_Waldlr	58
RSEM/Vdahliae/Bowtie2/foc	0.917975	limma_voom_UQ	59
featureCounts/Vdahliae/Bowtie2/raw	0.917768	DESeq2_LRTgr	60
RSEM/Vdahliae/STAR/foc	0.91661	DESeq2_Waldpr	61
RSEM/Vdahliae/Bowtie2/foc	0.91661	limma_voom_RLE	62
featureCounts/Vdahliae/Bowtie2/raw	0.916576	limma_voom_TMMwsp	63
featureCounts/Vdahliae/Bowtie2/raw	0.916468	limma_voom_TMM	64
RSEM/Vdahliae/Bowtie2/raw	0.916303	EdgeR_TMM_glm_LRT	65
featureCounts/Vdahliae/Bowtie2/raw	0.916143	limma_voom_RLE	66
RSEM/Vdahliae/Bowtie2/raw	0.915893	EdgeR_TMMwsp_glm_LRT	67
RSEM/Vdahliae/STAR/foc	0.915792	DESeq2_LRTpr	68
featureCounts/Vdahliae/HISAT2/tes	0.915657	DESeq2_LRTgr	69
RSEM/Vdahliae/Bowtie2/raw	0.91562	EdgeR_RLE_glm_LRT	70
RSEM/Vdahliae/Bowtie2/raw	0.915347	EdgeR_UQ_glm_LRT	71
RSEM/Vdahliae/Bowtie2/foc	0.915109	DESeq2_Waldlr	72
RSEM/Vdahliae/Bowtie2/foc	0.914972	DESeq2_Waldpr	73
RSEM/Vdahliae/Bowtie2/foc	0.914563	DESeq2_LRTpr	74
RSEM/Vdahliae/Bowtie2/raw	0.914391	EdgeR_UQ_exact	75
featureCounts/Vdahliae/Bowtie2/raw	0.913759	DESeq2_Waldlr	76
RSEM/Vdahliae/Bowtie2/raw	0.913572	EdgeR_TMM_exact	77
RSEM/Vdahliae/Bowtie2/raw	0.913299	EdgeR_TMMwsp_exact	78
RSEM/Vdahliae/STAR/foc	0.912931	EdgeR_TMMwsp_glm_LRT	79
RSEM/Vdahliae/STAR/foc	0.912795	EdgeR_TMM_glm_LRT	80
featureCounts/Vdahliae/Bowtie2/raw	0.912568	EdgeR_TMM_glm_LRT	81
RSEM/Vdahliae/Bowtie2/raw	0.91248	EdgeR_RLE_exact	82
featureCounts/Vdahliae/Bowtie2/raw	0.912459	limma_voom_UQ	83
featureCounts/Vdahliae/STAR/raw	0.912408	DESeq2_LRTgr	84
featureCounts/Vdahliae/Bowtie2/raw	0.912351	EdgeR_TMMwsp_glm_LRT	85
featureCounts/Vdahliae/HISAT2/tes	0.911873	limma_voom_RLE	86
featureCounts/Vdahliae/Bowtie2/raw	0.911809	EdgeR_RLE_glm_LRT	87
featureCounts/Vdahliae/STAR/raw	0.91165	limma_voom_TMM	88
featureCounts/Vdahliae/Bowtie2/raw	0.911593	DESeq2_Waldpr	89
featureCounts/Vdahliae/STAR/raw	0.911542	limma_voom_TMMwsp	90
featureCounts/Vdahliae/Bowtie2/tes	0.911342	DESeq2_LRTgr	91
featureCounts/Vdahliae/Bowtie2/raw	0.911268	DESeq2_LRTpr	92
featureCounts/Vdahliae/HISAT2/tes	0.911224	limma_voom_TMMwsp	93
featureCounts/Vdahliae/HISAT2/tes	0.911116	limma_voom_TMM	94
RSEM/Vdahliae/STAR/foc	0.911023	EdgeR_RLE_glm_LRT	95
RSEM/Vdahliae/STAR/foc	0.911023	EdgeR_UQ_glm_LRT	95
featureCounts/Vdahliae/HISAT2/tes	0.910251	DESeq2_Waldlr	96
featureCounts/Vdahliae/HISAT2/tes	0.910143	DESeq2_Waldpr	97
featureCounts/Vdahliae/STAR/raw	0.909809	limma_voom_UQ	98
featureCounts/Vdahliae/HISAT2/tes	0.909602	DESeq2_LRTpr	99
featureCounts/Vdahliae/STAR/raw	0.909593	limma_voom_RLE	100
featureCounts/Vdahliae/Bowtie2/raw	0.909426	EdgeR_UQ_glm_LRT	101
featureCounts/Vdahliae/HISAT2/tes	0.909278	limma_voom_UQ	102
featureCounts/Vdahliae/Bowtie2/tes	0.909179	limma_voom_TMM	103
featureCounts/Vdahliae/Bowtie2/tes	0.908963	limma_voom_TMMwsp	104
featureCounts/Vdahliae/HISAT2/foc	0.908953	DESeq2_LRTgr	105
featureCounts/Vdahliae/HISAT2/foc	0.907656	limma_voom_TMM	106
featureCounts/Vdahliae/HISAT2/foc	0.907656	limma_voom_TMMwsp	106
featureCounts/Vdahliae/Bowtie2/tes	0.907017	DESeq2_Waldpr	107
featureCounts/Vdahliae/STAR/raw	0.906994	DESeq2_Waldlr	108
featureCounts/Vdahliae/Bowtie2/tes	0.906801	limma_voom_RLE	109
featureCounts/Vdahliae/STAR/raw	0.90667	DESeq2_Waldpr	110
featureCounts/Vdahliae/Bowtie2/tes	0.906476	DESeq2_Waldlr	111
featureCounts/Vdahliae/Bowtie2/tes	0.906476	DESeq2_LRTpr	111
featureCounts/Vdahliae/STAR/raw	0.906345	DESeq2_LRTpr	112
RSEM/Vdahliae/STAR/foc	0.906118	EdgeR_TMM_exact	113
RSEM/Vdahliae/STAR/foc	0.906118	EdgeR_TMMwsp_exact	113
RSEM/Vdahliae/STAR/raw	0.906058	DESeq2_Waldpr	114
featureCounts/Vdahliae/HISAT2/foc	0.906034	limma_voom_RLE	115
RSEM/Vdahliae/STAR/foc	0.905982	EdgeR_RLE_exact	116
featureCounts/Vdahliae/HISAT2/foc	0.905601	DESeq2_Waldlr	117
featureCounts/Vdahliae/HISAT2/foc	0.905493	DESeq2_Waldpr	118
RSEM/Vdahliae/STAR/raw	0.905374	DESeq2_LRTpr	119
RSEM/Vdahliae/STAR/foc	0.905028	EdgeR_UQ_exact	120
featureCounts/Vdahliae/HISAT2/foc	0.904844	DESeq2_LRTpr	121
RSEM/Vdahliae/Bowtie2/tes	0.904781	DESeq2_Waldpr	122
RSEM/Vdahliae/Bowtie2/tes	0.904098	DESeq2_LRTpr	123
RSEM/Vdahliae/STAR/raw	0.903323	DESeq2_Waldlr	124
featureCounts/Vdahliae/HISAT2/foc	0.903222	limma_voom_UQ	125
featureCounts/Vdahliae/Bowtie2/tes	0.903125	limma_voom_UQ	126
featureCounts/Vdahliae/Bowtie2/raw	0.902925	EdgeR_RLE_exact	127
featureCounts/Vdahliae/STAR/raw	0.902555	EdgeR_TMM_glm_LRT	128
featureCounts/Vdahliae/Bowtie2/raw	0.902492	EdgeR_TMMwsp_exact	129
featureCounts/Vdahliae/STAR/raw	0.902339	EdgeR_TMMwsp_glm_LRT	130
RSEM/Vdahliae/STAR/tes	0.902319	DESeq2_Waldpr	131
RSEM/Vdahliae/STAR/raw	0.902229	limma_voom_TMM	132
featureCounts/Vdahliae/Bowtie2/raw	0.902059	EdgeR_TMM_exact	133
RSEM/Vdahliae/Bowtie2/tes	0.902049	DESeq2_Waldlr	134
featureCounts/Vdahliae/STAR/foc	0.902024	DESeq2_Waldpr	135
featureCounts/Vdahliae/STAR/raw	0.901797	EdgeR_RLE_glm_LRT	136
RSEM/Vdahliae/STAR/tes	0.901637	DESeq2_LRTpr	137
RSEM/Vdahliae/Bowtie2/foc	0.901597	EdgeR_TMMwsp_exact	138
RSEM/Vdahliae/Bowtie2/foc	0.90146	EdgeR_TMM_exact	139
RSEM/Vdahliae/STAR/raw	0.901408	limma_voom_TMMwsp	140
featureCounts/Vdahliae/STAR/foc	0.901375	DESeq2_LRTpr	141
RSEM/Vdahliae/STAR/raw	0.900998	limma_voom_RLE	142
RSEM/Vdahliae/Bowtie2/foc	0.900232	EdgeR_TMMwsp_glm_LRT	143
featureCounts/Vdahliae/STAR/tes	0.900227	DESeq2_Waldpr	144
RSEM/Vdahliae/STAR/raw	0.900178	limma_voom_UQ	145
featureCounts/Vdahliae/HISAT2/raw	0.899968	DESeq2_Waldpr	146
RSEM/Vdahliae/Bowtie2/foc	0.899959	EdgeR_TMM_glm_LRT	147
featureCounts/Vdahliae/Bowtie2/raw	0.899675	EdgeR_UQ_exact	148
featureCounts/Vdahliae/STAR/tes	0.899469	DESeq2_LRTpr	149
RSEM/Vdahliae/STAR/tes	0.899454	DESeq2_Waldlr	150
featureCounts/Vdahliae/STAR/raw	0.899307	EdgeR_UQ_glm_LRT	151
RSEM/Vdahliae/Bowtie2/foc	0.899277	EdgeR_RLE_exact	152
featureCounts/Vdahliae/HISAT2/raw	0.89921	DESeq2_LRTpr	153
RSEM/Vdahliae/Bowtie2/foc	0.898731	EdgeR_UQ_exact	154
featureCounts/Vdahliae/STAR/foc	0.898668	DESeq2_Waldlr	155
RSEM/Vdahliae/Bowtie2/foc	0.898594	EdgeR_UQ_glm_LRT	156
featureCounts/Vdahliae/HISAT2/tes	0.89814	EdgeR_RLE_exact	157
RSEM/Vdahliae/Bowtie2/foc	0.897775	EdgeR_RLE_glm_LRT	158
RSEM/Vdahliae/Bowtie2/tes	0.897678	limma_voom_TMM	159
RSEM/Vdahliae/Bowtie2/tes	0.897678	limma_voom_TMMwsp	159
featureCounts/Vdahliae/HISAT2/tes	0.897383	EdgeR_TMM_exact	160
featureCounts/Vdahliae/HISAT2/tes	0.897275	EdgeR_TMMwsp_exact	161
featureCounts/Vdahliae/HISAT2/raw	0.897261	DESeq2_Waldlr	162
featureCounts/Vdahliae/Bowtie2/tes	0.896637	EdgeR_TMM_exact	163
RSEM/Vdahliae/STAR/tes	0.896453	limma_voom_TMMwsp	164
RSEM/Vdahliae/Bowtie2/tes	0.896448	limma_voom_RLE	165
featureCounts/Vdahliae/STAR/tes	0.896436	DESeq2_Waldlr	166
featureCounts/Vdahliae/Bowtie2/tes	0.896313	EdgeR_TMMwsp_exact	167
featureCounts/Vdahliae/STAR/raw	0.896167	EdgeR_TMM_exact	168
featureCounts/Vdahliae/STAR/raw	0.896167	EdgeR_TMMwsp_exact	168
featureCounts/Vdahliae/Bowtie2/foc	0.896077	DESeq2_Waldpr	169
RSEM/Vdahliae/STAR/tes	0.896044	limma_voom_TMM	170
featureCounts/Vdahliae/STAR/tes	0.895569	limma_voom_TMM	171
featureCounts/Vdahliae/HISAT2/tes	0.895545	EdgeR_UQ_exact	172
featureCounts/Vdahliae/Bowtie2/foc	0.895427	DESeq2_LRTpr	173
featureCounts/Vdahliae/HISAT2/tes	0.895329	EdgeR_TMMwsp_glm_LRT	174
featureCounts/Vdahliae/HISAT2/tes	0.895221	EdgeR_TMM_glm_LRT	175
featureCounts/Vdahliae/HISAT2/tes	0.895221	EdgeR_RLE_glm_LRT	175
RSEM/Vdahliae/STAR/raw	0.895118	DESeq2_LRTgr	176
featureCounts/Vdahliae/Bowtie2/tes	0.895016	EdgeR_TMM_glm_LRT	177
featureCounts/Vdahliae/HISAT2/foc	0.895004	EdgeR_TMMwsp_exact	178
featureCounts/Vdahliae/Bowtie2/tes	0.894799	EdgeR_RLE_exact	179
featureCounts/Vdahliae/HISAT2/foc	0.894788	EdgeR_TMM_exact	180
featureCounts/Vdahliae/Bowtie2/tes	0.894691	EdgeR_TMMwsp_glm_LRT	181
RSEM/Vdahliae/Bowtie2/tes	0.894672	DESeq2_LRTgr	182
featureCounts/Vdahliae/STAR/raw	0.894651	EdgeR_RLE_exact	183
featureCounts/Vdahliae/HISAT2/foc	0.894572	EdgeR_TMMwsp_glm_LRT	184
featureCounts/Vdahliae/STAR/tes	0.894486	limma_voom_TMMwsp	185
featureCounts/Vdahliae/HISAT2/foc	0.894464	EdgeR_TMM_glm_LRT	186
RSEM/Vdahliae/STAR/tes	0.89427	limma_voom_RLE	187
featureCounts/Vdahliae/HISAT2/tes	0.894139	EdgeR_UQ_glm_LRT	188
featureCounts/Vdahliae/Bowtie2/foc	0.89391	DESeq2_Waldlr	189
featureCounts/Vdahliae/HISAT2/foc	0.893599	EdgeR_RLE_exact	190
featureCounts/Vdahliae/HISAT2/foc	0.89349	EdgeR_RLE_glm_LRT	191
RSEM/Vdahliae/Bowtie2/tes	0.893443	limma_voom_UQ	192
featureCounts/Vdahliae/STAR/foc	0.893364	limma_voom_RLE	193
featureCounts/Vdahliae/Bowtie2/tes	0.893178	EdgeR_RLE_glm_LRT	194
featureCounts/Vdahliae/STAR/tes	0.893078	limma_voom_RLE	195
RSEM/Vdahliae/STAR/tes	0.893042	limma_voom_UQ	196
featureCounts/Vdahliae/HISAT2/raw	0.893039	limma_voom_TMMwsp	197
featureCounts/Vdahliae/STAR/foc	0.892822	limma_voom_TMM	198
featureCounts/Vdahliae/STAR/raw	0.892702	EdgeR_UQ_exact	199
featureCounts/Vdahliae/STAR/foc	0.892498	limma_voom_TMMwsp	200
featureCounts/Vdahliae/Bowtie2/foc	0.892176	limma_voom_TMM	201
featureCounts/Vdahliae/HISAT2/raw	0.892173	limma_voom_TMM	202
RSEM/Vdahliae/STAR/tes	0.891951	DESeq2_LRTgr	203
featureCounts/Vdahliae/STAR/tes	0.891453	DESeq2_LRTgr	204
featureCounts/Vdahliae/HISAT2/raw	0.891307	limma_voom_RLE	205
featureCounts/Vdahliae/HISAT2/foc	0.891003	EdgeR_UQ_glm_LRT	206
featureCounts/Vdahliae/Bowtie2/foc	0.890984	limma_voom_TMMwsp	207
featureCounts/Vdahliae/STAR/foc	0.890982	limma_voom_UQ	208
featureCounts/Vdahliae/HISAT2/foc	0.890571	EdgeR_UQ_exact	209
featureCounts/Vdahliae/STAR/foc	0.889791	DESeq2_LRTgr	210
featureCounts/Vdahliae/HISAT2/raw	0.889683	DESeq2_LRTgr	211
featureCounts/Vdahliae/Bowtie2/foc	0.889467	limma_voom_RLE	212
featureCounts/Vdahliae/STAR/tes	0.888961	limma_voom_UQ	213
featureCounts/Vdahliae/Bowtie2/tes	0.888961	EdgeR_UQ_exact	214
RSEM/Vdahliae/Bowtie2/tes	0.888251	EdgeR_TMMwsp_exact	215
RSEM/Vdahliae/Bowtie2/tes	0.887705	EdgeR_TMM_exact	216
featureCounts/Vdahliae/Bowtie2/tes	0.887555	EdgeR_UQ_glm_LRT	217
featureCounts/Vdahliae/Bowtie2/foc	0.886866	limma_voom_UQ	218
RSEM/Vdahliae/Bowtie2/tes	0.886475	EdgeR_RLE_exact	219
RSEM/Vdahliae/STAR/raw	0.88623	EdgeR_TMM_exact	220
RSEM/Vdahliae/STAR/raw	0.88623	EdgeR_TMMwsp_exact	220
RSEM/Vdahliae/Bowtie2/tes	0.885929	EdgeR_TMMwsp_glm_LRT	221
RSEM/Vdahliae/Bowtie2/tes	0.885656	EdgeR_TMM_glm_LRT	222
RSEM/Vdahliae/STAR/tes	0.885402	EdgeR_TMMwsp_exact	223
featureCounts/Vdahliae/HISAT2/raw	0.885244	limma_voom_UQ	224
RSEM/Vdahliae/STAR/raw	0.885136	EdgeR_RLE_exact	225
RSEM/Vdahliae/STAR/raw	0.884863	EdgeR_TMM_glm_LRT	226
RSEM/Vdahliae/STAR/raw	0.884863	EdgeR_TMMwsp_glm_LRT	226
featureCounts/Vdahliae/Bowtie2/foc	0.884807	DESeq2_LRTgr	227
RSEM/Vdahliae/STAR/raw	0.884726	EdgeR_UQ_exact	228
RSEM/Vdahliae/STAR/tes	0.88472	EdgeR_TMM_exact	229
RSEM/Vdahliae/Bowtie2/tes	0.884153	EdgeR_RLE_glm_LRT	230
RSEM/Vdahliae/STAR/tes	0.884038	EdgeR_TMMwsp_glm_LRT	231
RSEM/Vdahliae/STAR/tes	0.883492	EdgeR_TMM_glm_LRT	232
featureCounts/Vdahliae/HISAT2/raw	0.883404	EdgeR_TMM_exact	233
RSEM/Vdahliae/STAR/raw	0.883358	EdgeR_UQ_glm_LRT	234
RSEM/Vdahliae/STAR/raw	0.883222	EdgeR_RLE_glm_LRT	235
featureCounts/Vdahliae/HISAT2/raw	0.883187	EdgeR_TMMwsp_exact	236
featureCounts/Vdahliae/STAR/foc	0.882971	EdgeR_RLE_exact	237
featureCounts/Vdahliae/HISAT2/raw	0.882538	EdgeR_RLE_exact	238
RSEM/Vdahliae/Bowtie2/tes	0.882514	EdgeR_UQ_exact	239
RSEM/Vdahliae/STAR/tes	0.882265	EdgeR_UQ_exact	240
RSEM/Vdahliae/STAR/tes	0.881992	EdgeR_RLE_exact	241
featureCounts/Vdahliae/STAR/foc	0.88178	EdgeR_TMM_exact	242
featureCounts/Vdahliae/HISAT2/raw	0.88178	EdgeR_TMM_glm_LRT	242
featureCounts/Vdahliae/STAR/foc	0.881672	EdgeR_TMMwsp_exact	243
featureCounts/Vdahliae/HISAT2/raw	0.881455	EdgeR_TMMwsp_glm_LRT	244
featureCounts/Vdahliae/STAR/foc	0.88113	EdgeR_RLE_glm_LRT	245
featureCounts/Vdahliae/STAR/tes	0.880728	EdgeR_TMM_exact	246
featureCounts/Vdahliae/STAR/tes	0.880728	EdgeR_TMMwsp_exact	246
featureCounts/Vdahliae/STAR/tes	0.88062	EdgeR_TMM_glm_LRT	247
RSEM/Vdahliae/Bowtie2/tes	0.880464	EdgeR_UQ_glm_LRT	248
featureCounts/Vdahliae/STAR/tes	0.880403	EdgeR_TMMwsp_glm_LRT	249
featureCounts/Vdahliae/HISAT2/raw	0.880372	EdgeR_RLE_glm_LRT	250
RSEM/Vdahliae/STAR/tes	0.880355	EdgeR_RLE_glm_LRT	251
featureCounts/Vdahliae/STAR/foc	0.880264	EdgeR_TMM_glm_LRT	252
featureCounts/Vdahliae/Bowtie2/foc	0.880147	EdgeR_TMM_exact	253
featureCounts/Vdahliae/Bowtie2/foc	0.880147	EdgeR_TMMwsp_exact	253
RSEM/Vdahliae/STAR/tes	0.880082	EdgeR_UQ_glm_LRT	254
featureCounts/Vdahliae/STAR/foc	0.880048	EdgeR_UQ_exact	255
featureCounts/Vdahliae/STAR/foc	0.880048	EdgeR_TMMwsp_glm_LRT	255
featureCounts/Vdahliae/STAR/tes	0.879861	EdgeR_RLE_exact	256
featureCounts/Vdahliae/STAR/tes	0.879645	EdgeR_RLE_glm_LRT	257
featureCounts/Vdahliae/Bowtie2/foc	0.879497	EdgeR_TMM_glm_LRT	258
featureCounts/Vdahliae/Bowtie2/foc	0.879497	EdgeR_TMMwsp_glm_LRT	258
featureCounts/Vdahliae/STAR/foc	0.87864	EdgeR_UQ_glm_LRT	259
featureCounts/Vdahliae/Bowtie2/foc	0.878522	EdgeR_RLE_exact	260
featureCounts/Vdahliae/Bowtie2/foc	0.877763	EdgeR_UQ_exact	261
featureCounts/Vdahliae/Bowtie2/foc	0.877547	EdgeR_RLE_glm_LRT	262
featureCounts/Vdahliae/Bowtie2/foc	0.87733	EdgeR_UQ_glm_LRT	263
featureCounts/Vdahliae/HISAT2/raw	0.876583	EdgeR_UQ_exact	264
featureCounts/Vdahliae/HISAT2/raw	0.875176	EdgeR_UQ_glm_LRT	265
featureCounts/Vdahliae/STAR/tes	0.874553	EdgeR_UQ_exact	266
featureCounts/Vdahliae/STAR/tes	0.873903	EdgeR_UQ_glm_LRT	267

## Sheet: TPR_Cglo
Method	Value	DE_Type	rank
Cglo/hisat2/tes	0.991179	EdgeR_UQ_exact	1
Cglo/hisat2/tes	0.989415	EdgeR_UQ_glm_LRT	2
Cglo/hisat2/tes	0.988239	EdgeR_TMM_exact	3
Cglo/bowtie2/foc	0.98754	EdgeR_UQ_exact	4
Cglo/star/tes	0.987353	EdgeR_TMM_glm_LRT	5
Cglo/hisat2/tes	0.987357	EdgeR_TMMwsp_exact	5
Cglo/star/tes	0.986765	EdgeR_TMM_exact	6
Cglo/star/tes	0.986471	EdgeR_TMMwsp_glm_LRT	7
Cglo/bowtie2/foc	0.986091	EdgeR_UQ_glm_LRT	8
Cglo/bowtie2/raw	0.985973	EdgeR_TMM_exact	9
Cglo/bowtie2/raw	0.985973	EdgeR_TMM_glm_LRT	9
Cglo/hisat2/tes	0.985887	EdgeR_TMM_glm_LRT	10
Cglo/star/tes	0.985882	EdgeR_TMMwsp_exact	10
Cglo/star/tes	0.985588	EdgeR_RLE_exact	11
Cglo/star/tes	0.985588	EdgeR_RLE_glm_LRT	11
Cglo/hisat2/tes	0.985298	EdgeR_TMMwsp_glm_LRT	12
Cglo/bowtie2/raw	0.984512	EdgeR_RLE_glm_LRT	13
Cglo/hisat2/foc	0.984489	EdgeR_TMM_glm_LRT	13
Cglo/bowtie2/raw	0.98422	EdgeR_RLE_exact	14
Cglo/hisat2/raw	0.983824	EdgeR_UQ_exact	15
Cglo/hisat2/raw	0.982941	EdgeR_TMM_exact	16
Cglo/hisat2/foc	0.982733	EdgeR_RLE_glm_LRT	17
Cglo/bowtie2/raw	0.982174	EdgeR_TMMwsp_exact	18
Cglo/hisat2/tes	0.98177	EdgeR_RLE_exact	19
Cglo/hisat2/raw	0.981471	EdgeR_RLE_exact	20
Cglo/hisat2/raw	0.981471	EdgeR_UQ_glm_LRT	20
Cglo/bowtie2/raw	0.981297	EdgeR_TMMwsp_glm_LRT	21
Cglo/hisat2/raw	0.981176	EdgeR_TMMwsp_exact	22
Cglo/hisat2/foc	0.980392	EdgeR_TMM_exact	23
Cglo/hisat2/raw	0.98	EdgeR_TMM_glm_LRT	24
Cglo/hisat2/tes	0.979418	EdgeR_RLE_glm_LRT	25
Cglo/star/raw	0.97901	EdgeR_RLE_glm_LRT	26
salmon/Cglo/tes	0.979019	EdgeR_TMM_glm_LRT	26
Cglo/hisat2/foc	0.978929	EdgeR_RLE_exact	27
Cglo/star/raw	0.978711	EdgeR_TMM_glm_LRT	28
salmon/Cglo/tes	0.978428	EdgeR_RLE_glm_LRT	29
salmon/Cglo/tes	0.978428	EdgeR_TMM_exact	29
Cglo/hisat2/foc	0.977758	EdgeR_TMMwsp_glm_LRT	30
salmon/Cglo/tes	0.977541	EdgeR_RLE_exact	31
Cglo/hisat2/raw	0.977353	EdgeR_RLE_glm_LRT	32
Cglo/hisat2/raw	0.977353	EdgeR_TMMwsp_glm_LRT	32
Cglo/bowtie2/foc	0.976818	EdgeR_TMM_exact	33
Cglo/bowtie2/tes	0.976669	EdgeR_RLE_glm_LRT	34
Cglo/star/raw	0.976612	EdgeR_TMM_exact	35
Cglo/star/raw	0.976012	EdgeR_RLE_exact	36
Cglo/bowtie2/foc	0.975369	EdgeR_TMMwsp_exact	37
Cglo/bowtie2/tes	0.975192	EdgeR_TMM_glm_LRT	38
Cglo/bowtie2/foc	0.97479	EdgeR_RLE_exact	39
Cglo/bowtie2/foc	0.97479	EdgeR_TMM_glm_LRT	39
Cglo/star/foc	0.97329	EdgeR_TMM_exact	40
Cglo/bowtie2/foc	0.973051	EdgeR_RLE_glm_LRT	41
Cglo/hisat2/foc	0.973076	EdgeR_TMMwsp_exact	41
Cglo/bowtie2/foc	0.973051	EdgeR_TMMwsp_glm_LRT	41
Cglo/bowtie2/tes	0.972534	EdgeR_TMM_exact	42
RSEM/star/Cglo/tes	0.972303	EdgeR_RLE_exact	43
Cglo/bowtie2/tes	0.972239	EdgeR_RLE_exact	44
RSEM/star/Cglo/foc	0.972118	EdgeR_RLE_glm_LRT	45
Cglo/star/raw	0.971514	EdgeR_TMMwsp_glm_LRT	46
RSEM/star/Cglo/tes	0.971429	EdgeR_RLE_glm_LRT	47
Cglo/star/foc	0.971236	EdgeR_TMM_glm_LRT	48
RSEM/star/Cglo/foc	0.970681	EdgeR_TMM_glm_LRT	49
RSEM/star/Cglo/foc	0.969819	EdgeR_RLE_exact	50
RSEM/star/Cglo/tes	0.969679	EdgeR_TMM_exact	51
Cglo/star/tes	0.969412	DESeq2_Waldlr	52
RSEM/star/Cglo/tes	0.969096	EdgeR_TMM_glm_LRT	53
Cglo/star/raw	0.969115	EdgeR_TMMwsp_exact	53
Cglo/star/foc	0.968888	EdgeR_RLE_exact	54
RSEM/star/Cglo/foc	0.968382	EdgeR_TMM_exact	55
Cglo/hisat2/tes	0.967951	DESeq2_Waldlr	56
Cglo/star/foc	0.967714	EdgeR_RLE_glm_LRT	57
Cglo/star/foc	0.967714	EdgeR_TMMwsp_exact	57
Cglo/hisat2/raw	0.967647	DESeq2_Waldlr	58
Cglo/bowtie2/raw	0.967563	DESeq2_Waldlr	58
Cglo/star/foc	0.967127	EdgeR_TMMwsp_glm_LRT	59
salmon/Cglo/tes	0.966017	DESeq2_Waldlr	60
Cglo/star/raw	0.965517	DESeq2_Waldlr	61
Cglo/hisat2/foc	0.963711	DESeq2_Waldlr	62
salmon/Cglo/tes	0.963652	EdgeR_TMMwsp_exact	62
salmon/Cglo/tes	0.963357	EdgeR_TMMwsp_glm_LRT	63
RSEM/star/Cglo/tes	0.962974	DESeq2_Waldlr	64
RSEM/bowtie2/Cglo/tes	0.958132	EdgeR_RLE_exact	65
Cglo/bowtie2/foc	0.957693	DESeq2_Waldlr	66
RSEM/bowtie2/Cglo/tes	0.956707	EdgeR_TMMwsp_exact	67
Cglo/bowtie2/tes	0.956586	EdgeR_TMMwsp_glm_LRT	68
RSEM/bowtie2/Cglo/tes	0.956423	EdgeR_TMM_exact	69
Cglo/bowtie2/tes	0.955995	DESeq2_Waldlr	70
RSEM/bowtie2/Cglo/raw	0.955241	EdgeR_RLE_exact	71
RSEM/star/Cglo/foc	0.95516	DESeq2_Waldlr	71
RSEM/bowtie2/Cglo/foc	0.955059	EdgeR_RLE_glm_LRT	72
Cglo/bowtie2/tes	0.955109	EdgeR_TMMwsp_exact	72
RSEM/bowtie2/Cglo/tes	0.954999	EdgeR_RLE_glm_LRT	73
Cglo/star/foc	0.954799	DESeq2_Waldlr	74
RSEM/bowtie2/Cglo/foc	0.95448	EdgeR_TMM_glm_LRT	75
Cglo/star/tes	0.954412	DESeq2_LRTpr	76
RSEM/bowtie2/Cglo/raw	0.953258	EdgeR_TMMwsp_exact	77
RSEM/bowtie2/Cglo/foc	0.95303	EdgeR_RLE_exact	78
RSEM/bowtie2/Cglo/tes	0.95272	EdgeR_TMM_glm_LRT	79
RSEM/bowtie2/Cglo/tes	0.95272	EdgeR_TMMwsp_glm_LRT	79
RSEM/bowtie2/Cglo/foc	0.95158	EdgeR_TMM_exact	80
RSEM/bowtie2/Cglo/raw	0.951275	EdgeR_TMM_exact	81
Cglo/hisat2/foc	0.950834	DESeq2_LRTpr	82
Cglo/bowtie2/raw	0.950321	DESeq2_LRTpr	83
Cglo/star/tes	0.949412	DESeq2_Waldpr	84
RSEM/bowtie2/Cglo/raw	0.949008	EdgeR_RLE_glm_LRT	85
salmon/Cglo/foc	0.948959	EdgeR_TMMwsp_exact	85
Cglo/hisat2/raw	0.948235	DESeq2_LRTpr	86
Cglo/bowtie2/raw	0.947984	DESeq2_Waldpr	87
salmon/Cglo/foc	0.947199	EdgeR_RLE_exact	88
salmon/Cglo/foc	0.947199	EdgeR_TMM_exact	88
Cglo/hisat2/foc	0.94703	DESeq2_Waldpr	89
RSEM/bowtie2/Cglo/raw	0.946742	EdgeR_TMMwsp_glm_LRT	90
salmon/Cglo/foc	0.946612	EdgeR_TMMwsp_glm_LRT	91
Cglo/hisat2/raw	0.945	DESeq2_Waldpr	92
RSEM/bowtie2/Cglo/raw	0.944193	EdgeR_TMM_glm_LRT	93
salmon/Cglo/foc	0.943972	EdgeR_TMM_glm_LRT	94
RSEM/bowtie2/Cglo/raw	0.943909	DESeq2_Waldlr	95
RSEM/bowtie2/Cglo/tes	0.943891	DESeq2_Waldlr	95
Cglo/hisat2/tes	0.94379	DESeq2_LRTpr	96
RSEM/bowtie2/Cglo/foc	0.943462	DESeq2_Waldlr	97
salmon/Cglo/foc	0.943385	EdgeR_RLE_glm_LRT	98
Cglo/hisat2/tes	0.943202	DESeq2_Waldpr	99
RSEM/star/Cglo/raw	0.942614	EdgeR_TMM_glm_LRT	100
salmon/Cglo/tes	0.942376	DESeq2_Waldpr	101
RSEM/star/Cglo/raw	0.94233	EdgeR_RLE_glm_LRT	102
salmon/Cglo/tes	0.941785	DESeq2_LRTpr	103
Cglo/star/raw	0.941229	DESeq2_Waldpr	104
Cglo/bowtie2/foc	0.941108	DESeq2_LRTpr	105
RSEM/star/Cglo/raw	0.940625	EdgeR_TMMwsp_glm_LRT	106
Cglo/bowtie2/raw	0.940386	EdgeR_UQ_glm_LRT	107
Cglo/star/raw	0.94003	DESeq2_LRTpr	108
Cglo/star/tes	0.94	EdgeR_UQ_glm_LRT	108
RSEM/star/Cglo/raw	0.939773	EdgeR_TMM_exact	109
RSEM/star/Cglo/raw	0.939773	EdgeR_RLE_exact	109
Cglo/bowtie2/raw	0.939801	EdgeR_UQ_exact	109
RSEM/star/Cglo/raw	0.939489	EdgeR_TMMwsp_exact	110
salmon/Cglo/foc	0.938985	DESeq2_Waldlr	111
Cglo/star/tes	0.938529	EdgeR_UQ_exact	112
RSEM/star/Cglo/tes	0.937901	EdgeR_TMMwsp_glm_LRT	113
RSEM/star/Cglo/tes	0.937609	EdgeR_TMMwsp_exact	114
Cglo/bowtie2/foc	0.935091	DESeq2_Waldpr	115
Cglo/star/foc	0.934547	EdgeR_UQ_exact	116
Cglo/star/foc	0.933372	EdgeR_UQ_glm_LRT	117
Cglo/star/foc	0.932785	DESeq2_LRTpr	118
RSEM/star/Cglo/foc	0.932739	EdgeR_TMMwsp_glm_LRT	119
RSEM/star/Cglo/foc	0.932164	EdgeR_TMMwsp_exact	120
RSEM/star/Cglo/raw	0.928977	DESeq2_Waldlr	121
Cglo/star/foc	0.928676	DESeq2_Waldpr	122
Cglo/bowtie2/tes	0.925871	DESeq2_LRTpr	123
RSEM/bowtie2/Cglo/foc	0.924036	EdgeR_TMMwsp_glm_LRT	124
Cglo/bowtie2/tes	0.923509	DESeq2_Waldpr	125
RSEM/bowtie2/Cglo/foc	0.920847	EdgeR_TMMwsp_exact	126
RSEM/star/Cglo/foc	0.916643	DESeq2_LRTpr	127
Cglo/hisat2/foc	0.916301	EdgeR_UQ_glm_LRT	128
RSEM/star/Cglo/foc	0.914918	DESeq2_Waldpr	129
RSEM/star/Cglo/tes	0.914286	DESeq2_Waldpr	130
Cglo/hisat2/foc	0.911326	EdgeR_UQ_exact	131
RSEM/bowtie2/Cglo/tes	0.910495	DESeq2_LRTpr	132
RSEM/bowtie2/Cglo/tes	0.909637	DESeq2_Waldpr	133
RSEM/star/Cglo/tes	0.909329	DESeq2_LRTpr	134
salmon/Cglo/tes	0.907506	EdgeR_UQ_glm_LRT	135
salmon/Cglo/tes	0.90721	EdgeR_UQ_exact	136
RSEM/bowtie2/Cglo/tes	0.905725	EdgeR_UQ_glm_LRT	137
salmon/Cglo/foc	0.904916	DESeq2_Waldpr	138
RSEM/bowtie2/Cglo/tes	0.903446	EdgeR_UQ_exact	139
RSEM/bowtie2/Cglo/raw	0.90108	DESeq2_LRTpr	140
RSEM/bowtie2/Cglo/raw	0.900227	DESeq2_Waldpr	141
salmon/Cglo/foc	0.899971	DESeq2_LRTpr	142
RSEM/star/Cglo/tes	0.899125	EdgeR_UQ_glm_LRT	143
RSEM/star/Cglo/tes	0.898542	EdgeR_UQ_exact	144
RSEM/bowtie2/Cglo/foc	0.895332	DESeq2_LRTpr	145
salmon/Cglo/foc	0.894104	EdgeR_UQ_exact	146
RSEM/bowtie2/Cglo/foc	0.893012	DESeq2_Waldpr	147
salmon/Cglo/foc	0.889704	EdgeR_UQ_glm_LRT	148
RSEM/bowtie2/Cglo/raw	0.887252	EdgeR_UQ_glm_LRT	149
RSEM/bowtie2/Cglo/raw	0.886686	EdgeR_UQ_exact	150
RSEM/star/Cglo/foc	0.883587	EdgeR_UQ_glm_LRT	151
RSEM/star/Cglo/foc	0.881575	EdgeR_UQ_exact	152
RSEM/star/Cglo/raw	0.881534	DESeq2_LRTpr	153
RSEM/star/Cglo/raw	0.880398	DESeq2_Waldpr	154
RSEM/star/Cglo/raw	0.873864	EdgeR_UQ_glm_LRT	155
Cglo/star/raw	0.871964	EdgeR_UQ_glm_LRT	156
Cglo/bowtie2/tes	0.870053	EdgeR_UQ_glm_LRT	157
RSEM/bowtie2/Cglo/foc	0.868948	EdgeR_UQ_glm_LRT	158
RSEM/star/Cglo/raw	0.86875	EdgeR_UQ_exact	159
Cglo/bowtie2/tes	0.867395	EdgeR_UQ_exact	160
Cglo/star/raw	0.866267	EdgeR_UQ_exact	161
RSEM/bowtie2/Cglo/foc	0.863439	EdgeR_UQ_exact	162
Cglo/star/tes	0.852353	DESeq2_LRTgr	163
Cglo/hisat2/foc	0.846064	DESeq2_LRTgr	164
Cglo/hisat2/raw	0.838529	DESeq2_LRTgr	165
Cglo/bowtie2/raw	0.837522	limma_voom_UQ	166
Cglo/bowtie2/raw	0.83723	DESeq2_LRTgr	167
Cglo/bowtie2/raw	0.83197	limma_voom_TMMwsp	168
Cglo/star/foc	0.825947	DESeq2_LRTgr	169
Cglo/star/tes	0.825588	limma_voom_RLE	170
Cglo/hisat2/raw	0.822941	limma_voom_UQ	171
RSEM/star/Cglo/foc	0.820638	limma_voom_TMM	172
Cglo/bowtie2/raw	0.819988	limma_voom_RLE	173
Cglo/star/tes	0.82	limma_voom_TMMwsp	173
Cglo/bowtie2/raw	0.818819	limma_voom_TMM	174
RSEM/star/Cglo/foc	0.818626	limma_voom_RLE	175
RSEM/star/Cglo/foc	0.817476	limma_voom_TMMwsp	176
Cglo/bowtie2/foc	0.816285	DESeq2_LRTgr	177
salmon/Cglo/tes	0.812352	DESeq2_LRTgr	178
Cglo/star/tes	0.812353	limma_voom_TMM	178
RSEM/star/Cglo/foc	0.809428	DESeq2_LRTgr	179
Cglo/star/raw	0.808996	DESeq2_LRTgr	180
Cglo/hisat2/tes	0.802999	DESeq2_LRTgr	181
Cglo/bowtie2/tes	0.802422	DESeq2_LRTgr	182
RSEM/star/Cglo/tes	0.801749	limma_voom_RLE	183
RSEM/star/Cglo/tes	0.798834	limma_voom_TMMwsp	184
Cglo/hisat2/foc	0.798361	limma_voom_RLE	185
RSEM/star/Cglo/tes	0.797668	limma_voom_TMM	186
Cglo/star/tes	0.794706	limma_voom_UQ	187
Cglo/bowtie2/foc	0.794263	limma_voom_RLE	188
Cglo/bowtie2/foc	0.792814	limma_voom_UQ	189
Cglo/hisat2/foc	0.79163	limma_voom_TMM	190
Cglo/hisat2/raw	0.788235	limma_voom_TMM	191
Cglo/hisat2/foc	0.786362	limma_voom_TMMwsp	192
salmon/Cglo/tes	0.786348	limma_voom_RLE	193
RSEM/star/Cglo/tes	0.785131	limma_voom_UQ	194
Cglo/hisat2/raw	0.785	limma_voom_RLE	195
Cglo/bowtie2/tes	0.784997	limma_voom_TMMwsp	195
Cglo/hisat2/raw	0.784412	limma_voom_TMMwsp	196
RSEM/star/Cglo/foc	0.784133	limma_voom_UQ	197
Cglo/bowtie2/tes	0.783816	limma_voom_TMM	198
RSEM/bowtie2/Cglo/foc	0.781386	DESeq2_LRTgr	199
Cglo/hisat2/foc	0.781095	limma_voom_UQ	200
RSEM/star/Cglo/tes	0.778717	DESeq2_LRTgr	201
Cglo/bowtie2/foc	0.776876	limma_voom_TMM	202
Cglo/bowtie2/foc	0.776007	limma_voom_TMMwsp	203
Cglo/bowtie2/tes	0.774956	limma_voom_RLE	204
salmon/Cglo/tes	0.773936	limma_voom_TMM	205
salmon/Cglo/tes	0.770686	limma_voom_TMMwsp	206
RSEM/bowtie2/Cglo/tes	0.768442	DESeq2_LRTgr	207
Cglo/star/foc	0.7602	limma_voom_TMM	208
Cglo/star/raw	0.758621	limma_voom_RLE	209
RSEM/star/Cglo/raw	0.755114	DESeq2_LRTgr	210
RSEM/bowtie2/Cglo/raw	0.754674	DESeq2_LRTgr	211
salmon/Cglo/tes	0.752955	limma_voom_UQ	212
Cglo/star/raw	0.751424	limma_voom_TMMwsp	213
Cglo/star/foc	0.750807	limma_voom_TMMwsp	214
Cglo/bowtie2/tes	0.750443	limma_voom_UQ	215
salmon/Cglo/foc	0.74714	DESeq2_LRTgr	216
Cglo/star/foc	0.742882	limma_voom_UQ	217
Cglo/star/raw	0.742129	limma_voom_TMM	218
Cglo/hisat2/tes	0.739488	limma_voom_TMMwsp	219
Cglo/star/foc	0.738773	limma_voom_RLE	220
Cglo/hisat2/tes	0.736254	limma_voom_RLE	221
Cglo/hisat2/tes	0.734196	limma_voom_UQ	222
RSEM/bowtie2/Cglo/raw	0.728045	limma_voom_TMMwsp	223
RSEM/bowtie2/Cglo/raw	0.726912	limma_voom_TMM	224
RSEM/bowtie2/Cglo/raw	0.72153	limma_voom_RLE	225
RSEM/bowtie2/Cglo/foc	0.718469	limma_voom_TMM	226
RSEM/bowtie2/Cglo/foc	0.71441	limma_voom_TMMwsp	227
Cglo/hisat2/tes	0.711849	limma_voom_TMM	228
RSEM/bowtie2/Cglo/foc	0.708901	limma_voom_RLE	229
Cglo/star/raw	0.70075	limma_voom_UQ	230
RSEM/bowtie2/Cglo/foc	0.699043	limma_voom_UQ	231
RSEM/bowtie2/Cglo/raw	0.698584	limma_voom_UQ	232
RSEM/star/Cglo/raw	0.69517	limma_voom_TMM	233
RSEM/star/Cglo/raw	0.694034	limma_voom_TMMwsp	234
RSEM/star/Cglo/raw	0.692045	limma_voom_RLE	235
RSEM/star/Cglo/raw	0.686932	limma_voom_UQ	236
salmon/Cglo/foc	0.671165	limma_voom_TMM	237
salmon/Cglo/foc	0.665591	limma_voom_TMMwsp	238
salmon/Cglo/foc	0.655324	limma_voom_RLE	239
RSEM/bowtie2/Cglo/tes	0.648533	limma_voom_RLE	240
salmon/Cglo/foc	0.647404	limma_voom_UQ	241
RSEM/bowtie2/Cglo/tes	0.633723	limma_voom_TMMwsp	242
RSEM/bowtie2/Cglo/tes	0.632014	limma_voom_TMM	243
RSEM/bowtie2/Cglo/tes	0.610367	limma_voom_UQ	244
salmon/Cglo/raw	0.0361174	DESeq2_Waldpr	245
salmon/Cglo/raw	0.0123531	DESeq2_Waldlr	246
salmon/Cglo/raw	0.0107184	EdgeR_RLE_glm_LRT	247
salmon/Cglo/raw	0.010139	EdgeR_TMMwsp_glm_LRT	248
salmon/Cglo/raw	0.00955968	EdgeR_TMM_glm_LRT	249
salmon/Cglo/raw	0.00724218	EdgeR_UQ_glm_LRT	250
salmon/Cglo/raw	0.000289687	DESeq2_LRTpr	251
salmon/Cglo/raw	0	DESeq2_LRTgr	252
salmon/Cglo/raw	0	EdgeR_RLE_exact	252
salmon/Cglo/raw	0	EdgeR_TMM_exact	252
salmon/Cglo/raw	0	EdgeR_TMMwsp_exact	252
salmon/Cglo/raw	0	EdgeR_UQ_exact	252
salmon/Cglo/raw	0	limma_voom_RLE	252
salmon/Cglo/raw	0	limma_voom_TMM	252
salmon/Cglo/raw	0	limma_voom_TMMwsp	252
salmon/Cglo/raw	0	limma_voom_UQ	252

## Sheet: TPR_Moryzae
Method	Value	DE_Type	rank
RSEM/bowtie2/Moryzae/raw	0.991234	EdgeR_TMMwsp_exact	1
RSEM/bowtie2/Moryzae/raw	0.990884	EdgeR_TMM_exact	2
RSEM/star/Moryzae/raw	0.989038	EdgeR_UQ_glm_LRT	3
RSEM/bowtie2/Moryzae/raw	0.98878	EdgeR_TMMwsp_glm_LRT	4
RSEM/star/Moryzae/foc	0.988717	EdgeR_TMM_exact	5
Moryzae/bowtie2/foc	0.988694	EdgeR_TMM_exact	5
Moryzae/bowtie2/foc	0.988694	EdgeR_TMM_glm_LRT	5
Moryzae/bowtie2/foc	0.988694	EdgeR_RLE_glm_LRT	5
RSEM/bowtie2/Moryzae/raw	0.988429	EdgeR_TMM_glm_LRT	6
Moryzae/bowtie2/foc	0.98833	EdgeR_RLE_exact	7
RSEM/star/Moryzae/raw	0.987977	EdgeR_UQ_exact	8
RSEM/star/Moryzae/foc	0.987659	EdgeR_TMM_glm_LRT	9
RSEM/star/Moryzae/raw	0.987624	EdgeR_TMM_exact	10
Moryzae/bowtie2/foc	0.9876	EdgeR_TMMwsp_exact	10
Moryzae/bowtie2/foc	0.9876	EdgeR_TMMwsp_glm_LRT	10
RSEM/star/Moryzae/raw	0.98727	EdgeR_TMM_glm_LRT	11
RSEM/bowtie2/Moryzae/tes	0.987198	EdgeR_TMM_exact	12
RSEM/star/Moryzae/raw	0.986917	EdgeR_TMMwsp_exact	13
RSEM/bowtie2/Moryzae/raw	0.986676	EdgeR_RLE_exact	14
RSEM/star/Moryzae/raw	0.985502	EdgeR_RLE_exact	15
RSEM/star/Moryzae/raw	0.985149	EdgeR_RLE_glm_LRT	16
Moryzae/bowtie2/foc	0.985047	EdgeR_UQ_exact	17
Moryzae/bowtie2/foc	0.985047	EdgeR_UQ_glm_LRT	17
RSEM/bowtie2/Moryzae/tes	0.984708	EdgeR_TMM_glm_LRT	18
RSEM/bowtie2/Moryzae/raw	0.984572	EdgeR_RLE_glm_LRT	19
RSEM/star/Moryzae/raw	0.984441	EdgeR_TMMwsp_glm_LRT	20
RSEM/bowtie2/Moryzae/foc	0.983398	EdgeR_TMM_glm_LRT	21
RSEM/star/Moryzae/foc	0.983075	EdgeR_TMMwsp_exact	22
RSEM/bowtie2/Moryzae/foc	0.982692	EdgeR_TMM_exact	23
Moryzae/hisat2/foc	0.981738	EdgeR_RLE_glm_LRT	24
RSEM/star/Moryzae/foc	0.981664	EdgeR_TMMwsp_glm_LRT	24
RSEM/bowtie2/Moryzae/foc	0.981632	EdgeR_TMMwsp_glm_LRT	25
Moryzae/hisat2/foc	0.981008	EdgeR_TMM_glm_LRT	26
RSEM/bowtie2/Moryzae/foc	0.980925	EdgeR_TMMwsp_exact	27
Moryzae/hisat2/foc	0.980643	EdgeR_RLE_exact	28
Moryzae/star/raw	0.980329	EdgeR_TMM_exact	29
Moryzae/star/raw	0.979971	EdgeR_TMM_glm_LRT	30
Moryzae/hisat2/foc	0.979912	EdgeR_TMM_exact	31
RSEM/bowtie2/Moryzae/foc	0.979513	EdgeR_RLE_exact	32
RSEM/bowtie2/Moryzae/foc	0.979159	EdgeR_RLE_glm_LRT	33
RSEM/bowtie2/Moryzae/tes	0.978663	EdgeR_TMMwsp_exact	34
Moryzae/star/tes	0.977714	EdgeR_RLE_glm_LRT	35
RSEM/star/Moryzae/foc	0.977433	EdgeR_RLE_exact	36
RSEM/star/Moryzae/foc	0.97708	EdgeR_RLE_glm_LRT	37
Moryzae/hisat2/foc	0.976991	EdgeR_TMMwsp_glm_LRT	38
salmon/Moryzae/foc	0.976661	EdgeR_TMM_exact	39
Moryzae/bowtie2/tes	0.976591	EdgeR_TMM_exact	40
salmon/Moryzae/raw	0.976359	EdgeR_RLE_glm_LRT	41
Moryzae/star/tes	0.976276	EdgeR_RLE_exact	42
Moryzae/star/tes	0.976276	EdgeR_TMM_glm_LRT	42
Moryzae/hisat2/foc	0.97626	EdgeR_TMMwsp_exact	42
salmon/Moryzae/foc	0.976302	EdgeR_TMMwsp_exact	42
Moryzae/star/raw	0.976037	EdgeR_TMMwsp_exact	43
salmon/Moryzae/raw	0.975653	EdgeR_TMM_glm_LRT	44
RSEM/bowtie2/Moryzae/tes	0.975107	EdgeR_TMMwsp_glm_LRT	45
salmon/Moryzae/foc	0.974865	EdgeR_TMM_glm_LRT	46
Moryzae/star/tes	0.974838	EdgeR_TMM_exact	47
Moryzae/bowtie2/tes	0.974762	EdgeR_TMM_glm_LRT	47
Moryzae/star/raw	0.974607	EdgeR_TMMwsp_glm_LRT	48
salmon/Moryzae/raw	0.974594	EdgeR_RLE_exact	48
Moryzae/bowtie2/tes	0.974396	EdgeR_RLE_exact	49
Moryzae/hisat2/tes	0.973988	EdgeR_RLE_exact	50
Moryzae/hisat2/tes	0.973988	EdgeR_RLE_glm_LRT	50
Moryzae/star/tes	0.97376	EdgeR_TMMwsp_glm_LRT	51
Moryzae/bowtie2/tes	0.973665	EdgeR_TMMwsp_exact	52
salmon/Moryzae/raw	0.973536	EdgeR_TMM_exact	53
Moryzae/hisat2/tes	0.973266	EdgeR_TMM_exact	54
salmon/Moryzae/foc	0.97307	EdgeR_TMMwsp_glm_LRT	55
Moryzae/star/foc	0.972953	EdgeR_TMM_glm_LRT	56
Moryzae/hisat2/tes	0.972905	EdgeR_TMM_glm_LRT	57
Moryzae/star/tes	0.972682	EdgeR_TMMwsp_exact	58
RSEM/bowtie2/Moryzae/tes	0.972617	EdgeR_RLE_exact	59
Moryzae/star/foc	0.972593	EdgeR_TMM_exact	59
RSEM/star/Moryzae/foc	0.972496	EdgeR_UQ_exact	60
RSEM/star/Moryzae/tes	0.972144	EdgeR_RLE_glm_LRT	61
Moryzae/star/foc	0.971872	EdgeR_TMMwsp_exact	62
Moryzae/bowtie2/tes	0.971836	EdgeR_RLE_glm_LRT	63
Moryzae/hisat2/tes	0.971821	EdgeR_TMMwsp_glm_LRT	63
Moryzae/star/foc	0.971511	EdgeR_TMMwsp_glm_LRT	64
Moryzae/bowtie2/tes	0.97147	EdgeR_TMMwsp_glm_LRT	64
RSEM/star/Moryzae/tes	0.971439	EdgeR_RLE_exact	65
RSEM/star/Moryzae/foc	0.971439	EdgeR_UQ_glm_LRT	65
Moryzae/hisat2/tes	0.971098	EdgeR_TMMwsp_exact	66
RSEM/bowtie2/Moryzae/raw	0.970898	DESeq2_Waldlr	67
salmon/Moryzae/raw	0.970713	EdgeR_TMMwsp_glm_LRT	68
RSEM/bowtie2/Moryzae/tes	0.970484	EdgeR_RLE_glm_LRT	69
Moryzae/star/raw	0.970315	EdgeR_RLE_exact	70
salmon/Moryzae/foc	0.970197	EdgeR_RLE_exact	71
RSEM/star/Moryzae/tes	0.970028	EdgeR_TMM_glm_LRT	72
salmon/Moryzae/tes	0.969142	EdgeR_TMM_exact	73
RSEM/star/Moryzae/tes	0.96897	EdgeR_TMM_exact	74
Moryzae/star/raw	0.968884	EdgeR_RLE_glm_LRT	75
salmon/Moryzae/raw	0.968596	EdgeR_TMMwsp_exact	76
salmon/Moryzae/tes	0.968425	EdgeR_TMM_glm_LRT	77
RSEM/bowtie2/Moryzae/foc	0.968209	EdgeR_UQ_exact	78
RSEM/star/Moryzae/tes	0.967913	EdgeR_TMMwsp_glm_LRT	79
Moryzae/star/foc	0.966823	EdgeR_RLE_exact	80
Moryzae/star/foc	0.966823	EdgeR_RLE_glm_LRT	80
salmon/Moryzae/foc	0.966607	EdgeR_RLE_glm_LRT	81
RSEM/star/Moryzae/tes	0.966502	EdgeR_TMMwsp_exact	82
RSEM/bowtie2/Moryzae/foc	0.965383	EdgeR_UQ_glm_LRT	83
RSEM/star/Moryzae/raw	0.964993	DESeq2_Waldlr	84
RSEM/bowtie2/Moryzae/raw	0.964937	EdgeR_UQ_exact	85
Moryzae/bowtie2/foc	0.96426	DESeq2_Waldlr	86
RSEM/bowtie2/Moryzae/raw	0.963534	EdgeR_UQ_glm_LRT	87
salmon/Moryzae/tes	0.962684	EdgeR_TMMwsp_exact	88
RSEM/bowtie2/Moryzae/foc	0.960791	DESeq2_Waldlr	89
RSEM/bowtie2/Moryzae/tes	0.959815	EdgeR_UQ_exact	90
salmon/Moryzae/tes	0.958737	EdgeR_RLE_exact	91
RSEM/bowtie2/Moryzae/tes	0.958393	EdgeR_UQ_glm_LRT	92
salmon/Moryzae/tes	0.958019	EdgeR_TMMwsp_glm_LRT	93
Moryzae/hisat2/raw	0.956878	EdgeR_TMM_exact	94
Moryzae/hisat2/raw	0.956878	EdgeR_TMM_glm_LRT	94
RSEM/star/Moryzae/foc	0.955924	DESeq2_Waldlr	95
RSEM/bowtie2/Moryzae/tes	0.954836	DESeq2_Waldlr	96
salmon/Moryzae/raw	0.954481	DESeq2_Waldlr	97
RSEM/star/Moryzae/tes	0.953808	DESeq2_Waldlr	98
Moryzae/star/foc	0.95348	EdgeR_UQ_exact	99
Moryzae/star/foc	0.95348	EdgeR_UQ_glm_LRT	99
Moryzae/hisat2/raw	0.953314	EdgeR_TMMwsp_exact	100
Moryzae/hisat2/raw	0.953314	EdgeR_TMMwsp_glm_LRT	100
salmon/Moryzae/tes	0.952637	EdgeR_RLE_glm_LRT	101
Moryzae/hisat2/foc	0.95252	DESeq2_Waldlr	102
Moryzae/hisat2/tes	0.95159	DESeq2_Waldlr	103
Moryzae/bowtie2/tes	0.950988	DESeq2_Waldlr	104
salmon/Moryzae/foc	0.949731	DESeq2_Waldlr	105
Moryzae/bowtie2/raw	0.949749	EdgeR_RLE_glm_LRT	105
Moryzae/bowtie2/raw	0.948672	EdgeR_RLE_exact	106
RSEM/bowtie2/Moryzae/raw	0.947756	DESeq2_Waldpr	107
RSEM/bowtie2/Moryzae/raw	0.947756	DESeq2_LRTpr	107
Moryzae/bowtie2/raw	0.947236	EdgeR_TMMwsp_glm_LRT	108
Moryzae/bowtie2/raw	0.946877	EdgeR_TMM_glm_LRT	109
Moryzae/bowtie2/raw	0.946518	EdgeR_TMMwsp_exact	110
Moryzae/star/raw	0.946352	DESeq2_Waldlr	111
Moryzae/bowtie2/raw	0.946159	EdgeR_TMM_exact	112
Moryzae/hisat2/raw	0.94583	EdgeR_RLE_glm_LRT	113
Moryzae/hisat2/raw	0.945474	EdgeR_RLE_exact	114
RSEM/star/Moryzae/raw	0.945191	DESeq2_Waldpr	115
RSEM/star/Moryzae/raw	0.945191	DESeq2_LRTpr	115
Moryzae/bowtie2/foc	0.943472	DESeq2_LRTpr	116
Moryzae/star/tes	0.942487	DESeq2_Waldlr	117
Moryzae/star/foc	0.942301	DESeq2_Waldlr	118
Moryzae/hisat2/tes	0.942197	EdgeR_UQ_exact	119
Moryzae/hisat2/tes	0.940751	EdgeR_UQ_glm_LRT	120
salmon/Moryzae/raw	0.939661	DESeq2_LRTpr	121
Moryzae/bowtie2/foc	0.93946	DESeq2_Waldpr	122
RSEM/star/Moryzae/tes	0.939351	DESeq2_LRTpr	123
RSEM/star/Moryzae/tes	0.938293	DESeq2_Waldpr	124
salmon/Moryzae/raw	0.93825	DESeq2_Waldpr	125
RSEM/bowtie2/Moryzae/foc	0.937125	DESeq2_Waldpr	126
RSEM/bowtie2/Moryzae/foc	0.936771	DESeq2_LRTpr	127
salmon/Moryzae/tes	0.936132	DESeq2_Waldlr	128
Moryzae/hisat2/raw	0.934426	EdgeR_UQ_exact	129
Moryzae/hisat2/raw	0.934426	EdgeR_UQ_glm_LRT	129
salmon/Moryzae/foc	0.933932	EdgeR_UQ_exact	130
Moryzae/star/raw	0.933476	EdgeR_UQ_exact	131
salmon/Moryzae/foc	0.931777	EdgeR_UQ_glm_LRT	132
Moryzae/hisat2/tes	0.930275	DESeq2_LRTpr	133
Moryzae/star/raw	0.930258	EdgeR_UQ_glm_LRT	133
Moryzae/bowtie2/raw	0.928571	DESeq2_Waldlr	134
salmon/Moryzae/foc	0.928546	DESeq2_LRTpr	135
Moryzae/hisat2/tes	0.928468	DESeq2_Waldpr	135
salmon/Moryzae/foc	0.927828	DESeq2_Waldpr	136
Moryzae/hisat2/foc	0.927684	DESeq2_LRTpr	137
Moryzae/hisat2/foc	0.925858	DESeq2_Waldpr	138
Moryzae/hisat2/raw	0.924804	DESeq2_Waldlr	139
RSEM/star/Moryzae/foc	0.924189	DESeq2_Waldpr	140
RSEM/star/Moryzae/foc	0.923836	DESeq2_LRTpr	141
RSEM/bowtie2/Moryzae/tes	0.922475	DESeq2_LRTpr	142
Moryzae/star/tes	0.921639	DESeq2_LRTpr	143
RSEM/bowtie2/Moryzae/tes	0.921053	DESeq2_Waldpr	144
Moryzae/star/raw	0.920959	DESeq2_Waldpr	145
Moryzae/star/raw	0.919528	DESeq2_LRTpr	146
Moryzae/star/foc	0.919221	DESeq2_LRTpr	147
Moryzae/star/tes	0.919123	DESeq2_Waldpr	148
Moryzae/star/foc	0.917057	DESeq2_Waldpr	149
Moryzae/star/tes	0.916966	EdgeR_UQ_glm_LRT	150
Moryzae/bowtie2/foc	0.916849	limma_voom_TMMwsp	151
Moryzae/star/tes	0.916247	EdgeR_UQ_exact	152
Moryzae/bowtie2/tes	0.915143	DESeq2_Waldpr	153
Moryzae/bowtie2/tes	0.914777	DESeq2_LRTpr	154
salmon/Moryzae/tes	0.910657	DESeq2_LRTpr	155
salmon/Moryzae/tes	0.910657	DESeq2_Waldpr	155
Moryzae/bowtie2/foc	0.910284	DESeq2_LRTgr	156
Moryzae/bowtie2/foc	0.90992	limma_voom_RLE	157
Moryzae/bowtie2/foc	0.90919	limma_voom_TMM	158
Moryzae/hisat2/raw	0.90556	limma_voom_TMM	159
Moryzae/bowtie2/foc	0.905179	limma_voom_UQ	160
Moryzae/hisat2/foc	0.903214	EdgeR_UQ_exact	161
Moryzae/bowtie2/raw	0.903087	DESeq2_LRTpr	162
Moryzae/hisat2/foc	0.902849	EdgeR_UQ_glm_LRT	163
Moryzae/hisat2/raw	0.902708	DESeq2_LRTpr	164
Moryzae/bowtie2/raw	0.900933	DESeq2_Waldpr	165
Moryzae/hisat2/raw	0.899857	DESeq2_Waldpr	166
Moryzae/hisat2/raw	0.897006	limma_voom_TMMwsp	167
Moryzae/bowtie2/raw	0.896626	limma_voom_TMMwsp	168
Moryzae/bowtie2/raw	0.892319	limma_voom_TMM	169
RSEM/star/Moryzae/tes	0.890339	EdgeR_UQ_glm_LRT	170
RSEM/star/Moryzae/tes	0.889986	EdgeR_UQ_exact	171
Moryzae/bowtie2/raw	0.889806	limma_voom_RLE	172
Moryzae/star/foc	0.88929	limma_voom_RLE	173
Moryzae/star/foc	0.888208	limma_voom_TMM	174
Moryzae/star/foc	0.887486	limma_voom_TMMwsp	175
Moryzae/hisat2/raw	0.884533	limma_voom_RLE	176
Moryzae/hisat2/foc	0.883857	DESeq2_LRTgr	177
Moryzae/bowtie2/tes	0.882955	EdgeR_UQ_glm_LRT	178
Moryzae/star/tes	0.88174	limma_voom_TMM	179
Moryzae/bowtie2/tes	0.880029	EdgeR_UQ_exact	180
Moryzae/star/tes	0.877786	limma_voom_TMMwsp	181
salmon/Moryzae/tes	0.876929	EdgeR_UQ_exact	182
salmon/Moryzae/raw	0.8765	EdgeR_UQ_glm_LRT	183
salmon/Moryzae/raw	0.876147	EdgeR_UQ_exact	184
Moryzae/star/tes	0.87527	DESeq2_LRTgr	185
salmon/Moryzae/tes	0.873699	EdgeR_UQ_glm_LRT	186
Moryzae/bowtie2/raw	0.869706	DESeq2_LRTgr	187
Moryzae/hisat2/foc	0.869613	limma_voom_TMM	188
Moryzae/hisat2/raw	0.869565	limma_voom_UQ	188
Moryzae/bowtie2/raw	0.868629	EdgeR_UQ_glm_LRT	189
Moryzae/bowtie2/raw	0.867552	EdgeR_UQ_exact	190
Moryzae/hisat2/foc	0.866326	limma_voom_TMMwsp	191
Moryzae/star/tes	0.864486	limma_voom_RLE	192
Moryzae/hisat2/raw	0.862438	DESeq2_LRTgr	193
Moryzae/star/foc	0.860079	limma_voom_UQ	194
Moryzae/hisat2/tes	0.859465	limma_voom_TMM	195
Moryzae/hisat2/tes	0.859104	DESeq2_LRTgr	196
RSEM/star/Moryzae/tes	0.858251	DESeq2_LRTgr	197
Moryzae/hisat2/foc	0.857195	limma_voom_RLE	198
Moryzae/hisat2/tes	0.85224	limma_voom_RLE	199
Moryzae/hisat2/tes	0.851156	limma_voom_TMMwsp	200
Moryzae/star/foc	0.845655	DESeq2_LRTgr	201
Moryzae/hisat2/tes	0.844653	limma_voom_UQ	202
Moryzae/bowtie2/raw	0.833453	limma_voom_UQ	203
RSEM/star/Moryzae/tes	0.8311	limma_voom_TMM	204
RSEM/star/Moryzae/raw	0.826379	DESeq2_LRTgr	205
RSEM/star/Moryzae/tes	0.824753	limma_voom_TMMwsp	206
RSEM/bowtie2/Moryzae/raw	0.821879	limma_voom_TMM	207
Moryzae/bowtie2/tes	0.821141	DESeq2_LRTgr	208
Moryzae/star/tes	0.819195	limma_voom_UQ	209
RSEM/bowtie2/Moryzae/raw	0.815217	limma_voom_TMMwsp	210
RSEM/bowtie2/Moryzae/foc	0.814553	DESeq2_LRTgr	211
RSEM/bowtie2/Moryzae/raw	0.813114	DESeq2_LRTgr	212
RSEM/star/Moryzae/tes	0.807475	limma_voom_RLE	213
RSEM/bowtie2/Moryzae/raw	0.805049	limma_voom_RLE	214
RSEM/star/Moryzae/foc	0.803244	DESeq2_LRTgr	215
RSEM/bowtie2/Moryzae/tes	0.801209	DESeq2_LRTgr	216
RSEM/bowtie2/Moryzae/raw	0.800842	limma_voom_UQ	217
RSEM/star/Moryzae/foc	0.794076	limma_voom_TMM	218
Moryzae/hisat2/foc	0.793645	limma_voom_UQ	219
salmon/Moryzae/foc	0.792819	DESeq2_LRTgr	220
RSEM/bowtie2/Moryzae/tes	0.791963	limma_voom_TMM	221
RSEM/bowtie2/Moryzae/tes	0.790896	limma_voom_RLE	222
RSEM/star/Moryzae/foc	0.784908	limma_voom_RLE	223
RSEM/star/Moryzae/foc	0.78244	limma_voom_UQ	224
Moryzae/star/raw	0.781474	limma_voom_TMMwsp	225
Moryzae/star/raw	0.780758	limma_voom_TMM	226
salmon/Moryzae/raw	0.778405	DESeq2_LRTgr	227
Moryzae/star/raw	0.778255	limma_voom_RLE	228
RSEM/star/Moryzae/tes	0.777856	limma_voom_UQ	229
RSEM/bowtie2/Moryzae/tes	0.776316	limma_voom_UQ	230
Moryzae/bowtie2/tes	0.776152	limma_voom_TMMwsp	231
RSEM/bowtie2/Moryzae/tes	0.775249	limma_voom_TMMwsp	232
Moryzae/bowtie2/tes	0.775055	limma_voom_TMM	233
Moryzae/bowtie2/tes	0.764082	limma_voom_RLE	234
Moryzae/star/raw	0.761803	DESeq2_LRTgr	235
RSEM/star/Moryzae/foc	0.75952	limma_voom_TMMwsp	236
RSEM/star/Moryzae/raw	0.758133	limma_voom_TMM	237
Moryzae/star/raw	0.752861	limma_voom_UQ	238
salmon/Moryzae/tes	0.752422	limma_voom_RLE	239
salmon/Moryzae/raw	0.751588	limma_voom_TMM	240
salmon/Moryzae/tes	0.750628	limma_voom_TMM	241
salmon/Moryzae/raw	0.749471	limma_voom_TMMwsp	242
RSEM/star/Moryzae/raw	0.748586	limma_voom_UQ	243
salmon/Moryzae/tes	0.747399	limma_voom_TMMwsp	244
salmon/Moryzae/raw	0.737826	limma_voom_RLE	245
RSEM/star/Moryzae/raw	0.733734	limma_voom_RLE	246
RSEM/star/Moryzae/raw	0.73232	limma_voom_TMMwsp	247
salmon/Moryzae/tes	0.730176	DESeq2_LRTgr	248
RSEM/bowtie2/Moryzae/foc	0.726952	limma_voom_TMM	249
salmon/Moryzae/foc	0.720287	limma_voom_TMMwsp	250
salmon/Moryzae/foc	0.718851	limma_voom_TMM	251
RSEM/bowtie2/Moryzae/foc	0.712116	limma_voom_RLE	252
RSEM/bowtie2/Moryzae/foc	0.708584	limma_voom_UQ	253
salmon/Moryzae/foc	0.701616	limma_voom_RLE	254
RSEM/bowtie2/Moryzae/foc	0.69834	limma_voom_TMMwsp	255
Moryzae/bowtie2/tes	0.692758	limma_voom_UQ	256
salmon/Moryzae/tes	0.689272	limma_voom_UQ	257
salmon/Moryzae/raw	0.687368	limma_voom_UQ	258
salmon/Moryzae/foc	0.680072	limma_voom_UQ	259

## Sheet: TPR_Vdahliae
Method	Value	DE_Type	rank
featureCounts/Vdahliae/HISAT2/raw	0.993789	EdgeR_TMM_exact	1
featureCounts/Vdahliae/HISAT2/raw	0.993789	EdgeR_TMMwsp_exact	1
featureCounts/Vdahliae/HISAT2/raw	0.993789	EdgeR_TMM_glm_LRT	1
featureCounts/Vdahliae/HISAT2/raw	0.993789	EdgeR_TMMwsp_glm_LRT	1
featureCounts/Vdahliae/STAR/tes	0.99376	EdgeR_TMM_glm_LRT	2
RSEM/star/Vdahliae/tes	0.992481	EdgeR_TMM_exact	3
RSEM/star/Vdahliae/tes	0.992481	EdgeR_TMMwsp_exact	3
RSEM/star/Vdahliae/tes	0.992481	EdgeR_TMM_glm_LRT	3
RSEM/star/Vdahliae/tes	0.992481	EdgeR_TMMwsp_glm_LRT	3
featureCounts/Vdahliae/STAR/tes	0.9922	EdgeR_TMM_exact	4
featureCounts/Vdahliae/STAR/tes	0.9922	EdgeR_TMMwsp_glm_LRT	4
featureCounts/Vdahliae/Bowtie2/foc	0.9922	EdgeR_UQ_exact	4
featureCounts/Vdahliae/Bowtie2/foc	0.9922	EdgeR_UQ_glm_LRT	4
featureCounts/Vdahliae/STAR/tes	0.99064	EdgeR_TMMwsp_exact	5
featureCounts/Vdahliae/STAR/foc	0.990566	EdgeR_TMM_exact	6
featureCounts/Vdahliae/STAR/foc	0.990566	EdgeR_TMMwsp_exact	6
featureCounts/Vdahliae/STAR/foc	0.990566	EdgeR_TMM_glm_LRT	6
featureCounts/Vdahliae/STAR/foc	0.990566	EdgeR_TMMwsp_glm_LRT	6
featureCounts/Vdahliae/HISAT2/raw	0.98913	limma_voom_TMM	7
featureCounts/Vdahliae/HISAT2/raw	0.98913	limma_voom_TMMwsp	7
featureCounts/Vdahliae/STAR/tes	0.98908	EdgeR_RLE_exact	8
featureCounts/Vdahliae/STAR/tes	0.98908	EdgeR_RLE_glm_LRT	8
RSEM/bowtie2/Vdahliae/tes	0.989051	EdgeR_TMM_exact	9
RSEM/bowtie2/Vdahliae/tes	0.989051	EdgeR_TMMwsp_exact	9
RSEM/bowtie2/Vdahliae/tes	0.989051	EdgeR_TMM_glm_LRT	9
RSEM/bowtie2/Vdahliae/tes	0.989051	EdgeR_TMMwsp_glm_LRT	9
RSEM/star/Vdahliae/tes	0.988722	EdgeR_RLE_exact	10
RSEM/star/Vdahliae/tes	0.988722	EdgeR_UQ_exact	10
RSEM/star/Vdahliae/tes	0.988722	EdgeR_RLE_glm_LRT	10
RSEM/star/Vdahliae/tes	0.988722	EdgeR_UQ_glm_LRT	10
RSEM/star/Vdahliae/tes	0.988722	limma_voom_TMMwsp	10
featureCounts/Vdahliae/HISAT2/raw	0.987578	EdgeR_RLE_exact	11
featureCounts/Vdahliae/HISAT2/raw	0.987578	EdgeR_RLE_glm_LRT	11
featureCounts/Vdahliae/STAR/foc	0.987421	EdgeR_RLE_exact	12
featureCounts/Vdahliae/STAR/foc	0.987421	EdgeR_UQ_exact	12
featureCounts/Vdahliae/STAR/foc	0.987421	EdgeR_RLE_glm_LRT	12
featureCounts/Vdahliae/STAR/foc	0.987421	EdgeR_UQ_glm_LRT	12
RSEM/star/Vdahliae/raw	0.987179	EdgeR_TMM_glm_LRT	13
RSEM/star/Vdahliae/raw	0.987179	EdgeR_UQ_glm_LRT	13
RSEM/star/Vdahliae/tes	0.986842	limma_voom_TMM	14
RSEM/star/Vdahliae/tes	0.986842	limma_voom_UQ	14
featureCounts/Vdahliae/Bowtie2/raw	0.986047	EdgeR_TMM_exact	15
featureCounts/Vdahliae/Bowtie2/raw	0.986047	EdgeR_TMMwsp_exact	15
featureCounts/Vdahliae/HISAT2/raw	0.986025	DESeq2_LRTgr	16
featureCounts/Vdahliae/Bowtie2/foc	0.985959	EdgeR_TMM_glm_LRT	17
featureCounts/Vdahliae/Bowtie2/foc	0.985959	EdgeR_TMMwsp_glm_LRT	17
RSEM/star/Vdahliae/raw	0.985348	EdgeR_TMM_exact	18
RSEM/star/Vdahliae/raw	0.985348	EdgeR_UQ_exact	18
RSEM/star/Vdahliae/raw	0.985348	EdgeR_TMMwsp_glm_LRT	18
featureCounts/Vdahliae/HISAT2/raw	0.984472	limma_voom_RLE	19
featureCounts/Vdahliae/STAR/tes	0.984399	DESeq2_LRTgr	20
featureCounts/Vdahliae/STAR/tes	0.984399	limma_voom_TMM	20
featureCounts/Vdahliae/Bowtie2/foc	0.984399	EdgeR_TMM_exact	20
featureCounts/Vdahliae/Bowtie2/foc	0.984399	EdgeR_TMMwsp_exact	20
featureCounts/Vdahliae/Bowtie2/foc	0.984399	limma_voom_UQ	20
RSEM/star/Vdahliae/raw	0.983516	EdgeR_TMMwsp_exact	21
RSEM/star/Vdahliae/tes	0.983083	DESeq2_LRTgr	22
RSEM/star/Vdahliae/tes	0.983083	limma_voom_RLE	22
featureCounts/Vdahliae/STAR/tes	0.982839	limma_voom_TMMwsp	23
RSEM/bowtie2/Vdahliae/tes	0.981752	EdgeR_RLE_exact	24
RSEM/bowtie2/Vdahliae/tes	0.981752	EdgeR_RLE_glm_LRT	24
RSEM/star/Vdahliae/raw	0.981685	EdgeR_RLE_glm_LRT	25
featureCounts/Vdahliae/STAR/tes	0.981279	limma_voom_RLE	26
featureCounts/Vdahliae/HISAT2/foc	0.981279	EdgeR_TMM_exact	26
featureCounts/Vdahliae/HISAT2/foc	0.981279	EdgeR_TMMwsp_exact	26
featureCounts/Vdahliae/HISAT2/tes	0.98125	EdgeR_TMM_exact	27
featureCounts/Vdahliae/HISAT2/tes	0.98125	EdgeR_TMMwsp_exact	27
featureCounts/Vdahliae/STAR/foc	0.981132	limma_voom_UQ	28
featureCounts/Vdahliae/Bowtie2/tes	0.980707	EdgeR_TMM_glm_LRT	29
RSEM/star/Vdahliae/raw	0.979853	EdgeR_RLE_exact	30
featureCounts/Vdahliae/Bowtie2/raw	0.979845	EdgeR_RLE_exact	31
featureCounts/Vdahliae/Bowtie2/raw	0.979845	EdgeR_UQ_exact	31
featureCounts/Vdahliae/HISAT2/tes	0.979688	EdgeR_TMM_glm_LRT	32
featureCounts/Vdahliae/HISAT2/tes	0.979688	EdgeR_TMMwsp_glm_LRT	32
featureCounts/Vdahliae/STAR/foc	0.97956	limma_voom_TMM	33
featureCounts/Vdahliae/STAR/foc	0.97956	limma_voom_TMMwsp	33
featureCounts/Vdahliae/Bowtie2/tes	0.9791	EdgeR_TMM_exact	34
featureCounts/Vdahliae/Bowtie2/tes	0.9791	EdgeR_TMMwsp_glm_LRT	34
featureCounts/Vdahliae/STAR/tes	0.978159	EdgeR_UQ_exact	35
featureCounts/Vdahliae/STAR/tes	0.978159	EdgeR_UQ_glm_LRT	35
featureCounts/Vdahliae/Bowtie2/foc	0.978159	limma_voom_TMMwsp	35
featureCounts/Vdahliae/HISAT2/tes	0.978125	EdgeR_UQ_exact	36
RSEM/bowtie2/Vdahliae/tes	0.978102	limma_voom_TMMwsp	37
featureCounts/Vdahliae/STAR/foc	0.977987	DESeq2_LRTgr	38
RSEM/bowtie2/Vdahliae/foc	0.977695	EdgeR_TMM_exact	39
RSEM/bowtie2/Vdahliae/foc	0.977695	EdgeR_TMMwsp_exact	39
RSEM/bowtie2/Vdahliae/foc	0.977695	EdgeR_TMM_glm_LRT	39
RSEM/bowtie2/Vdahliae/foc	0.977695	EdgeR_TMMwsp_glm_LRT	39
featureCounts/Vdahliae/HISAT2/raw	0.976708	DESeq2_Waldlr	40
featureCounts/Vdahliae/HISAT2/foc	0.976599	EdgeR_TMMwsp_glm_LRT	41
featureCounts/Vdahliae/Bowtie2/foc	0.976599	EdgeR_RLE_exact	41
featureCounts/Vdahliae/Bowtie2/foc	0.976599	EdgeR_RLE_glm_LRT	41
featureCounts/Vdahliae/Bowtie2/foc	0.976599	limma_voom_TMM	41
featureCounts/Vdahliae/HISAT2/tes	0.976562	EdgeR_UQ_glm_LRT	42
featureCounts/Vdahliae/STAR/foc	0.976415	DESeq2_Waldlr	43
featureCounts/Vdahliae/STAR/foc	0.976415	limma_voom_RLE	43
RSEM/star/Vdahliae/raw	0.97619	DESeq2_LRTgr	44
RSEM/star/Vdahliae/raw	0.97619	limma_voom_UQ	44
featureCounts/Vdahliae/Bowtie2/tes	0.975884	EdgeR_TMMwsp_exact	45
RSEM/star/Vdahliae/tes	0.975564	DESeq2_Waldlr	46
featureCounts/Vdahliae/STAR/raw	0.97527	EdgeR_TMM_exact	47
featureCounts/Vdahliae/STAR/raw	0.97527	EdgeR_TMMwsp_exact	47
featureCounts/Vdahliae/STAR/tes	0.975039	DESeq2_Waldlr	48
featureCounts/Vdahliae/HISAT2/foc	0.975039	EdgeR_TMM_glm_LRT	48
RSEM/bowtie2/Vdahliae/tes	0.974453	DESeq2_LRTgr	49
RSEM/bowtie2/Vdahliae/tes	0.974453	limma_voom_TMM	49
featureCounts/Vdahliae/HISAT2/raw	0.973602	DESeq2_Waldpr	50
featureCounts/Vdahliae/HISAT2/raw	0.973602	DESeq2_LRTpr	50
featureCounts/Vdahliae/Bowtie2/foc	0.973479	DESeq2_LRTgr	51
featureCounts/Vdahliae/HISAT2/tes	0.973437	EdgeR_RLE_exact	52
featureCounts/Vdahliae/HISAT2/tes	0.973437	EdgeR_RLE_glm_LRT	52
featureCounts/Vdahliae/Bowtie2/tes	0.972669	EdgeR_RLE_exact	53
featureCounts/Vdahliae/Bowtie2/tes	0.972669	EdgeR_RLE_glm_LRT	53
RSEM/bowtie2/Vdahliae/foc	0.972119	EdgeR_UQ_exact	54
RSEM/bowtie2/Vdahliae/foc	0.972119	EdgeR_UQ_glm_LRT	54
featureCounts/Vdahliae/STAR/tes	0.971919	DESeq2_LRTpr	55
featureCounts/Vdahliae/HISAT2/foc	0.971919	EdgeR_UQ_exact	55
featureCounts/Vdahliae/HISAT2/foc	0.971919	EdgeR_UQ_glm_LRT	55
RSEM/bowtie2/Vdahliae/tes	0.970803	limma_voom_RLE	56
featureCounts/Vdahliae/STAR/tes	0.970359	DESeq2_Waldpr	57
featureCounts/Vdahliae/HISAT2/foc	0.970359	EdgeR_RLE_exact	57
RSEM/bowtie2/Vdahliae/foc	0.97026	EdgeR_RLE_exact	58
featureCounts/Vdahliae/STAR/foc	0.970126	DESeq2_LRTpr	59
RSEM/star/Vdahliae/tes	0.969925	DESeq2_LRTpr	60
RSEM/star/Vdahliae/foc	0.969524	EdgeR_UQ_exact	61
RSEM/star/Vdahliae/raw	0.968864	limma_voom_TMM	62
RSEM/star/Vdahliae/raw	0.968864	limma_voom_TMMwsp	62
featureCounts/Vdahliae/STAR/foc	0.968553	DESeq2_Waldpr	63
featureCounts/Vdahliae/Bowtie2/tes	0.967846	EdgeR_UQ_exact	64
featureCounts/Vdahliae/Bowtie2/tes	0.967846	EdgeR_UQ_glm_LRT	64
RSEM/star/Vdahliae/foc	0.967619	EdgeR_TMM_exact	65
RSEM/star/Vdahliae/foc	0.967619	EdgeR_TMMwsp_exact	65
featureCounts/Vdahliae/STAR/raw	0.967543	EdgeR_UQ_exact	66
featureCounts/Vdahliae/STAR/tes	0.967239	limma_voom_UQ	67
RSEM/bowtie2/Vdahliae/foc	0.966543	EdgeR_RLE_glm_LRT	68
RSEM/star/Vdahliae/tes	0.966165	DESeq2_Waldpr	69
featureCounts/Vdahliae/Bowtie2/raw	0.965891	DESeq2_Waldpr	70
featureCounts/Vdahliae/Bowtie2/raw	0.965891	DESeq2_LRTpr	70
featureCounts/Vdahliae/HISAT2/foc	0.965679	EdgeR_RLE_glm_LRT	71
featureCounts/Vdahliae/Bowtie2/foc	0.965679	limma_voom_RLE	71
salmon/Vdahliae/raw	0.964632	EdgeR_TMM_exact	72
featureCounts/Vdahliae/STAR/raw	0.964451	limma_voom_TMM	73
featureCounts/Vdahliae/Bowtie2/foc	0.964119	DESeq2_Waldlr	74
RSEM/bowtie2/Vdahliae/tes	0.963504	DESeq2_Waldlr	75
salmon/Vdahliae/raw	0.963245	EdgeR_TMMwsp_exact	76
featureCounts/Vdahliae/STAR/raw	0.962906	EdgeR_RLE_exact	77
featureCounts/Vdahliae/STAR/raw	0.962906	limma_voom_TMMwsp	77
featureCounts/Vdahliae/HISAT2/foc	0.962559	limma_voom_TMM	78
featureCounts/Vdahliae/HISAT2/foc	0.962559	limma_voom_TMMwsp	78
featureCounts/Vdahliae/Bowtie2/foc	0.962559	DESeq2_LRTpr	78
RSEM/star/Vdahliae/raw	0.961538	limma_voom_RLE	79
featureCounts/Vdahliae/Bowtie2/tes	0.961415	limma_voom_TMM	80
salmon/Vdahliae/raw	0.961165	EdgeR_UQ_exact	81
featureCounts/Vdahliae/Bowtie2/foc	0.960998	DESeq2_Waldpr	82
featureCounts/Vdahliae/HISAT2/tes	0.960938	limma_voom_TMM	83
featureCounts/Vdahliae/HISAT2/tes	0.960938	limma_voom_TMMwsp	83
featureCounts/Vdahliae/HISAT2/tes	0.960938	limma_voom_UQ	83
featureCounts/Vdahliae/Bowtie2/tes	0.959807	DESeq2_Waldlr	84
featureCounts/Vdahliae/Bowtie2/tes	0.959807	limma_voom_TMMwsp	84
featureCounts/Vdahliae/Bowtie2/raw	0.95969	limma_voom_UQ	85
featureCounts/Vdahliae/STAR/raw	0.958269	limma_voom_UQ	86
featureCounts/Vdahliae/Bowtie2/tes	0.958199	DESeq2_Waldpr	87
featureCounts/Vdahliae/Bowtie2/tes	0.958199	DESeq2_LRTpr	87
featureCounts/Vdahliae/Bowtie2/raw	0.95814	DESeq2_Waldlr	88
RSEM/star/Vdahliae/foc	0.958095	EdgeR_RLE_exact	89
RSEM/bowtie2/Vdahliae/tes	0.958029	DESeq2_Waldpr	90
RSEM/bowtie2/Vdahliae/tes	0.958029	DESeq2_LRTpr	90
featureCounts/Vdahliae/HISAT2/foc	0.957878	limma_voom_UQ	91
RSEM/star/Vdahliae/raw	0.957875	DESeq2_Waldlr	92
featureCounts/Vdahliae/HISAT2/tes	0.957812	DESeq2_LRTpr	93
RSEM/bowtie2/Vdahliae/raw	0.957565	DESeq2_Waldpr	94
RSEM/bowtie2/Vdahliae/raw	0.957565	DESeq2_LRTpr	94
salmon/Vdahliae/foc	0.957123	EdgeR_UQ_exact	95
featureCounts/Vdahliae/HISAT2/raw	0.956522	EdgeR_UQ_exact	96
featureCounts/Vdahliae/HISAT2/raw	0.956522	EdgeR_UQ_glm_LRT	96
featureCounts/Vdahliae/HISAT2/tes	0.95625	DESeq2_Waldpr	97
featureCounts/Vdahliae/HISAT2/tes	0.95625	DESeq2_Waldlr	97
featureCounts/Vdahliae/Bowtie2/raw	0.955039	limma_voom_TMM	98
featureCounts/Vdahliae/Bowtie2/raw	0.955039	limma_voom_TMMwsp	98
salmon/Vdahliae/raw	0.954924	EdgeR_RLE_exact	99
featureCounts/Vdahliae/HISAT2/foc	0.954758	DESeq2_Waldpr	100
featureCounts/Vdahliae/HISAT2/foc	0.954758	DESeq2_LRTpr	100
salmon/Vdahliae/tes	0.954172	EdgeR_TMM_exact	101
RSEM/bowtie2/Vdahliae/raw	0.953875	DESeq2_Waldlr	102
featureCounts/Vdahliae/STAR/raw	0.953632	DESeq2_Waldpr	103
featureCounts/Vdahliae/STAR/raw	0.953632	DESeq2_LRTpr	103
salmon/Vdahliae/tes	0.953488	EdgeR_TMMwsp_exact	104
featureCounts/Vdahliae/Bowtie2/tes	0.953376	limma_voom_RLE	105
featureCounts/Vdahliae/Bowtie2/tes	0.953376	limma_voom_UQ	105
featureCounts/Vdahliae/HISAT2/foc	0.953198	DESeq2_Waldlr	106
featureCounts/Vdahliae/HISAT2/tes	0.953125	limma_voom_RLE	107
RSEM/bowtie2/Vdahliae/tes	0.952555	EdgeR_UQ_exact	108
RSEM/bowtie2/Vdahliae/tes	0.952555	EdgeR_UQ_glm_LRT	108
featureCounts/Vdahliae/HISAT2/foc	0.951638	limma_voom_RLE	109
RSEM/star/Vdahliae/raw	0.950549	DESeq2_LRTpr	110
featureCounts/Vdahliae/STAR/raw	0.950541	DESeq2_Waldlr	111
featureCounts/Vdahliae/HISAT2/raw	0.950311	limma_voom_UQ	112
RSEM/bowtie2/Vdahliae/raw	0.950185	EdgeR_UQ_exact	113
featureCounts/Vdahliae/STAR/raw	0.948995	limma_voom_RLE	114
featureCounts/Vdahliae/Bowtie2/tes	0.948553	DESeq2_LRTgr	115
RSEM/bowtie2/Vdahliae/raw	0.948339	EdgeR_TMM_exact	116
featureCounts/Vdahliae/Bowtie2/raw	0.947287	DESeq2_LRTgr	117
RSEM/star/Vdahliae/raw	0.946886	DESeq2_Waldpr	118
salmon/Vdahliae/foc	0.94675	EdgeR_TMM_exact	119
RSEM/star/Vdahliae/foc	0.946667	DESeq2_Waldpr	120
RSEM/star/Vdahliae/foc	0.946667	DESeq2_Waldlr	120
RSEM/star/Vdahliae/foc	0.946667	DESeq2_LRTpr	120
RSEM/bowtie2/Vdahliae/raw	0.946494	EdgeR_TMMwsp_exact	121
RSEM/bowtie2/Vdahliae/raw	0.946494	limma_voom_TMM	121
RSEM/bowtie2/Vdahliae/raw	0.946494	limma_voom_TMMwsp	121
RSEM/bowtie2/Vdahliae/raw	0.946494	limma_voom_RLE	121
RSEM/bowtie2/Vdahliae/raw	0.946494	limma_voom_UQ	121
salmon/Vdahliae/foc	0.946058	EdgeR_TMMwsp_exact	122
salmon/Vdahliae/raw	0.945908	EdgeR_TMM_glm_LRT	123
featureCounts/Vdahliae/HISAT2/tes	0.945312	DESeq2_LRTgr	124
RSEM/bowtie2/Vdahliae/tes	0.945255	limma_voom_UQ	125
RSEM/star/Vdahliae/foc	0.944762	EdgeR_RLE_glm_LRT	126
RSEM/bowtie2/Vdahliae/raw	0.944649	EdgeR_RLE_exact	127
featureCounts/Vdahliae/STAR/raw	0.944359	DESeq2_LRTgr	128
RSEM/bowtie2/Vdahliae/foc	0.944238	DESeq2_Waldpr	129
RSEM/bowtie2/Vdahliae/foc	0.944238	DESeq2_Waldlr	129
RSEM/bowtie2/Vdahliae/foc	0.944238	DESeq2_LRTpr	129
featureCounts/Vdahliae/Bowtie2/raw	0.944186	limma_voom_RLE	130
featureCounts/Vdahliae/HISAT2/foc	0.943838	DESeq2_LRTgr	131
salmon/Vdahliae/raw	0.943828	EdgeR_TMMwsp_glm_LRT	132
RSEM/star/Vdahliae/foc	0.942857	EdgeR_TMM_glm_LRT	133
RSEM/star/Vdahliae/foc	0.942857	EdgeR_TMMwsp_glm_LRT	133
RSEM/bowtie2/Vdahliae/foc	0.942379	limma_voom_TMM	134
RSEM/bowtie2/Vdahliae/foc	0.942379	limma_voom_TMMwsp	134
RSEM/star/Vdahliae/foc	0.940952	limma_voom_UQ	135
RSEM/star/Vdahliae/foc	0.939048	limma_voom_TMM	136
RSEM/star/Vdahliae/foc	0.939048	limma_voom_TMMwsp	136
salmon/Vdahliae/raw	0.93828	EdgeR_UQ_glm_LRT	137
salmon/Vdahliae/tes	0.937073	EdgeR_RLE_exact	138
salmon/Vdahliae/foc	0.937068	EdgeR_RLE_exact	139
RSEM/star/Vdahliae/foc	0.935238	EdgeR_UQ_glm_LRT	140
RSEM/bowtie2/Vdahliae/foc	0.934944	limma_voom_UQ	141
salmon/Vdahliae/raw	0.934119	EdgeR_RLE_glm_LRT	142
salmon/Vdahliae/tes	0.933653	EdgeR_UQ_exact	143
RSEM/bowtie2/Vdahliae/raw	0.933579	EdgeR_TMM_glm_LRT	144
RSEM/bowtie2/Vdahliae/raw	0.933579	EdgeR_UQ_glm_LRT	144
RSEM/star/Vdahliae/foc	0.933333	limma_voom_RLE	145
RSEM/bowtie2/Vdahliae/foc	0.933086	DESeq2_LRTgr	146
RSEM/bowtie2/Vdahliae/raw	0.931734	DESeq2_LRTgr	147
featureCounts/Vdahliae/STAR/raw	0.930448	EdgeR_TMM_glm_LRT	148
featureCounts/Vdahliae/STAR/raw	0.930448	EdgeR_TMMwsp_glm_LRT	148
RSEM/bowtie2/Vdahliae/raw	0.928044	EdgeR_TMMwsp_glm_LRT	149
RSEM/bowtie2/Vdahliae/raw	0.928044	EdgeR_RLE_glm_LRT	149
RSEM/bowtie2/Vdahliae/foc	0.927509	limma_voom_RLE	150
RSEM/star/Vdahliae/foc	0.92	DESeq2_LRTgr	151
featureCounts/Vdahliae/STAR/raw	0.919629	EdgeR_RLE_glm_LRT	152
featureCounts/Vdahliae/STAR/raw	0.911901	EdgeR_UQ_glm_LRT	153
featureCounts/Vdahliae/Bowtie2/raw	0.902326	EdgeR_TMM_glm_LRT	154
featureCounts/Vdahliae/Bowtie2/raw	0.900775	EdgeR_TMMwsp_glm_LRT	155
featureCounts/Vdahliae/Bowtie2/raw	0.899225	EdgeR_RLE_glm_LRT	156
featureCounts/Vdahliae/Bowtie2/raw	0.896124	EdgeR_UQ_glm_LRT	157
salmon/Vdahliae/raw	0.889043	DESeq2_LRTpr	158
salmon/Vdahliae/tes	0.888509	DESeq2_LRTpr	159
salmon/Vdahliae/tes	0.887825	limma_voom_UQ	160
salmon/Vdahliae/raw	0.887656	DESeq2_Waldlr	161
salmon/Vdahliae/tes	0.883037	EdgeR_TMM_glm_LRT	162
salmon/Vdahliae/tes	0.882353	EdgeR_TMMwsp_glm_LRT	163
salmon/Vdahliae/raw	0.882108	DESeq2_Waldpr	164
salmon/Vdahliae/tes	0.881669	DESeq2_Waldpr	165
salmon/Vdahliae/foc	0.879668	EdgeR_UQ_glm_LRT	166
salmon/Vdahliae/foc	0.878976	DESeq2_LRTpr	167
salmon/Vdahliae/foc	0.878976	EdgeR_TMMwsp_glm_LRT	167
salmon/Vdahliae/foc	0.878285	EdgeR_RLE_glm_LRT	168
salmon/Vdahliae/foc	0.877593	EdgeR_TMM_glm_LRT	169
salmon/Vdahliae/tes	0.875513	EdgeR_UQ_glm_LRT	170
salmon/Vdahliae/foc	0.874136	DESeq2_Waldlr	171
salmon/Vdahliae/foc	0.873444	limma_voom_UQ	172
salmon/Vdahliae/foc	0.872752	DESeq2_Waldpr	173
salmon/Vdahliae/tes	0.872093	DESeq2_Waldlr	174
salmon/Vdahliae/tes	0.869357	limma_voom_TMMwsp	175
salmon/Vdahliae/tes	0.868673	EdgeR_RLE_glm_LRT	176
salmon/Vdahliae/tes	0.868673	limma_voom_TMM	176
salmon/Vdahliae/raw	0.862691	limma_voom_UQ	177
salmon/Vdahliae/raw	0.859917	limma_voom_TMM	178
salmon/Vdahliae/raw	0.859917	limma_voom_TMMwsp	178
salmon/Vdahliae/tes	0.852941	limma_voom_RLE	179
salmon/Vdahliae/raw	0.850902	limma_voom_RLE	180
salmon/Vdahliae/foc	0.849239	limma_voom_TMM	181
salmon/Vdahliae/foc	0.847856	limma_voom_TMMwsp	182
salmon/Vdahliae/tes	0.841997	DESeq2_LRTgr	183
salmon/Vdahliae/raw	0.841886	DESeq2_LRTgr	184
salmon/Vdahliae/foc	0.837483	limma_voom_RLE	185
salmon/Vdahliae/foc	0.836791	DESeq2_LRTgr	186
