# Supplementary material for: A comprehensive workflow for optimizing RNA-seq data analysis
Source: BMC Genomics. 2024 Jun 24;25:631. doi: 10.1186/s12864-024-10414-y (PMC11197194; doi:10.1186/s12864-024-10414-y)
Supplement: Supplementary file 4 — Supplementary Material 4. [file 12864_2024_10414_MOESM4_ESM.py]

import pickle
import seaborn as sns
from pandas import DataFrame
import os

import csv
# import matplotlib as plt
import matplotlib.pyplot as plt

import matplotlib.patches as patches
import pysam
import numpy as np


def find_stats(bamfile, statfile, software):
    sam_file = pysam.Samfile(bamfile, "rb")
    seq = {"1": [], "2": []}
    current_qname = ""
    uniqmap_uniqmap = 0
    uniqmap_multimap = 0
    multimap_multimap = 0
    uniqmap_unmap = 0
    multimap_unmap = 0
    unmap_unmap = 0
    cnts = 0
    for line in sam_file:
        tags = dict(line.get_tags())
        qname = line.qname
        if current_qname == "":
            current_qname = qname
        if qname != current_qname:
            uniqed_multi_un = {}
            for fs in ["1", "2"]:
                if software == 'bowtie2':
                    AS = tags.get("AS")
                    if AS is not None and not any(tag == "XS" for tag in tags):
                        uniqed_multi_un[fs] = 0
                    elif AS is None:
                        uniqed_multi_un[fs] = 2
                    else:
                        uniqed_multi_un[fs] = 1


                else:
                    NHs = map(lambda x: x[1], seq[fs])
                    if len(set(NHs)) == 1:
                        NH = NHs[0]
                        if NH == 1:
                            uniqed_multi_un[fs] = 0
                        elif NH == -1:
                            uniqed_multi_un[fs] = 2
                        else:
                            uniqed_multi_un[fs] = 1
                    else:
                        uniqed_multi_un[fs] = 2

                    # else:
                    #     uniqed_multi_un[fs] = 2
            if uniqed_multi_un["1"] == 0 and uniqed_multi_un["2"] == 0:
                uniqmap_uniqmap += 1
            elif (uniqed_multi_un["1"] == 0 and uniqed_multi_un["2"] == 1) or (
                    uniqed_multi_un["1"] == 1 and uniqed_multi_un["2"] == 0):
                uniqmap_multimap += 1
            elif (uniqed_multi_un["1"] == 1 and uniqed_multi_un["2"] == 1):
                multimap_multimap += 1
            elif (uniqed_multi_un["1"] == 0 and uniqed_multi_un["2"] == 2) or (
                    uniqed_multi_un["1"] == 2 and uniqed_multi_un["2"] == 0):
                uniqmap_unmap += 1
            elif (uniqed_multi_un["1"] == 1 and uniqed_multi_un["2"] == 2) or (
                    uniqed_multi_un["1"] == 2 and uniqed_multi_un["2"] == 1):
                multimap_unmap += 1
            elif (uniqed_multi_un["1"] == 2 and uniqed_multi_un["2"] == 2):
                unmap_unmap += 1
            else:
                print ("ERRR3 ", line)
                # aaaa
            current_qname = qname
            seq = {"1": [], "2": []}

        flag = np.binary_repr(line.flag, 12)
        tags = dict(line.get_tags())
        NH = -1 if "NH" not in tags else tags["NH"]
        mpd = flag[-3] == "0"
        pmpd = flag[-4] == "0"
        first = flag[-7] == "1"
        second = flag[-8] == "1"
        if not (first ^ second):
            print ("ERRR1 ", line)
            # aaaa

        if (not mpd) and NH > 0:
            print ("ERRR1 ", line)
            # aaaa

        fs = "1" if first else "2"
        seq[fs].append([flag, NH, mpd, pmpd])
        cnts += 1
    with open(statfile, 'wb') as csvfile:
        spamwriter = csv.writer(csvfile, delimiter='\t',
                                quotechar='|', quoting=csv.QUOTE_MINIMAL)
        spamwriter.writerow(
            ["uniqmap_uniqmap", "uniqmap_multimap", "multimap_multimap", "uniqmap_unmap", "multimap_unmap",
             "unmap_unmap", "total", "cnts"])
        spamwriter.writerow(
            [uniqmap_uniqmap, uniqmap_multimap, multimap_multimap, uniqmap_unmap, multimap_unmap, unmap_unmap,
             sum([uniqmap_uniqmap, uniqmap_multimap, multimap_multimap, uniqmap_unmap, multimap_unmap, unmap_unmap]),
             cnts])


def find_matchstats(bamfile, matchstatfile):
    sam_file = pysam.Samfile(bamfile, "rb")
    match_stats = {}
    for line in sam_file:
        if line.cigar:
            codes = {}
            for k, v in line.cigar:
                if k not in codes:
                    codes[k] = 0
                codes[k] += v
            for k, v in codes.iteritems():
                if k not in match_stats:
                    match_stats[k] = {}
                if v not in match_stats[k]:
                    match_stats[k][v] = 0
                match_stats[k][v] += 1
    pickle.dump(match_stats, open(matchstatfile, "w"))


def find_NMstats(bamfile, NMstatfile):
    sam_file = pysam.Samfile(bamfile, "rb")
    NM_stats = {}
    for line in sam_file:
        unmapped = (line.flag / 4) % 2 == 1
        if unmapped:
            continue
        tags = dict(line.tags)
        if "NM" in tags:
            nm = tags["NM"]
            if nm not in NM_stats:
                NM_stats[nm] = 0
            NM_stats[nm] += 1
        elif "nM" in tags:
            nm = tags["nM"]
            if nm not in NM_stats:
                NM_stats[nm] = 0
            NM_stats[nm] += 1
        else:
            print (tags)
            # aaaa
    pickle.dump(NM_stats, open(NMstatfile, "w"))


# # Analysis
methods = ["star", "bowtie2", "hisat2"]
# id_list=["FZ-1","FZ-2","FZ-3","STJ16-1","STJ16-2","STJ16-3"]
# id_list = ["MUC-1","MUC-2","MUC-3","MUT-1","MUT-2","MUT-3"]
id_list=["ZT_3d_1","ZT_3d_2","ZT_3d_3","ZT_4d_1","ZT_4d_2","ZT_4d_3","ZT_8d_1","ZT_8d_2","ZT_8d_3","CK_3d_1","CK_3d_2","CK_3d_3","CK_4d_1","CK_4d_2","CK_4d_3","CK_8d_1","CK_8d_2","CK_8d_3","XS11_3day_1","XS11_3day_2","XS11_3day_3","XS11_4day_1","XS11_4day_2","XS11_4day_3","XS11_8day_1","XS11_8day_2","XS11_8day_3"
]

for id in id_list:
    bam_files = {"bowtie2": "/mount_18t/bowtie2/Vdahliae/raw/" + id + ".sort.addRG.bam",
                 "star": "/mount_18t/star/Vdahliae/raw/" + id + ".sortedByCoord.addRG.bam",
                 "hisat2": "/mount_18t/hisat2/Vdahliae/raw/" + id + ".sort.addRG.bam",
                 }

    statpath = "/mount_18t/stat/Vdahliae/"

    for method, bamfile in bam_files.iteritems():
        statfile = statpath + id + "." + method + ".mystats"

        if os.path.exists(bamfile):
            if not os.path.exists(statfile):
                find_stats(bamfile, statfile, method)

    for method, bamfile in bam_files.iteritems():
        statfile = statpath + id + "." + method + ".mystats_match"
        if os.path.exists(bamfile):
            if not os.path.exists(statfile):
                find_matchstats(bamfile, statfile)

    for method, bamfile in bam_files.iteritems():
        statfile = statpath + id + "." + method + ".mystats_NM"
        if os.path.exists(bamfile):
            if not os.path.exists(statfile):
                print (id, method)
                find_NMstats(bamfile, statfile)


    def parse_my_stats(stat_file):
        mystats = {}
        with open(stat_file, 'r') as csv_f:
            spamreader = csv.reader(csv_f, delimiter='\t', quotechar='|')
            cnt = 0
            for row in spamreader:
                if cnt == 0:
                    keys = row
                    cnt = 1
                else:
                    vals = row
                    mystats = {x[0]: int(x[1]) for x in zip(keys, vals)}
                    return mystats
        return {}


    alignment_stats = {}
    for method in methods:
        alignment_stats[method] = {}

    for method, bamfile in bam_files.iteritems():
        statfile = statpath + id + "." + method + ".mystats"
        mystats = parse_my_stats(statfile)
        alignment_stats[method].update(mystats)

    for method, bamfile in bam_files.iteritems():
        statfile = statpath + id + "." + method + ".mystats_match"
        mystats = pickle.load(open(statfile))
        alignment_stats[method].update({"match_stats": mystats})

    for method, bamfile in bam_files.iteritems():
        statfile = statpath + id + "." + method + ".mystats_NM"
        mystats = pickle.load(open(statfile))
        alignment_stats[method].update({"NM": mystats})

    sns.set(style="white", font_scale=1.2)

    colors = [4]
    nt = ["A", "C", "G", "T"]
    etypes = []
    for i in nt:
        for j in nt:
            if i != j:
                etypes.append(i + j)
    print (etypes)
    bin_labels = ["Both pairs uniquely mapped", "Both pairs multi-mapped", "One pair uniquely, one multi-mapped",
                  "One pair uniquely mapped, one unmapped", "One pair multi-mapped, one unmapped",
                  "Both pairs unmapped"]
    keys = ['uniqmap_uniqmap', 'multimap_multimap', 'uniqmap_multimap', 'uniqmap_unmap', 'multimap_unmap',
            'unmap_unmap']
    my_colors = sns.color_palette("Set3", n_colors=10)

    fig, axes = plt.subplots(1, 3, figsize=(18.5, 2.9))
    ax = axes[0]
    res = []
    labels = []
    for method in methods:
        if method not in alignment_stats:
            continue
        if "uniqmap_uniqmap" in alignment_stats[method]:
            myres = [alignment_stats[method][k] / float(alignment_stats[method]["total"]) * 100 for k in keys][::-1]
            myres = [sum(myres[i:]) for i in range(len(myres))]
            res.append(myres)
            label = method
            labels.append(label)
    my_data = DataFrame(np.array(res), index=labels, columns=bin_labels)
    for ii, b in enumerate(bin_labels):
        cg = sns.barplot(data=my_data, x=b, y=labels, label=b, color=my_colors[ii], ax=ax)

    ax.set_xlabel("% of " + id + " fragments")
    ax.set_xlim([0, 100])
    sns.despine(left=True)
    handles, labels = ax.get_legend_handles_labels()
    # reverse the order
    ax.legend(handles[::-1], labels, bbox_to_anchor=(-0.35, 1, 1.53, .6),
              loc="upper left", ncol=2,
              mode="expand", borderaxespad=0., frameon=False, fontsize=12)
    plt.tight_layout()
    plt.subplots_adjust()

    ax = axes[1]
    bin_labels = ["1", "2-3", "4-6", "7-10", "11-20", ">20"]
    bins = [1, 3, 6, 10, 20, 1000]

    codes = [4]
    res = []
    labels = []
    for method in methods:
        if method not in alignment_stats:
            continue
        if "match_stats" not in alignment_stats[method]:
            continue
        if set(alignment_stats[method]["match_stats"].keys()) & set(codes):
            my_res = []
            for b in bins[::-1]:
                my_res.append(sum([v for code in set(alignment_stats[method]["match_stats"].keys()) & set(codes)
                                   for k, v in alignment_stats[method]["match_stats"][code].iteritems() if (
                                           k <= b)]) / float(sum(alignment_stats[method]["NM"].values())) * 100)
            my_res = my_res
            res.append(my_res)
            label = method
            labels.append(label)
        else:
            my_res = []
            for b in bins:
                my_res.append(0)
            my_res = my_res
            res.append(my_res)
            label = method
            labels.append(label)

    my_data = DataFrame(np.array(res), index=labels, columns=bin_labels)
    for ii, b in enumerate(bin_labels):
        cg = sns.barplot(data=my_data, x=b, y=labels, label=b, color=my_colors[ii], ax=ax)

    ax.set_yticklabels([])

    ax.set_xlabel("% of  " + id + " mapped fragments")
    sns.despine(left=True)
    handles, labels = ax.get_legend_handles_labels()
    ax.legend(handles[::-1], labels, bbox_to_anchor=(0.2, 1.4, .6, .3),
              loc=0, ncol=3,
              mode="expand", borderaxespad=0., frameon=False, fontsize=12, title="Number of soft clipped bases")
    plt.tight_layout()
    plt.subplots_adjust()

    ax = axes[2]

    bin_labels = ["1", "2", "3-4", "5-6", "7-9", ">9"]
    bins = [1, 2, 4, 6, 9, 1000]
    res = []
    labels = []
    for method in methods:
        if method not in alignment_stats:
            continue
        if "NM" not in alignment_stats[method]:
            continue
        my_res = []
        for b in bins[::-1]:
            my_res.append(sum([v / float(sum(alignment_stats[method]["NM"].values())) * 100
                               for k, v in alignment_stats[method]["NM"].iteritems() if (
                                       0 < k <= b)]))
        my_res = my_res
        res.append(my_res)
        label = method
        labels.append(label)
    my_data = DataFrame(np.array(res), index=labels, columns=bin_labels)
    for ii, b in enumerate(bin_labels):
        cg = sns.barplot(data=my_data, x=b, y=labels, label=b, color=my_colors[ii], ax=ax)

    ax.set_yticklabels([])

    ax.set_xlabel("% of  " + id + " mapped fragments")
    sns.despine(left=True)
    handles, labels = ax.get_legend_handles_labels()
    # reverse the order
    ax.legend(handles[::-1], labels, bbox_to_anchor=(0.2, 1, 0.6, .3),
              loc=0, ncol=3,
              mode="expand", borderaxespad=0., frameon=False, fontsize=12, title="Number of mismatches")
    plt.tight_layout()
    plt.subplots_adjust()
    plt.show()

    plt.savefig(statpath + "align." + id + ".raw.pdf", format="pdf")
