# Supplementary material for: A comprehensive workflow for optimizing RNA-seq data analysis
Source: BMC Genomics. 2024 Jun 24;25:631. doi: 10.1186/s12864-024-10414-y (PMC11197194; doi:10.1186/s12864-024-10414-y)
Supplement: Supplementary file 5 — Supplementary Material 5. [file 12864_2024_10414_MOESM5_ESM.r]

#/**************************************************************/
library(tximport)
library(GenomicFeatures)
library(dplyr)
library(readxl) 
library(ggplot2)
library(tidyr)
library(scales)
library(tidyverse)
library(patchwork)
library(reshape2)
library(DESeq2)
library(edgeR)
library(limma)
library(data.table)
library(stringr)
library(here)
here::i_am("rsem.R")

m.soft<-c("bowtie2","star")
species <-c("Moryzae","Cglo","Vdahliae")
treat <- c("tes", "foc", "raw")
combinations <- expand.grid(m.soft=m.soft, align = align,species = species,treat = treat)
s.folder.name<-paste0(combinations$m.soft,"/",combinations$align,"/",combinations$species,"/",combinations$treat)


for (folder_path in s.folder.name) {
  
  filename <- str_replace_all(str_extract(folder_path, "(?<=RSEM\\/).*"), "/", ".")
  files <- list.files(path = folder_path, pattern = "\\.rsem\\.genes\\.results$", full.names = TRUE)
  attribute_name <- sub(".*\\/(.*?)\\..*", "\\1", files)

  for (i in seq_along(files)) {
    file_name <- sub(".*\\/.*?\\.(.*?)\\..*", "\\1", files[i])
    data <- fread(files[i], header = TRUE, sep = "\t")
    data[, 5] <- round(data[, 5])
    data <- data[, c(1, 5), with = FALSE]
    setnames(data, c("geneid", paste(attribute_name[i], file_name, sep = ".")))
    
    if (i == 1) {
      extracted_data <- data
    } else {
      extracted_data <- merge(extracted_data, data, by = "geneid", all = TRUE)
    }
  }
  write.csv(extracted_data,file=here(paste(filename, ".csv", sep = "")))
}


#/********************************************DE.R******************************************/
here::i_am("DE.R")
library(here)
library(DESeq2)
library(patchwork)
library(ggplot2)
library(reshape2)
library(edgeR)
library(dplyr)
library(limma)


m.soft<-"RSEM"
species <-c("Cglo","Moryzae","Vdahliae")
align <- c("bowtie2", "star")
treat <- c("tes", "foc", "raw")

combinations <- expand.grid(m.soft=m.soft,species = species, align = align, treat = treat)
s.folder.name<-paste0(combinations$m.soft,"/",combinations$align,"/",combinations$species,"/",combinations$treat)
c.file <-here(m.soft,paste0(combinations$align,".",combinations$species,".",combinations$treat,".csv"))


m.soft<-"feature counts"
species <-c("Cglo","Moryzae","Vdahliae")
align <- c("hisat2", "bowtie2", "star")
treat <- c("tes", "foc", "raw")
combinations <- expand.grid(m.soft=m.soft,species = species, align = align, treat = treat)
s.folder.name<-paste0(combinations$species,"/",combinations$align,"/",combinations$treat)
c.file <-here(m.soft,paste0(combinations$align,"-",combinations$species,"-",combinations$treat,".csv"))

proportion_list<-list()
for (j in 1:length(c.file)) {
  file <- c.file[j]
  data<- read.csv(file,header=T,row.names = 1)

  data <- data[rowMeans(data)>1,]
  group_list<- read.table(here("Speciese.txt"),header = T,row.names = 1)
  rownames(group_list)<-colnames(data)
  group_list$Type<-c(rep("Control",3),rep("Treat",3))

  group_list[,1] <- as.factor(group_list$Type)
  
  all(rownames(group_list) %in% colnames(data))
  all(rownames(group_list) == colnames(data))
  
  dds <-  DESeqDataSetFromMatrix(countData = data,colData = group_list,design = ~ Type)

  #/***********************wald**************************/
  des1<-DESeq(dds,test ="Wald",fitType="parametric",sfType="ratio")
  des2<-DESeq(dds,test ="Wald",fitType="local",sfType="ratio")
  
  #/***********************LRT**************************/
  des3<-DESeq(dds,test ="LRT",fitType="parametric",sfType="ratio",reduced = ~1)
  des4<-DESeq(dds,test ="LRT",fitType="glmGamPoi",sfType="ratio",reduced = ~1)
  
  res1 <- results(des1)
  res2 <- results(des2)
  res3 <- results(des3)
  res4 <- results(des4)
  
  get_DESeq2 <- function(res) {
    logFC_cutoff =1
    pvalue=0.001
    resOrdered<-res[order(res$pvalue),]
    DEG<-as.data.frame(resOrdered)
    down = (DEG$pvalue < pvalue)&(DEG$log2FoldChange < - logFC_cutoff)
    up = (DEG$pvalue < pvalue)&(DEG$log2FoldChange > logFC_cutoff)
    DEG$change = ifelse(down,"DOWN",ifelse(up,"UP","NOT"))
    table(DEG$change)
    return(DEG)
  }
  
  
  #save result
  filepre <- paste0("DESeq2_Waldpr")
  write.csv( get_DESeq2(res1),file = here("DE",s.folder.name[j],paste0(filepre, ".csv")))
  
  filepre <- paste0("DESeq2_Waldlr")
  write.csv( get_DESeq2(res2),file = here("DE",s.folder.name[j],paste0(filepre, ".csv")))
  
  filepre <- paste0("DESeq2_LRTpr")
  write.csv( get_DESeq2(res3),file = here("DE",s.folder.name[j],paste0(filepre, ".csv")))
  
  filepre <- paste0("DESeq2_LRTgr")
  write.csv( get_DESeq2(res4),file = here("DE",s.folder.name[j],paste0(filepre, ".csv")))
  
  
  
  #/******************edgeR**********************************/
  
  data<- read.csv(file,header=T,row.names=1)
  data <- data[rowMeans(data)>1,]
  data<-round(data,digits=0)
  data<-as.matrix(data) 
  ctl=data

  
  group_list<- read.table(here("Species.txt"),header = T,row.names = 1)
  rownames(group_list)<-colnames(data)
  group_list$Type<-c(rep("Control",3),rep("Treat",3))
  
  group_list<-factor(c(rep("Control",3),rep("Treat",3)))
  coldata<-data.frame(row.name=colnames(ctl),condition=group_list)
  dge <- DGEList(counts=ctl,group=group_list)
  dge$samples$lib.size <- colSums(dge$counts)
  
  design <- model.matrix(~0+group_list)
  rownames(design)<-colnames(dge)
  colnames(design)<-levels(group_list)
  
  dge1 <- calcNormFactors(dge,method = "TMM") 
  dge2 <- calcNormFactors(dge,method = "TMMwsp") 
  dge3 <- calcNormFactors(dge,method = "RLE") 
  dge4 <- calcNormFactors(dge,method = "upperquartile") 


  get_EdgeR<-function(c,dge){
    logFC_cutoff =1
    pvalue=0.001
    if(c=="e"){
      edge <- estimateDisp(dge,design)
      e<-exactTest(edge)
      DEG<-topTags(e, n=nrow(ctl), sort.by = "p", adjust.method = "BH")
      DEG=as.data.frame(DEG)
    }
    else
    {
      edge <- estimateGLMCommonDisp(dge,design)
      edge <- estimateGLMTrendedDisp(edge, design)
      edge <- estimateGLMTagwiseDisp(edge, design)
      fit <- glmFit(edge, design)
      fit2 <- glmLRT(fit, contrast=c(-1,1)) 
      DEG<-topTags(fit2, n=nrow(ctl), sort.by = "p", adjust.method = "BH")
      DEG=as.data.frame(DEG)
      
    }
    k1 = (DEG$PValue < pvalue)&(DEG$logFC < -logFC_cutoff)
    k2 = (DEG$PValue < pvalue)&(DEG$logFC > logFC_cutoff)
    DEG$change = ifelse(k1,"DOWN",ifelse(k2,"UP","NOT"))
    return(DEG)
  }
  
  #save results
  filepre <- paste0("EdgeR_TMM_exact")
  write.csv( get_EdgeR("e",dge1),file = here("DE",s.folder.name[j],paste0(filepre, ".csv")))
  
  filepre <- paste0("EdgeR_TMMwsp_exact")
  write.csv( get_EdgeR("e",dge2),file = here("DE",s.folder.name[j],paste0(filepre, ".csv")))
  
  filepre <- paste0("EdgeR_RLE_exact")
  write.csv( get_EdgeR("e",dge3),file = here("DE",s.folder.name[j],paste0(filepre, ".csv")))
  
  filepre <- paste0("EdgeR_UQ_exact")
  write.csv( get_EdgeR("e",dge4),file = here("DE",s.folder.name[j],paste0(filepre, ".csv")))
  
  #glmLRT
  filepre <- paste0("EdgeR_TMM_glm_LRT")
  write.csv( get_EdgeR("l",dge1),file = here("DE",s.folder.name[j],paste0(filepre, ".csv")))
  
  filepre <- paste0("EdgeR_TMMwsp_glm_LRT")
  write.csv( get_EdgeR("l",dge2),file = here("DE",s.folder.name[j],paste0(filepre, ".csv")))
  
  filepre <- paste0("EdgeR_RLE_glm_LRT")
  write.csv( get_EdgeR("l",dge3),file = here("DE",s.folder.name[j],paste0(filepre, ".csv")))
  
  filepre <- paste0("EdgeR_UQ_glm_LRT")
  write.csv( get_EdgeR("l",dge4),file = here("DE",s.folder.name[j],paste0(filepre, ".csv")))
  
  
  #/******************limma**********************************/
  data<- read.csv(file,header=T,row.names=1)
  data <- data[rowMeans(data)>1,]
  data<-round(data,digits=0)
  data<-as.matrix(data) 
  ctl=data
  group_list<- read.table(here("species.txt"),header = T,row.names = 1)
  rownames(group_list)<-colnames(data)
  group_list$Type<-c(rep("Control",3),rep("Treat",3))
  
  group_list<-factor(c(rep("Control",3),rep("Treat",3)))
  coldata<-data.frame(row.name=colnames(ctl),condition=group_list)
  dge <- DGEList(counts=ctl,group=group_list)
  dge$samples$lib.size <- colSums(dge$counts)
  
  design <- model.matrix(~0+group_list)
  rownames(design)<-colnames(dge)
  colnames(design)<-levels(group_list)
  
  
  dge1 <- calcNormFactors(dge,method = "TMM") 
  dge2 <- calcNormFactors(dge,method = "TMMwsp") 
  dge3 <- calcNormFactors(dge,method = "RLE") 
  dge4 <- calcNormFactors(dge,method = "upperquartile") 

  
  get_voom<-function(dge){
    v <- voom(dge,design,plot = FALSE)
    f1 <- lmFit(v, design)
    constrasts = paste(rev(levels(group_list)),collapse = "-")
    cont.matrix <- makeContrasts(contrasts=constrasts,levels = design) 
    f2=contrasts.fit(f1,cont.matrix)
    f2=eBayes(f2)
    DEG = topTable(f2, coef=constrasts,n=nrow(ctl), sort.by = "p", adjust.method = "BH")
    DEG = na.omit(DEG)
    
    pvalue=0.001
    logFC_cutoff=1
    k1 = (DEG$P.Value < pvalue)&(DEG$logFC < -logFC_cutoff)
    k2 = (DEG$P.Value < pvalue)&(DEG$logFC > logFC_cutoff)
    DEG$change = ifelse(k1,"DOWN",ifelse(k2,"UP","NOT"))
    table(DEG$change)
    return(DEG)
  }
  
  #save results
  filepre <- paste0("limma_voom_TMM")
  write.csv( get_voom(dge1),file = here("DE",s.folder.name[j],paste0(filepre, ".csv")))
  
  filepre <- paste0("limma_voom_TMMwsp")
  write.csv( get_voom(dge2),file = here("DE",s.folder.name[j],paste0(filepre, ".csv")))
  
  filepre <- paste0("limma_voom_RLE")
  write.csv( get_voom(dge3),file = here("DE",s.folder.name[j],paste0(filepre, ".csv")))
  
  filepre <- paste0("limma_voom_UQ")
  write.csv( get_voom(dge4),file = here("DE",s.folder.name[j],paste0(filepre, ".csv")))
  # 

  
  d1<-read.csv(here("DE",paste0(s.folder.name[j],"/DESeq2_Waldpr.csv")))
  d2<-read.csv(here("DE",paste0(s.folder.name[j],"/DESeq2_Waldlr.csv")))
  d3<-read.csv(here("DE",paste0(s.folder.name[j],"/DESeq2_LRTpr.csv")))
  d4<-read.csv(here("DE",paste0(s.folder.name[j],"/DESeq2_LRTgr.csv")))
  d5<-read.csv(here("DE",paste0(s.folder.name[j],"/EdgeR_TMM_exact.csv")))
  d6<-read.csv(here("DE",paste0(s.folder.name[j],"/EdgeR_TMMwsp_exact.csv")))
  d7<-read.csv(here("DE",paste0(s.folder.name[j],"/EdgeR_RLE_exact.csv")))
  d8<-read.csv(here("DE",paste0(s.folder.name[j],"/EdgeR_UQ_exact.csv")))
  d9<-read.csv(here("DE",paste0(s.folder.name[j],"/EdgeR_TMM_glm_LRT.csv")))
  d10<-read.csv(here("DE",paste0(s.folder.name[j],"/EdgeR_TMMwsp_glm_LRT.csv")))
  d11<-read.csv(here("DE",paste0(s.folder.name[j],"/EdgeR_RLE_glm_LRT.csv")))
  d12<-read.csv(here("DE",paste0(s.folder.name[j],"/EdgeR_UQ_glm_LRT.csv")))
  d13<-read.csv(here("DE",paste0(s.folder.name[j],"/limma_voom_TMM.csv")))
  d14<-read.csv(here("DE",paste0(s.folder.name[j],"/limma_voom_TMMwsp.csv")))
  d15<-read.csv(here("DE",paste0(s.folder.name[j],"/limma_voom_RLE.csv")))
  d16<-read.csv(here("DE",paste0(s.folder.name[j],"/limma_voom_UQ.csv")))
  

  d1<-read.csv(here("DE",paste0(s.folder.name[j],"/DESeq2_Waldpr.csv")))[d1$change=="UP",]
  d2<-read.csv(here("DE",paste0(s.folder.name[j],"/DESeq2_Waldlr.csv")))[d2$change=="UP",]
  d3<-read.csv(here("DE",paste0(s.folder.name[j],"/DESeq2_LRTpr.csv")))[d3$change=="UP",]
  d4<-read.csv(here("DE",paste0(s.folder.name[j],"/DESeq2_LRTgr.csv")))[d4$change=="UP",]
  d5<-read.csv(here("DE",paste0(s.folder.name[j],"/EdgeR_TMM_exact.csv")))[d5$change=="UP",]
  d6<-read.csv(here("DE",paste0(s.folder.name[j],"/EdgeR_TMMwsp_exact.csv")))[d6$change=="UP",]
  d7<-read.csv(here("DE",paste0(s.folder.name[j],"/EdgeR_RLE_exact.csv")))[d7$change=="UP",]
  d8<-read.csv(here("DE",paste0(s.folder.name[j],"/EdgeR_UQ_exact.csv")))[d8$change=="UP",]
  d9<-read.csv(here("DE",paste0(s.folder.name[j],"/EdgeR_TMM_glm_LRT.csv")))[d9$change=="UP",]
  d10<-read.csv(here("DE",paste0(s.folder.name[j],"/EdgeR_TMMwsp_glm_LRT.csv")))[d10$change=="UP",]
  d11<-read.csv(here("DE",paste0(s.folder.name[j],"/EdgeR_RLE_glm_LRT.csv")))[d11$change=="UP",]
  d12<-read.csv(here("DE",paste0(s.folder.name[j],"/EdgeR_UQ_glm_LRT.csv")))[d12$change=="UP",]
  d13<-read.csv(here("DE",paste0(s.folder.name[j],"/limma_voom_TMM.csv")))[d13$change=="UP",]
  d14<-read.csv(here("DE",paste0(s.folder.name[j],"/limma_voom_TMMwsp.csv")))[d14$change=="UP",]
  d15<-read.csv(here("DE",paste0(s.folder.name[j],"/limma_voom_RLE.csv")))[d15$change=="UP",]
  d16<-read.csv(here("DE",paste0(s.folder.name[j],"/limma_voom_UQ.csv")))[d16$change=="UP",]
  
  
  
  result_up <- Reduce(intersect,list(d1$X,d2$X,d3$X,d4$X,d5$X,d6$X, 
                                     d7$X,d8$X,d9$X,d10$X,d11$X, 
                                     d12$X,d13$X,d14$X,d15$X,d16$X))
 
  result_up<-data.frame(result_up)
  write.table(file=here("DE",paste0(s.folder.name[j],"/result_up.txt")),result_up,quote=F,row.names = F,sep="\t")
  
  
  d1<-read.csv(here("DE",paste0(s.folder.name[j],"/DESeq2_Waldpr.csv")))
  d2<-read.csv(here("DE",paste0(s.folder.name[j],"/DESeq2_Waldlr.csv")))
  d3<-read.csv(here("DE",paste0(s.folder.name[j],"/DESeq2_LRTpr.csv")))
  d4<-read.csv(here("DE",paste0(s.folder.name[j],"/DESeq2_LRTgr.csv")))
  d5<-read.csv(here("DE",paste0(s.folder.name[j],"/EdgeR_TMM_exact.csv")))
  d6<-read.csv(here("DE",paste0(s.folder.name[j],"/EdgeR_TMMwsp_exact.csv")))
  d7<-read.csv(here("DE",paste0(s.folder.name[j],"/EdgeR_RLE_exact.csv")))
  d8<-read.csv(here("DE",paste0(s.folder.name[j],"/EdgeR_UQ_exact.csv")))
  d9<-read.csv(here("DE",paste0(s.folder.name[j],"/EdgeR_TMM_glm_LRT.csv")))
  d10<-read.csv(here("DE",paste0(s.folder.name[j],"/EdgeR_TMMwsp_glm_LRT.csv")))
  d11<-read.csv(here("DE",paste0(s.folder.name[j],"/EdgeR_RLE_glm_LRT.csv")))
  d12<-read.csv(here("DE",paste0(s.folder.name[j],"/EdgeR_UQ_glm_LRT.csv")))
  d13<-read.csv(here("DE",paste0(s.folder.name[j],"/limma_voom_TMM.csv")))
  d14<-read.csv(here("DE",paste0(s.folder.name[j],"/limma_voom_TMMwsp.csv")))
  d15<-read.csv(here("DE",paste0(s.folder.name[j],"/limma_voom_RLE.csv")))
  d16<-read.csv(here("DE",paste0(s.folder.name[j],"/limma_voom_UQ.csv")))
  
  
  d1<-read.csv(here("DE",paste0(s.folder.name[j],"/DESeq2_Waldpr.csv")))[d1$change=="DOWN",]
  d2<-read.csv(here("DE",paste0(s.folder.name[j],"/DESeq2_Waldlr.csv")))[d2$change=="DOWN",]
  d3<-read.csv(here("DE",paste0(s.folder.name[j],"/DESeq2_LRTpr.csv")))[d3$change=="DOWN",]
  d4<-read.csv(here("DE",paste0(s.folder.name[j],"/DESeq2_LRTgr.csv")))[d4$change=="DOWN",]
  d5<-read.csv(here("DE",paste0(s.folder.name[j],"/EdgeR_TMM_exact.csv")))[d5$change=="DOWN",]
  d6<-read.csv(here("DE",paste0(s.folder.name[j],"/EdgeR_TMMwsp_exact.csv")))[d6$change=="DOWN",]
  d7<-read.csv(here("DE",paste0(s.folder.name[j],"/EdgeR_RLE_exact.csv")))[d7$change=="DOWN",]
  d8<-read.csv(here("DE",paste0(s.folder.name[j],"/EdgeR_UQ_exact.csv")))[d8$change=="DOWN",]
  d9<-read.csv(here("DE",paste0(s.folder.name[j],"/EdgeR_TMM_glm_LRT.csv")))[d9$change=="DOWN",]
  d10<-read.csv(here("DE",paste0(s.folder.name[j],"/EdgeR_TMMwsp_glm_LRT.csv")))[d10$change=="DOWN",]
  d11<-read.csv(here("DE",paste0(s.folder.name[j],"/EdgeR_RLE_glm_LRT.csv")))[d11$change=="DOWN",]
  d12<-read.csv(here("DE",paste0(s.folder.name[j],"/EdgeR_UQ_glm_LRT.csv")))[d12$change=="DOWN",]
  d13<-read.csv(here("DE",paste0(s.folder.name[j],"/limma_voom_TMM.csv")))[d13$change=="DOWN",]
  d14<-read.csv(here("DE",paste0(s.folder.name[j],"/limma_voom_TMMwsp.csv")))[d14$change=="DOWN",]
  d15<-read.csv(here("DE",paste0(s.folder.name[j],"/limma_voom_RLE.csv")))[d15$change=="DOWN",]
  d16<-read.csv(here("DE",paste0(s.folder.name[j],"/limma_voom_UQ.csv")))[d16$change=="DOWN",]
  
 
  result_down <- Reduce(intersect,list(d1$X,d2$X,d3$X,d4$X,d5$X,d6$X, 
                                       d7$X,d8$X,d9$X,d10$X,d11$X, 
                                       d12$X,d13$X,d14$X,d15$X,d16$X))
  result_down<-data.frame(result_down)

  write.table(file=here("DE",paste0(s.folder.name[j],"/result_down.txt")),result_down,quote=F,row.names = F,sep="\t")
  
  d1<-read.csv(here("DE",paste0(s.folder.name[j],"/DESeq2_Waldpr.csv")))
  d2<-read.csv(here("DE",paste0(s.folder.name[j],"/DESeq2_Waldlr.csv")))
  d3<-read.csv(here("DE",paste0(s.folder.name[j],"/DESeq2_LRTpr.csv")))
  d4<-read.csv(here("DE",paste0(s.folder.name[j],"/DESeq2_LRTgr.csv")))
  d5<-read.csv(here("DE",paste0(s.folder.name[j],"/EdgeR_TMM_exact.csv")))
  d6<-read.csv(here("DE",paste0(s.folder.name[j],"/EdgeR_TMMwsp_exact.csv")))
  d7<-read.csv(here("DE",paste0(s.folder.name[j],"/EdgeR_RLE_exact.csv")))
  d8<-read.csv(here("DE",paste0(s.folder.name[j],"/EdgeR_UQ_exact.csv")))
  d9<-read.csv(here("DE",paste0(s.folder.name[j],"/EdgeR_TMM_glm_LRT.csv")))
  d10<-read.csv(here("DE",paste0(s.folder.name[j],"/EdgeR_TMMwsp_glm_LRT.csv")))
  d11<-read.csv(here("DE",paste0(s.folder.name[j],"/EdgeR_RLE_glm_LRT.csv")))
  d12<-read.csv(here("DE",paste0(s.folder.name[j],"/EdgeR_UQ_glm_LRT.csv")))
  d13<-read.csv(here("DE",paste0(s.folder.name[j],"/limma_voom_TMM.csv")))
  d14<-read.csv(here("DE",paste0(s.folder.name[j],"/limma_voom_TMMwsp.csv")))
  d15<-read.csv(here("DE",paste0(s.folder.name[j],"/limma_voom_RLE.csv")))
  d16<-read.csv(here("DE",paste0(s.folder.name[j],"/limma_voom_UQ.csv")))
  
  proportions <- numeric(16)
  for (i in 1:16) {
    df <- get(paste0("d", i))
    proportions[i] <-(nrow(df[df$change=="UP",])+nrow(df[df$change=="DOWN",])) /nrow(df)
  }
  proportion_list[[s.folder.name[j]]] <- mean(proportions)
  
}


#/***************************salmon.R**************************************************/
library(tximport)
library(GenomicFeatures)
library(dplyr)
library(readxl) 
library(ggplot2)
library(tidyr)
library(scales)
library(tidyverse)
library(patchwork)
library(reshape2)
library(DESeq2)
library(edgeR)
library(limma)
library(here)
here::i_am("./salmon.R")

m.soft<-"salmon"
species<-"Cglo"
treat<- c("tes", "foc", "raw")
s.folder.name<-here(m.soft,paste0(species,"/quant/",treat))
c.file<-here(m.soft,paste0("salmon-",combinations$species,"-",combinations$treat,".csv"))


m.soft<-"salmon"
species <-Moryzae
treat <- c("tes", "foc", "raw")

combinations <- expand.grid(m.soft=m.soft,species = species, treat = treat)
s.folder.name<-here(m.soft,paste0(combinations$species,"/quant/",combinations$treat))
c.file<-here(m.soft,paste0("salmon-",combinations$species,"-",combinations$treat,".csv"))

m.soft<-"salmon"
species <-"Vdahliae"
treat <- c("tes", "foc", "raw")

combinations <- expand.grid(m.soft=m.soft,species = species, treat = treat)
s.folder.name<-here(m.soft,paste0(combinations$species,"/quant/",combinations$treat))
c.file<-here(m.soft,paste0("salmon-",combinations$species,"-",combinations$treat,".csv"))


mean_proportion_salmon<- list()

for (j in 1:length(s.folder.name)) {
  s.folder <- s.folder.name[j]
  
  
  dir<-s.folder
  
  if(combinations$species[j]=="Moryzae"){
    
    file <-c('MUC-1','MUC-2','MUC-3',
             'MUT-1','MUT-2','MUT-3')
    out_dir <- file.path(dir, file, 'quant.sf')
    
    file_dir <- file.path(dir, file, 'quant.sf')
    
    names(file_dir) <- c('MUC-1','MUC-2','MUC-3',
                         'MUT-1','MUT-2','MUT-3')
    tx2gene<-read.csv(here("tx2gene-m.csv"),header=T)
    tx2gene<-tx2gene[,-1]
    specie<-"Moryzae"
  }
  if(combinations$species[j]=="Cglo"){
    file <- c('STJ16-1','STJ16-2','STJ16-3',
              'FZ-1','FZ-2','FZ-3')
    out_dir <- file.path(dir, file, 'quant.sf')
    
    file_dir <- file.path(dir, file, 'quant.sf')
    file_dir
    
    names(file_dir) <- c('STJ16-1','STJ16-2','STJ16-3',
                         'FZ-1','FZ-2','FZ-3') 
    tx2gene<-read.csv(here("tx2gene-c.csv"),header=T)
    tx2gene<-tx2gene[,-1]
    specie<-"Cglo"
  }
  else{
    file <- c('CK_4d_1','CK_4d_2','CK_4d_3',
              'ZT_4d_1','ZT_4d_2','ZT_4d_3')
    
    out_dir <- file.path(dir, file, 'quant.sf')
    
    file_dir <- file.path(dir, file, 'quant.sf')
    file_dir
    
    names(file_dir) <- c('CK_4d_1','CK_4d_2','CK_4d_3',
                         'ZT_4d_1','ZT_4d_2','ZT_4d_3')
    tx2gene<-read.csv(here("tx2gene-v.csv"),header=T)
    tx2gene<-tx2gene[,-1]
    specie<-"Vdahliae"
  }
  txi <- tximport(file_dir, type = "salmon", tx2gene = tx2gene)
  write.csv(as.data.frame(txi$counts), file = c.file[j])
}


# #tx2gene
gtf1 <- rtracklayer::import('~/Moryzae.gtf')
gtf_df <- as.data.frame(gtf1)
tx2gene<- sqldf("SELECT DISTINCT transcript_id, gene_id FROM gtf_df")
tx2gene<- apply(tx2gene, 2, function(x) sub(".*:", "", x))
write.csv(tx2gene, "tx2gene-m.csv")
gtf1 <- rtracklayer::import('~/Cglo.gtf')
gtf_df <- as.data.frame(gtf1)
tx2gene<- sqldf("SELECT DISTINCT transcript_id, gene_id FROM gtf_df")
tx2gene<- apply(tx2gene, 2, function(x) sub(".*:", "", x))
write.csv(tx2gene, "tx2gene-c.csv")
gtf1 <- rtracklayer::import('~/Vdahliae.gtf')
gtf_df <- as.data.frame(gtf1)
tx2gene<- sqldf("SELECT DISTINCT transcript_id, gene_id FROM gtf_df")
tx2gene<- apply(tx2gene, 2, function(x) sub(".*:", "", x))
write.csv(tx2gene, "tx2gene-v.csv")


s.folder.name<-paste0(combinations$m.soft,"/",combinations$species,"/",combinations$treat)
for (j in 1:length(c.file)) {
  file <- c.file[j]
  data<- read.csv(file,header=T,row.names = 1)
  data <- data[rowMeans(data)>1,]
  row_names <- rownames(data)
  
  data <- as.data.frame(apply(data, 2, as.integer))
  rownames(data) <- row_names
  
  group_list<- read.table(here("Species.txt"),header = T,row.names = 1)
  rownames(group_list)<-colnames(data)
  group_list$Type<-c(rep("Control",3),rep("Treat",3))
  
  group_list[,1] <- as.factor(group_list$Type)
  
  all(rownames(group_list) %in% colnames(data))
  all(rownames(group_list) == colnames(data))
  
  dds <-  DESeqDataSetFromMatrix(countData = data,colData = group_list,design = ~ Type)
  
  #/***********************wald**************************/
  des1<-DESeq(dds,test ="Wald",fitType="parametric",sfType="ratio")
  des2<-DESeq(dds,test ="Wald",fitType="local",sfType="ratio")
  
  #/***********************LRT**************************/
  des3<-DESeq(dds,test ="LRT",fitType="parametric",sfType="ratio",reduced = ~1)
  des4<-DESeq(dds,test ="LRT",fitType="glmGamPoi",sfType="ratio",reduced = ~1)
  
  res1 <- results(des1)
  res2 <- results(des2)
  res3 <- results(des3)
  res4 <- results(des4)
  
  
  get_DESeq2 <- function(res) {
    logFC_cutoff =1
    pvalue=0.001
    resOrdered<-res[order(res$pvalue),]
    DEG<-as.data.frame(resOrdered)
    down = (DEG$pvalue < pvalue)&(DEG$log2FoldChange < - logFC_cutoff)
    up = (DEG$pvalue < pvalue)&(DEG$log2FoldChange > logFC_cutoff)
    DEG$change = ifelse(down,"DOWN",ifelse(up,"UP","NOT"))
    table(DEG$change)
    return(DEG)
  }
  
  
  #save result
  filepre <- paste0("DESeq2_Waldpr")
  write.csv( get_DESeq2(res1),file = here("DE",s.folder.name[j],paste0(filepre, ".csv")))
  
  filepre <- paste0("DESeq2_Waldlr")
  write.csv( get_DESeq2(res2),file = here("DE",s.folder.name[j],paste0(filepre, ".csv")))
  
  filepre <- paste0("DESeq2_LRTpr")
  write.csv( get_DESeq2(res3),file = here("DE",s.folder.name[j],paste0(filepre, ".csv")))
  
  filepre <- paste0("DESeq2_LRTgr")
  write.csv( get_DESeq2(res4),file = here("DE",s.folder.name[j],paste0(filepre, ".csv")))
  
  
  
  #/******************edgeR**********************************/
  
  data<- read.csv(file,header=T,row.names = 1)
  
  data <- data[rowMeans(data)>1,]
  row_names <- rownames(data)
  
  data <- as.data.frame(apply(data, 2, as.integer))
  
  rownames(data) <- row_names
  data<-round(data,digits=0)
  data<-as.matrix(data) 
  ctl=data
  
  group_list<- read.table(here("Species.txt"),header = T,row.names = 1)
  rownames(group_list)<-colnames(data)
  group_list$Type<-c(rep("Control",3),rep("Treat",3))
  
  group_list<-factor(c(rep("Control",3),rep("Treat",3)))
  coldata<-data.frame(row.name=colnames(ctl),condition=group_list)
  dge <- DGEList(counts=ctl,group=group_list)
  dge$samples$lib.size <- colSums(dge$counts)
  
  design <- model.matrix(~0+group_list)
  rownames(design)<-colnames(dge)
  colnames(design)<-levels(group_list)
  
  dge1 <- calcNormFactors(dge,method = "TMM") 
  dge2 <- calcNormFactors(dge,method = "TMMwsp") 
  dge3 <- calcNormFactors(dge,method = "RLE") 
  dge4 <- calcNormFactors(dge,method = "upperquartile") 
  
  get_EdgeR<-function(c,dge){
    logFC_cutoff =1
    pvalue=0.001
    if(c=="e"){
      edge <- estimateDisp(dge,design)
      e<-exactTest(edge)
      DEG<-topTags(e, n=nrow(ctl), sort.by = "p", adjust.method = "BH")
      DEG=as.data.frame(DEG)
    }
    else
    {
      edge <- estimateGLMCommonDisp(dge,design)
      edge <- estimateGLMTrendedDisp(edge, design)
      edge <- estimateGLMTagwiseDisp(edge, design)
      fit <- glmFit(edge, design)
      fit2 <- glmLRT(fit, contrast=c(-1,1)) 
      DEG<-topTags(fit2, n=nrow(ctl), sort.by = "p", adjust.method = "BH")
      DEG=as.data.frame(DEG)
      
    }
    
    k1 = (DEG$PValue < pvalue)&(DEG$logFC < -logFC_cutoff)
    k2 = (DEG$PValue < pvalue)&(DEG$logFC > logFC_cutoff)
    DEG$change = ifelse(k1,"DOWN",ifelse(k2,"UP","NOT"))
    
    return(DEG)
  }
  
  #save results
  filepre <- paste0("EdgeR_TMM_exact")
  write.csv( get_EdgeR("e",dge1),file = here("DE",s.folder.name[j],paste0(filepre, ".csv")))
  
  filepre <- paste0("EdgeR_TMMwsp_exact")
  write.csv( get_EdgeR("e",dge2),file = here("DE",s.folder.name[j],paste0(filepre, ".csv")))
  
  filepre <- paste0("EdgeR_RLE_exact")
  write.csv( get_EdgeR("e",dge3),file = here("DE",s.folder.name[j],paste0(filepre, ".csv")))
  
  filepre <- paste0("EdgeR_UQ_exact")
  write.csv( get_EdgeR("e",dge4),file = here("DE",s.folder.name[j],paste0(filepre, ".csv")))
  
  #glmLRT
  filepre <- paste0("EdgeR_TMM_glm_LRT")
  write.csv( get_EdgeR("l",dge1),file = here("DE",s.folder.name[j],paste0(filepre, ".csv")))
  
  filepre <- paste0("EdgeR_TMMwsp_glm_LRT")
  write.csv( get_EdgeR("l",dge2),file = here("DE",s.folder.name[j],paste0(filepre, ".csv")))
  
  filepre <- paste0("EdgeR_RLE_glm_LRT")
  write.csv( get_EdgeR("l",dge3),file = here("DE",s.folder.name[j],paste0(filepre, ".csv")))
  
  filepre <- paste0("EdgeR_UQ_glm_LRT")
  write.csv( get_EdgeR("l",dge4),file = here("DE",s.folder.name[j],paste0(filepre, ".csv")))
  
  
  #/******************limma**********************************/
  
  data<- read.csv(file,header=T,row.names = 1)
  
  data <- data[rowMeans(data)>1,]
  row_names <- rownames(data)
  
  data <- as.data.frame(apply(data, 2, as.integer))
  
  rownames(data) <- row_names
  data<-round(data,digits=0)
  data<-as.matrix(data) 
  ctl=data
  group_list<- read.table(here("Species.txt"),header = T,row.names = 1)
  
  rownames(group_list)<-colnames(data)
  group_list$Type<-c(rep("Control",3),rep("Treat",3))
  
  group_list<-factor(c(rep("Control",3),rep("Treat",3)))
  coldata<-data.frame(row.name=colnames(ctl),condition=group_list)
  dge <- DGEList(counts=ctl,group=group_list)
  dge$samples$lib.size <- colSums(dge$counts)
  
  design <- model.matrix(~0+group_list)
  rownames(design)<-colnames(dge)
  colnames(design)<-levels(group_list)
  
  
  dge1 <- calcNormFactors(dge,method = "TMM") 
  dge2 <- calcNormFactors(dge,method = "TMMwsp") 
  dge3 <- calcNormFactors(dge,method = "RLE") 
  dge4 <- calcNormFactors(dge,method = "upperquartile") 
  
  
  get_voom<-function(dge){
    v <- voom(dge,design,plot = FALSE)
    f1 <- lmFit(v, design)
    constrasts = paste(rev(levels(group_list)),collapse = "-")
    cont.matrix <- makeContrasts(contrasts=constrasts,levels = design) 
    f2=contrasts.fit(f1,cont.matrix)
    f2=eBayes(f2)
    DEG = topTable(f2, coef=constrasts,n=nrow(ctl), sort.by = "p", adjust.method = "BH")
    DEG = na.omit(DEG)
    
    pvalue=0.001
    logFC_cutoff=1
    k1 = (DEG$P.Value < pvalue)&(DEG$logFC < -logFC_cutoff)
    k2 = (DEG$P.Value < pvalue)&(DEG$logFC > logFC_cutoff)
    DEG$change = ifelse(k1,"DOWN",ifelse(k2,"UP","NOT"))
    table(DEG$change)
    return(DEG)
  }
  
  #save results
  filepre <- paste0("limma_voom_TMM")
  write.csv( get_voom(dge1),file = here("DE",s.folder.name[j],paste0(filepre, ".csv")))
  
  filepre <- paste0("limma_voom_TMMwsp")
  write.csv( get_voom(dge2),file = here("DE",s.folder.name[j],paste0(filepre, ".csv")))
  
  filepre <- paste0("limma_voom_RLE")
  write.csv( get_voom(dge3),file = here("DE",s.folder.name[j],paste0(filepre, ".csv")))
  
  filepre <- paste0("limma_voom_UQ")
  write.csv( get_voom(dge4),file = here("DE",s.folder.name[j],paste0(filepre, ".csv")))
  
  d1<-read.csv(here("DE",paste0(s.folder.name[j],"/DESeq2_Waldpr.csv")))
  d2<-read.csv(here("DE",paste0(s.folder.name[j],"/DESeq2_Waldlr.csv")))
  d3<-read.csv(here("DE",paste0(s.folder.name[j],"/DESeq2_LRTpr.csv")))
  d4<-read.csv(here("DE",paste0(s.folder.name[j],"/DESeq2_LRTgr.csv")))
  d5<-read.csv(here("DE",paste0(s.folder.name[j],"/EdgeR_TMM_exact.csv")))
  d6<-read.csv(here("DE",paste0(s.folder.name[j],"/EdgeR_TMMwsp_exact.csv")))
  d7<-read.csv(here("DE",paste0(s.folder.name[j],"/EdgeR_RLE_exact.csv")))
  d8<-read.csv(here("DE",paste0(s.folder.name[j],"/EdgeR_UQ_exact.csv")))
  d9<-read.csv(here("DE",paste0(s.folder.name[j],"/EdgeR_TMM_glm_LRT.csv")))
  d10<-read.csv(here("DE",paste0(s.folder.name[j],"/EdgeR_TMMwsp_glm_LRT.csv")))
  d11<-read.csv(here("DE",paste0(s.folder.name[j],"/EdgeR_RLE_glm_LRT.csv")))
  d12<-read.csv(here("DE",paste0(s.folder.name[j],"/EdgeR_UQ_glm_LRT.csv")))
  d13<-read.csv(here("DE",paste0(s.folder.name[j],"/limma_voom_TMM.csv")))
  d14<-read.csv(here("DE",paste0(s.folder.name[j],"/limma_voom_TMMwsp.csv")))
  d15<-read.csv(here("DE",paste0(s.folder.name[j],"/limma_voom_RLE.csv")))
  d16<-read.csv(here("DE",paste0(s.folder.name[j],"/limma_voom_UQ.csv")))
  
  
  d1<-read.csv(here("DE",paste0(s.folder.name[j],"/DESeq2_Waldpr.csv")))[d1$change=="UP",]
  d2<-read.csv(here("DE",paste0(s.folder.name[j],"/DESeq2_Waldlr.csv")))[d2$change=="UP",]
  d3<-read.csv(here("DE",paste0(s.folder.name[j],"/DESeq2_LRTpr.csv")))[d3$change=="UP",]
  d4<-read.csv(here("DE",paste0(s.folder.name[j],"/DESeq2_LRTgr.csv")))[d4$change=="UP",]
  d5<-read.csv(here("DE",paste0(s.folder.name[j],"/EdgeR_TMM_exact.csv")))[d5$change=="UP",]
  d6<-read.csv(here("DE",paste0(s.folder.name[j],"/EdgeR_TMMwsp_exact.csv")))[d6$change=="UP",]
  d7<-read.csv(here("DE",paste0(s.folder.name[j],"/EdgeR_RLE_exact.csv")))[d7$change=="UP",]
  d8<-read.csv(here("DE",paste0(s.folder.name[j],"/EdgeR_UQ_exact.csv")))[d8$change=="UP",]
  d9<-read.csv(here("DE",paste0(s.folder.name[j],"/EdgeR_TMM_glm_LRT.csv")))[d9$change=="UP",]
  d10<-read.csv(here("DE",paste0(s.folder.name[j],"/EdgeR_TMMwsp_glm_LRT.csv")))[d10$change=="UP",]
  d11<-read.csv(here("DE",paste0(s.folder.name[j],"/EdgeR_RLE_glm_LRT.csv")))[d11$change=="UP",]
  d12<-read.csv(here("DE",paste0(s.folder.name[j],"/EdgeR_UQ_glm_LRT.csv")))[d12$change=="UP",]
  d13<-read.csv(here("DE",paste0(s.folder.name[j],"/limma_voom_TMM.csv")))[d13$change=="UP",]
  d14<-read.csv(here("DE",paste0(s.folder.name[j],"/limma_voom_TMMwsp.csv")))[d14$change=="UP",]
  d15<-read.csv(here("DE",paste0(s.folder.name[j],"/limma_voom_RLE.csv")))[d15$change=="UP",]
  d16<-read.csv(here("DE",paste0(s.folder.name[j],"/limma_voom_UQ.csv")))[d16$change=="UP",]
  
  
  
  result_up <- Reduce(intersect,list(d1$X,d2$X,d3$X,d4$X,d5$X,d6$X, 
                                     d7$X,d8$X,d9$X,d10$X,d11$X, 
                                     d12$X,d13$X,d14$X,d15$X,d16$X))
  
  result_up<-data.frame(result_up)
  write.table(file=here("DE",paste0(s.folder.name[j],"/result_up.txt")),result_up,quote=F,row.names = F,sep="\t")
  
  
  d1<-read.csv(here("DE",paste0(s.folder.name[j],"/DESeq2_Waldpr.csv")))
  d2<-read.csv(here("DE",paste0(s.folder.name[j],"/DESeq2_Waldlr.csv")))
  d3<-read.csv(here("DE",paste0(s.folder.name[j],"/DESeq2_LRTpr.csv")))
  d4<-read.csv(here("DE",paste0(s.folder.name[j],"/DESeq2_LRTgr.csv")))
  d5<-read.csv(here("DE",paste0(s.folder.name[j],"/EdgeR_TMM_exact.csv")))
  d6<-read.csv(here("DE",paste0(s.folder.name[j],"/EdgeR_TMMwsp_exact.csv")))
  d7<-read.csv(here("DE",paste0(s.folder.name[j],"/EdgeR_RLE_exact.csv")))
  d8<-read.csv(here("DE",paste0(s.folder.name[j],"/EdgeR_UQ_exact.csv")))
  d9<-read.csv(here("DE",paste0(s.folder.name[j],"/EdgeR_TMM_glm_LRT.csv")))
  d10<-read.csv(here("DE",paste0(s.folder.name[j],"/EdgeR_TMMwsp_glm_LRT.csv")))
  d11<-read.csv(here("DE",paste0(s.folder.name[j],"/EdgeR_RLE_glm_LRT.csv")))
  d12<-read.csv(here("DE",paste0(s.folder.name[j],"/EdgeR_UQ_glm_LRT.csv")))
  d13<-read.csv(here("DE",paste0(s.folder.name[j],"/limma_voom_TMM.csv")))
  d14<-read.csv(here("DE",paste0(s.folder.name[j],"/limma_voom_TMMwsp.csv")))
  d15<-read.csv(here("DE",paste0(s.folder.name[j],"/limma_voom_RLE.csv")))
  d16<-read.csv(here("DE",paste0(s.folder.name[j],"/limma_voom_UQ.csv")))
  
  d1<-read.csv(here("DE",paste0(s.folder.name[j],"/DESeq2_Waldpr.csv")))[d1$change=="DOWN",]
  d2<-read.csv(here("DE",paste0(s.folder.name[j],"/DESeq2_Waldlr.csv")))[d2$change=="DOWN",]
  d3<-read.csv(here("DE",paste0(s.folder.name[j],"/DESeq2_LRTpr.csv")))[d3$change=="DOWN",]
  d4<-read.csv(here("DE",paste0(s.folder.name[j],"/DESeq2_LRTgr.csv")))[d4$change=="DOWN",]
  d5<-read.csv(here("DE",paste0(s.folder.name[j],"/EdgeR_TMM_exact.csv")))[d5$change=="DOWN",]
  d6<-read.csv(here("DE",paste0(s.folder.name[j],"/EdgeR_TMMwsp_exact.csv")))[d6$change=="DOWN",]
  d7<-read.csv(here("DE",paste0(s.folder.name[j],"/EdgeR_RLE_exact.csv")))[d7$change=="DOWN",]
  d8<-read.csv(here("DE",paste0(s.folder.name[j],"/EdgeR_UQ_exact.csv")))[d8$change=="DOWN",]
  d9<-read.csv(here("DE",paste0(s.folder.name[j],"/EdgeR_TMM_glm_LRT.csv")))[d9$change=="DOWN",]
  d10<-read.csv(here("DE",paste0(s.folder.name[j],"/EdgeR_TMMwsp_glm_LRT.csv")))[d10$change=="DOWN",]
  d11<-read.csv(here("DE",paste0(s.folder.name[j],"/EdgeR_RLE_glm_LRT.csv")))[d11$change=="DOWN",]
  d12<-read.csv(here("DE",paste0(s.folder.name[j],"/EdgeR_UQ_glm_LRT.csv")))[d12$change=="DOWN",]
  d13<-read.csv(here("DE",paste0(s.folder.name[j],"/limma_voom_TMM.csv")))[d13$change=="DOWN",]
  d14<-read.csv(here("DE",paste0(s.folder.name[j],"/limma_voom_TMMwsp.csv")))[d14$change=="DOWN",]
  d15<-read.csv(here("DE",paste0(s.folder.name[j],"/limma_voom_RLE.csv")))[d15$change=="DOWN",]
  d16<-read.csv(here("DE",paste0(s.folder.name[j],"/limma_voom_UQ.csv")))[d16$change=="DOWN",]
  
  
  result_down <- Reduce(intersect,list(d1$X,d2$X,d3$X,d4$X,d5$X,d6$X, 
                                       d7$X,d8$X,d9$X,d10$X,d11$X, 
                                       d12$X,d13$X,d14$X,d15$X,d16$X))
  result_down<-data.frame(result_down)
  
  write.table(file=here("DE",paste0(s.folder.name[j],"/result_down.txt")),result_down,quote=F,row.names = F,sep="\t")
  
  
  d1<-read.csv(here("DE",paste0(s.folder.name[j],"/DESeq2_Waldpr.csv")))
  d2<-read.csv(here("DE",paste0(s.folder.name[j],"/DESeq2_Waldlr.csv")))
  d3<-read.csv(here("DE",paste0(s.folder.name[j],"/DESeq2_LRTpr.csv")))
  d4<-read.csv(here("DE",paste0(s.folder.name[j],"/DESeq2_LRTgr.csv")))
  d5<-read.csv(here("DE",paste0(s.folder.name[j],"/EdgeR_TMM_exact.csv")))
  d6<-read.csv(here("DE",paste0(s.folder.name[j],"/EdgeR_TMMwsp_exact.csv")))
  d7<-read.csv(here("DE",paste0(s.folder.name[j],"/EdgeR_RLE_exact.csv")))
  d8<-read.csv(here("DE",paste0(s.folder.name[j],"/EdgeR_UQ_exact.csv")))
  d9<-read.csv(here("DE",paste0(s.folder.name[j],"/EdgeR_TMM_glm_LRT.csv")))
  d10<-read.csv(here("DE",paste0(s.folder.name[j],"/EdgeR_TMMwsp_glm_LRT.csv")))
  d11<-read.csv(here("DE",paste0(s.folder.name[j],"/EdgeR_RLE_glm_LRT.csv")))
  d12<-read.csv(here("DE",paste0(s.folder.name[j],"/EdgeR_UQ_glm_LRT.csv")))
  d13<-read.csv(here("DE",paste0(s.folder.name[j],"/limma_voom_TMM.csv")))
  d14<-read.csv(here("DE",paste0(s.folder.name[j],"/limma_voom_TMMwsp.csv")))
  d15<-read.csv(here("DE",paste0(s.folder.name[j],"/limma_voom_RLE.csv")))
  d16<-read.csv(here("DE",paste0(s.folder.name[j],"/limma_voom_UQ.csv")))
  
  proportions <- numeric(16)
  for (i in 1:16) {
    
    df <- get(paste0("d", i))
    
    proportions[i] <-(nrow(df[df$change=="UP",])+nrow(df[df$change=="DOWN",])) /nrow(df)
  }
  
  mean_proportion_salmon[[s.folder.name[j]]] <- mean(proportions)
  
  
}


#/********************************************sim-DE.R******************************************/
here::i_am("sim-DE.R")
library(here)
library(DESeq2)
library(patchwork)
library(ggplot2)
library(reshape2)
library(dplyr)
library(GenomicFeatures)
library(SummarizedExperiment)
library(seqgendiff)
library(edgeR)
library(limma)

m.soft<-"RSEM"
species <-c("Cglo","Moryzae","Vdahliae")
align <- c("bowtie2", "star")
treat <- c("tes", "foc", "raw")

combinations <- expand.grid(m.soft=m.soft,species = species, align = align, treat = treat)
s.folder.name<-paste0(combinations$m.soft,"/",combinations$align,"/",combinations$species,"/",combinations$treat)
c.file <-here(m.soft,paste0(combinations$align,".",combinations$species,".",combinations$treat,".csv"))

m.soft<-"feature counts"
species <-c("Cglo","Moryzae","Vdahliae")
align <- c("hisat2", "bowtie2", "star")
treat <- c("tes", "foc", "raw")
combinations <- expand.grid(m.soft=m.soft,species = species, align = align, treat = treat)
s.folder.name<-paste0(combinations$species,"/",combinations$align,"/",combinations$treat)
c.file <-here(m.soft,paste0(combinations$align,"-",combinations$species,"-",combinations$treat,".csv"))


for (j in 1:length(c.file)) {
  file <- c.file[j]
  
  
  counts<-  read.csv(file,row.names = 1)
  counts <- counts[rowMeans(counts)>1,]
  mat<-as.matrix(counts)
  
  
  counts<-round(counts,digits=0)
  counts<-as.matrix(counts) 
  ctl=counts
  group_list<-factor(c(rep("control",3),rep("treat",3)))
  coldata<-data.frame(row.name=colnames(ctl),condition=group_list)
  Y <- DGEList(counts=ctl,group=group_list)
  
  Y <- calcNormFactors(Y)
  Y <- estimateDisp(Y)
  size.factors<-Y$samples$norm.factors
  design_perm<-model.matrix(~group_list,data=group_list)
  Yfit<-glmFit(Y,design_perm)
  fit2 <- glmLRT(Yfit, contrast=c(-1,1)) 
  DEG<-topTags(fit2, n=nrow(ctl), sort.by = "p", adjust.method = "BH")
  DEG=as.data.frame(DEG)
  coef_perm<-coef(Yfit)
  
  
  mu <- rowMeans(t(t(as.matrix(counts))/size.factors))
  
  dispersion <- Y$common.dispersion
  
  
  sd <- sqrt(mu + mu^2 / dispersion)
  
  threshold <-as.numeric(proportion_list[s.folder.name[j]]) 
  
  prop_null <- 0  
  num<-0
  sim_num<-0
  while (TRUE) {
    submat <- select_counts(mat = mat, gselect="random",nsamp = 4, ngene = 10000)
    
    thout <- thin_2group(mat = submat,signal_fun = stats::rnbinom,signal_params = list(mu = mu, size = dispersion),prop_null = prop_null)
    countdat <- thout$mat
    
    rownames(countdat)<-rownames(submat)
    colnames(countdat)<-colnames(submat)
    data<-countdat
    
    
    data <- data[rowMeans(data)>1,]
    
    
    group_list<-data.frame(sample=colnames(data),Type=c("Control","Control","Treat","Treat"))
    rownames(group_list)<-group_list$sample
    group_list<-dplyr::select(group_list,-1)
    
    
    group_list[,1] <- as.factor(group_list$Type)
    
    all(rownames(group_list) %in% colnames(data))
    all(rownames(group_list) == colnames(data))
    
    dds <-  DESeqDataSetFromMatrix(countData = data,colData = group_list,design = ~ Type)
    
    #/***********************wald**************************/
    des1<-DESeq(dds,test ="Wald",fitType="parametric",sfType="ratio")
    des2<-DESeq(dds,test ="Wald",fitType="local",sfType="ratio")
    
    #/***********************LRT**************************/
    des3<-DESeq(dds,test ="LRT",fitType="parametric",sfType="ratio",reduced = ~1)
    des4<-DESeq(dds,test ="LRT",fitType="glmGamPoi",sfType="ratio",reduced = ~1)
    
    res1 <- results(des1)
    res2 <- results(des2)
    res3 <- results(des3)
    res4 <- results(des4)
    
    
    get_DESeq2 <- function(res) {
      logFC_cutoff =1
      pvalue=0.001
      resOrdered<-res[order(res$pvalue),]
      DEG<-as.data.frame(resOrdered)
      down = (DEG$pvalue < pvalue)&(DEG$log2FoldChange < - logFC_cutoff)
      up = (DEG$pvalue < pvalue)&(DEG$log2FoldChange > logFC_cutoff)
      DEG$change = ifelse(down,"DOWN",ifelse(up,"UP","NOT"))
      table(DEG$change)
      return(DEG)
    }
    
    
    #save result
    filepre <- paste0("DESeq2_Waldpr")
    write.csv( get_DESeq2(res1),file = here("sim",s.folder.name[j],paste0(filepre, ".csv")))
    
    filepre <- paste0("DESeq2_Waldlr")
    write.csv( get_DESeq2(res2),file = here("sim",s.folder.name[j],paste0(filepre, ".csv")))
    
    filepre <- paste0("DESeq2_LRTpr")
    write.csv( get_DESeq2(res3),file = here("sim",s.folder.name[j],paste0(filepre, ".csv")))
    
    filepre <- paste0("DESeq2_LRTgr")
    write.csv( get_DESeq2(res4),file = here("sim",s.folder.name[j],paste0(filepre, ".csv")))
    
    
    
    #/******************edgeR**********************************/
    
    data<-countdat
    data <- data[rowMeans(data)>1,]
    data<-round(data,digits=0)
    data<-as.matrix(data) 
    ctl=data
    group_list<-factor(c(rep("control",2),rep("treat",2)))
    coldata<-data.frame(row.name=colnames(ctl),condition=group_list)
    dge <- DGEList(counts=ctl,group=group_list)
    
    dge$samples$lib.size <- colSums(dge$counts)
    dge1 <- calcNormFactors(dge,method = "TMM") 
    dge2 <- calcNormFactors(dge,method = "TMMwsp") 
    dge3 <- calcNormFactors(dge,method = "RLE") 
    dge4 <- calcNormFactors(dge,method = "upperquartile") 
    
    design <- model.matrix(~0+group_list)
    rownames(design)<-colnames(dge)
    colnames(design)<-levels(group_list)
    
    
    get_EdgeR<-function(c,dge){
      logFC_cutoff =1
      pvalue=0.001
      if(c=="e"){
        edge <- estimateDisp(dge,design)
        e<-exactTest(edge)
        DEG<-topTags(e, n=nrow(ctl), sort.by = "p", adjust.method = "BH")
        DEG=as.data.frame(DEG)
      }
      else
      {
        edge <- estimateGLMCommonDisp(dge,design)
        edge <- estimateGLMTrendedDisp(edge, design)
        edge <- estimateGLMTagwiseDisp(edge, design)
        fit <- glmFit(edge, design)
        fit2 <- glmLRT(fit, contrast=c(-1,1)) 
        DEG<-topTags(fit2, n=nrow(ctl), sort.by = "p", adjust.method = "BH")
        DEG=as.data.frame(DEG)
        
      }
      
      k1 = (DEG$PValue < pvalue)&(DEG$logFC < -logFC_cutoff)
      k2 = (DEG$PValue < pvalue)&(DEG$logFC > logFC_cutoff)
      DEG$change = ifelse(k1,"DOWN",ifelse(k2,"UP","NOT"))
      return(DEG)
    }
    
    #save results
    filepre <- paste0("EdgeR_TMM_exact")
    write.csv( get_EdgeR("e",dge1),file = here("sim",s.folder.name[j],paste0(filepre, ".csv")))
    
    filepre <- paste0("EdgeR_TMMwsp_exact")
    write.csv( get_EdgeR("e",dge2),file = here("sim",s.folder.name[j],paste0(filepre, ".csv")))
    
    filepre <- paste0("EdgeR_RLE_exact")
    write.csv( get_EdgeR("e",dge3),file = here("sim",s.folder.name[j],paste0(filepre, ".csv")))
    
    filepre <- paste0("EdgeR_UQ_exact")
    write.csv( get_EdgeR("e",dge4),file = here("sim",s.folder.name[j],paste0(filepre, ".csv")))
    
    #glmLRT
    filepre <- paste0("EdgeR_TMM_glm_LRT")
    write.csv( get_EdgeR("l",dge1),file = here("sim",s.folder.name[j],paste0(filepre, ".csv")))
    
    filepre <- paste0("EdgeR_TMMwsp_glm_LRT")
    write.csv( get_EdgeR("l",dge2),file = here("sim",s.folder.name[j],paste0(filepre, ".csv")))
    
    filepre <- paste0("EdgeR_RLE_glm_LRT")
    write.csv( get_EdgeR("l",dge3),file = here("sim",s.folder.name[j],paste0(filepre, ".csv")))
    
    filepre <- paste0("EdgeR_UQ_glm_LRT")
    write.csv( get_EdgeR("l",dge4),file = here("sim",s.folder.name[j],paste0(filepre, ".csv")))
    
    
    #/******************limma**********************************/
    
    data<-countdat
    
    data <- data[rowMeans(data)>1,]
    data<-round(data,digits=0)
    data<-as.matrix(data) 
    ctl=data
    group_list<-factor(c(rep("control",2),rep("treat",2)))
    coldata<-data.frame(row.name=colnames(ctl),condition=group_list)
    
    design <- model.matrix(~0+group_list)
    colnames(design)=levels(group_list)
    rownames(design)=colnames(ctl)
    dge <- DGEList(counts=ctl,group=group_list)
    dge$samples$lib.size <- colSums(dge$counts)
    
    
    dge1 <- calcNormFactors(dge,method = "TMM") 
    dge2 <- calcNormFactors(dge,method = "TMMwsp") 
    dge3 <- calcNormFactors(dge,method = "RLE") 
    dge4 <- calcNormFactors(dge,method = "upperquartile") 
    
    
    get_voom<-function(dge){
      v <- voom(dge,design,plot = FALSE)
      f1 <- lmFit(v, design)
      constrasts = paste(rev(levels(group_list)),collapse = "-")
      cont.matrix <- makeContrasts(contrasts=constrasts,levels = design) 
      f2=contrasts.fit(f1,cont.matrix)
      f2=eBayes(f2)
      DEG = topTable(f2, coef=constrasts,n=nrow(ctl), sort.by = "p", adjust.method = "BH")
      DEG = na.omit(DEG)
      
      pvalue=0.001
      logFC_cutoff=1
      k1 = (DEG$P.Value < pvalue)&(DEG$logFC < -logFC_cutoff)
      k2 = (DEG$P.Value < pvalue)&(DEG$logFC > logFC_cutoff)
      DEG$change = ifelse(k1,"DOWN",ifelse(k2,"UP","NOT"))
      table(DEG$change)
      return(DEG)
    }
    
    #save results
    filepre <- paste0("limma_voom_TMM")
    write.csv( get_voom(dge1),file = here("sim",s.folder.name[j],paste0(filepre, ".csv")))
    
    filepre <- paste0("limma_voom_TMMwsp")
    write.csv( get_voom(dge2),file = here("sim",s.folder.name[j],paste0(filepre, ".csv")))
    
    filepre <- paste0("limma_voom_RLE")
    write.csv( get_voom(dge3),file = here("sim",s.folder.name[j],paste0(filepre, ".csv")))
    
    filepre <- paste0("limma_voom_UQ")
    write.csv( get_voom(dge4),file = here("sim",s.folder.name[j],paste0(filepre, ".csv")))
    
    d1<-read.csv(here("sim",paste0(s.folder.name[j],"/DESeq2_Waldpr.csv")))
    d2<-read.csv(here("sim",paste0(s.folder.name[j],"/DESeq2_Waldlr.csv")))
    d3<-read.csv(here("sim",paste0(s.folder.name[j],"/DESeq2_LRTpr.csv")))
    d4<-read.csv(here("sim",paste0(s.folder.name[j],"/DESeq2_LRTgr.csv")))
    d5<-read.csv(here("sim",paste0(s.folder.name[j],"/EdgeR_TMM_exact.csv")))
    d6<-read.csv(here("sim",paste0(s.folder.name[j],"/EdgeR_TMMwsp_exact.csv")))
    d7<-read.csv(here("sim",paste0(s.folder.name[j],"/EdgeR_RLE_exact.csv")))
    d8<-read.csv(here("sim",paste0(s.folder.name[j],"/EdgeR_UQ_exact.csv")))
    d9<-read.csv(here("sim",paste0(s.folder.name[j],"/EdgeR_TMM_glm_LRT.csv")))
    d10<-read.csv(here("sim",paste0(s.folder.name[j],"/EdgeR_TMMwsp_glm_LRT.csv")))
    d11<-read.csv(here("sim",paste0(s.folder.name[j],"/EdgeR_RLE_glm_LRT.csv")))
    d12<-read.csv(here("sim",paste0(s.folder.name[j],"/EdgeR_UQ_glm_LRT.csv")))
    d13<-read.csv(here("sim",paste0(s.folder.name[j],"/limma_voom_TMM.csv")))
    d14<-read.csv(here("sim",paste0(s.folder.name[j],"/limma_voom_TMMwsp.csv")))
    d15<-read.csv(here("sim",paste0(s.folder.name[j],"/limma_voom_RLE.csv")))
    d16<-read.csv(here("sim",paste0(s.folder.name[j],"/limma_voom_UQ.csv")))
    
    
    proportions <- numeric(16)
    for (i in 1:16) {
      
      df <- get(paste0("d", i))
      
      proportions[i] <-(nrow(df[df$change=="UP",])+nrow(df[df$change=="DOWN",])) /nrow(df)
    }
    
    mean_proportion <- mean(proportions)
    num<-num+1
    
    if (abs(mean_proportion-threshold)<0.05) {
      break 
    }
    
    prop_null <- prop_null + 0.05
  }
  
  prop_null_part<-prop_null
  
  while (TRUE) {
    submat <- select_counts(mat = mat, gselect="random",nsamp = 4, ngene = 10000)
    
    thout <- thin_2group(mat = submat,signal_fun = stats::rnbinom,signal_params = list(mu = mu, size = dispersion),prop_null = prop_null_part)
    countdat <- thout$mat
    
    rownames(countdat)<-rownames(submat)
    colnames(countdat)<-colnames(submat)
    data<-countdat
    
    data <- data[rowMeans(data)>1,]
    
    
    group_list<-data.frame(sample=colnames(data),Type=c("Control","Control","Treat","Treat"))
    rownames(group_list)<-group_list$sample
    group_list<-dplyr::select(group_list,-1)
    
    group_list[,1] <- as.factor(group_list$Type)
    
    all(rownames(group_list) %in% colnames(data))
    all(rownames(group_list) == colnames(data))
    
    dds <-  DESeqDataSetFromMatrix(countData = data,colData = group_list,design = ~ Type)
    
    #/***********************wald**************************/
    des1<-DESeq(dds,test ="Wald",fitType="parametric",sfType="ratio")
    des2<-DESeq(dds,test ="Wald",fitType="local",sfType="ratio")
    
    #/***********************LRT**************************/
    des3<-DESeq(dds,test ="LRT",fitType="parametric",sfType="ratio",reduced = ~1)
    des4<-DESeq(dds,test ="LRT",fitType="glmGamPoi",sfType="ratio",reduced = ~1)
    
    res1 <- results(des1)
    res2 <- results(des2)
    res3 <- results(des3)
    res4 <- results(des4)
    
    get_DESeq2 <- function(res) {
      logFC_cutoff =1
      pvalue=0.001
      resOrdered<-res[order(res$pvalue),]
      DEG<-as.data.frame(resOrdered)
      down = (DEG$pvalue < pvalue)&(DEG$log2FoldChange < - logFC_cutoff)
      up = (DEG$pvalue < pvalue)&(DEG$log2FoldChange > logFC_cutoff)
      DEG$change = ifelse(down,"DOWN",ifelse(up,"UP","NOT"))
      table(DEG$change)
      return(DEG)
    }
    
    
    #save result
    filepre <- paste0("DESeq2_Waldpr")
    write.csv( get_DESeq2(res1),file = here("sim",s.folder.name[j],paste0(filepre, ".csv")))
    
    filepre <- paste0("DESeq2_Waldlr")
    write.csv( get_DESeq2(res2),file = here("sim",s.folder.name[j],paste0(filepre, ".csv")))
    
    filepre <- paste0("DESeq2_LRTpr")
    write.csv( get_DESeq2(res3),file = here("sim",s.folder.name[j],paste0(filepre, ".csv")))
    
    filepre <- paste0("DESeq2_LRTgr")
    write.csv( get_DESeq2(res4),file = here("sim",s.folder.name[j],paste0(filepre, ".csv")))
    
    
    
    #/******************edgeR**********************************/
    data<-countdat
    data <- data[rowMeans(data)>1,]
    
    data<-round(data,digits=0)
    data<-as.matrix(data) 
    ctl=data
    group_list<-factor(c(rep("control",2),rep("treat",2)))
    coldata<-data.frame(row.name=colnames(ctl),condition=group_list)
    dge <- DGEList(counts=ctl,group=group_list)
    
    dge$samples$lib.size <- colSums(dge$counts)
    dge1 <- calcNormFactors(dge,method = "TMM") 
    dge2 <- calcNormFactors(dge,method = "TMMwsp") 
    dge3 <- calcNormFactors(dge,method = "RLE") 
    dge4 <- calcNormFactors(dge,method = "upperquartile") 
    
    design <- model.matrix(~0+group_list)
    rownames(design)<-colnames(dge)
    colnames(design)<-levels(group_list)
    
    get_EdgeR<-function(c,dge){
      logFC_cutoff =1
      pvalue=0.001
      if(c=="e"){
        edge <- estimateDisp(dge,design)
        e<-exactTest(edge)
        DEG<-topTags(e, n=nrow(ctl), sort.by = "p", adjust.method = "BH")
        DEG=as.data.frame(DEG)
      }
      else
      {
        edge <- estimateGLMCommonDisp(dge,design)
        edge <- estimateGLMTrendedDisp(edge, design)
        edge <- estimateGLMTagwiseDisp(edge, design)
        fit <- glmFit(edge, design)
        fit2 <- glmLRT(fit, contrast=c(-1,1)) 
        DEG<-topTags(fit2, n=nrow(ctl), sort.by = "p", adjust.method = "BH")
        DEG=as.data.frame(DEG)
        
      }
      
      k1 = (DEG$PValue < pvalue)&(DEG$logFC < -logFC_cutoff)
      k2 = (DEG$PValue < pvalue)&(DEG$logFC > logFC_cutoff)
      DEG$change = ifelse(k1,"DOWN",ifelse(k2,"UP","NOT"))
      return(DEG)
    }
    
    #save results
    filepre <- paste0("EdgeR_TMM_exact")
    write.csv( get_EdgeR("e",dge1),file = here("sim",s.folder.name[j],paste0(filepre, ".csv")))
    
    filepre <- paste0("EdgeR_TMMwsp_exact")
    write.csv( get_EdgeR("e",dge2),file = here("sim",s.folder.name[j],paste0(filepre, ".csv")))
    
    filepre <- paste0("EdgeR_RLE_exact")
    write.csv( get_EdgeR("e",dge3),file = here("sim",s.folder.name[j],paste0(filepre, ".csv")))
    
    filepre <- paste0("EdgeR_UQ_exact")
    write.csv( get_EdgeR("e",dge4),file = here("sim",s.folder.name[j],paste0(filepre, ".csv")))
    
    #glmLRT
    filepre <- paste0("EdgeR_TMM_glm_LRT")
    write.csv( get_EdgeR("l",dge1),file = here("sim",s.folder.name[j],paste0(filepre, ".csv")))
    
    filepre <- paste0("EdgeR_TMMwsp_glm_LRT")
    write.csv( get_EdgeR("l",dge2),file = here("sim",s.folder.name[j],paste0(filepre, ".csv")))
    
    filepre <- paste0("EdgeR_RLE_glm_LRT")
    write.csv( get_EdgeR("l",dge3),file = here("sim",s.folder.name[j],paste0(filepre, ".csv")))
    
    filepre <- paste0("EdgeR_UQ_glm_LRT")
    write.csv( get_EdgeR("l",dge4),file = here("sim",s.folder.name[j],paste0(filepre, ".csv")))
    
    
    #/******************limma**********************************/
    data<-countdat
    data <- data[rowMeans(data)>1,]
    data<-round(data,digits=0)
    data<-as.matrix(data) 
    ctl=data
    group_list<-factor(c(rep("control",2),rep("treat",2)))
    coldata<-data.frame(row.name=colnames(ctl),condition=group_list)
    
    design <- model.matrix(~0+group_list)
    colnames(design)=levels(group_list)
    rownames(design)=colnames(ctl)
    dge <- DGEList(counts=ctl,group=group_list)
    dge$samples$lib.size <- colSums(dge$counts)
    
    
    dge1 <- calcNormFactors(dge,method = "TMM") 
    dge2 <- calcNormFactors(dge,method = "TMMwsp") 
    dge3 <- calcNormFactors(dge,method = "RLE") 
    dge4 <- calcNormFactors(dge,method = "upperquartile") 
    
    
    get_voom<-function(dge){
      v <- voom(dge,design,plot = FALSE)
      f1 <- lmFit(v, design)
      constrasts = paste(rev(levels(group_list)),collapse = "-")
      cont.matrix <- makeContrasts(contrasts=constrasts,levels = design) 
      f2=contrasts.fit(f1,cont.matrix)
      f2=eBayes(f2)
      DEG = topTable(f2, coef=constrasts,n=nrow(ctl), sort.by = "p", adjust.method = "BH")
      DEG = na.omit(DEG)
      
      pvalue=0.001
      logFC_cutoff=1
      k1 = (DEG$P.Value < pvalue)&(DEG$logFC < -logFC_cutoff)
      k2 = (DEG$P.Value < pvalue)&(DEG$logFC > logFC_cutoff)
      DEG$change = ifelse(k1,"DOWN",ifelse(k2,"UP","NOT"))
      table(DEG$change)
      return(DEG)
    }
    
    #save results
    filepre <- paste0("limma_voom_TMM")
    write.csv( get_voom(dge1),file = here("sim",s.folder.name[j],paste0(filepre, ".csv")))
    
    filepre <- paste0("limma_voom_TMMwsp")
    write.csv( get_voom(dge2),file = here("sim",s.folder.name[j],paste0(filepre, ".csv")))
    
    filepre <- paste0("limma_voom_RLE")
    write.csv( get_voom(dge3),file = here("sim",s.folder.name[j],paste0(filepre, ".csv")))
    
    filepre <- paste0("limma_voom_UQ")
    write.csv( get_voom(dge4),file = here("sim",s.folder.name[j],paste0(filepre, ".csv")))
    
    d1<-read.csv(here("sim",paste0(s.folder.name[j],"/DESeq2_Waldpr.csv")))
    d2<-read.csv(here("sim",paste0(s.folder.name[j],"/DESeq2_Waldlr.csv")))
    d3<-read.csv(here("sim",paste0(s.folder.name[j],"/DESeq2_LRTpr.csv")))
    d4<-read.csv(here("sim",paste0(s.folder.name[j],"/DESeq2_LRTgr.csv")))
    d5<-read.csv(here("sim",paste0(s.folder.name[j],"/EdgeR_TMM_exact.csv")))
    d6<-read.csv(here("sim",paste0(s.folder.name[j],"/EdgeR_TMMwsp_exact.csv")))
    d7<-read.csv(here("sim",paste0(s.folder.name[j],"/EdgeR_RLE_exact.csv")))
    d8<-read.csv(here("sim",paste0(s.folder.name[j],"/EdgeR_UQ_exact.csv")))
    d9<-read.csv(here("sim",paste0(s.folder.name[j],"/EdgeR_TMM_glm_LRT.csv")))
    d10<-read.csv(here("sim",paste0(s.folder.name[j],"/EdgeR_TMMwsp_glm_LRT.csv")))
    d11<-read.csv(here("sim",paste0(s.folder.name[j],"/EdgeR_RLE_glm_LRT.csv")))
    d12<-read.csv(here("sim",paste0(s.folder.name[j],"/EdgeR_UQ_glm_LRT.csv")))
    d13<-read.csv(here("sim",paste0(s.folder.name[j],"/limma_voom_TMM.csv")))
    d14<-read.csv(here("sim",paste0(s.folder.name[j],"/limma_voom_TMMwsp.csv")))
    d15<-read.csv(here("sim",paste0(s.folder.name[j],"/limma_voom_RLE.csv")))
    d16<-read.csv(here("sim",paste0(s.folder.name[j],"/limma_voom_UQ.csv")))
    
    
    proportions <- numeric(16)
    for (i in 1:16) {
      
      df <- get(paste0("d", i))
      
      proportions[i] <-(nrow(df[df$change=="UP",])+nrow(df[df$change=="DOWN",])) /nrow(df)
    }
    
    mean_proportion <- mean(proportions)
    num<-num+1
    
    if (abs(mean_proportion-threshold)<0.05) {
      break  
    }
    else if(prop_null_part<=1&&abs(mean_proportion-threshold)>0.05){
      prop_null_part <- prop_null_part + 0.002  
    }
    prop_null_part<-prop_null
  }
  
  prop_null_final<-prop_null_part
  while(TRUE){ 
    submat <- select_counts(mat = mat, gselect="random",nsamp = 4, ngene = 10000)
    
    thout <- thin_2group(mat = submat,signal_fun = stats::rnbinom,signal_params = list(mu = mu, size = dispersion),prop_null = prop_null_final)
    countdat <- thout$mat
    
    rownames(countdat)<-rownames(submat)
    colnames(countdat)<-colnames(submat)
    data<-countdat
    
    data <- data[rowMeans(data)>1,]
    
    group_list<-data.frame(sample=colnames(data),Type=c("Control","Control","Treat","Treat"))
    rownames(group_list)<-group_list$sample
    group_list<-dplyr::select(group_list,-1)
    
    group_list[,1] <- as.factor(group_list$Type)
    
    all(rownames(group_list) %in% colnames(data))
    all(rownames(group_list) == colnames(data))
    
    dds <-  DESeqDataSetFromMatrix(countData = data,colData = group_list,design = ~ Type)
    
    #/***********************wald**************************/
    des1<-DESeq(dds,test ="Wald",fitType="parametric",sfType="ratio")
    des2<-DESeq(dds,test ="Wald",fitType="local",sfType="ratio")
    
    #/***********************LRT**************************/
    des3<-DESeq(dds,test ="LRT",fitType="parametric",sfType="ratio",reduced = ~1)
    des4<-DESeq(dds,test ="LRT",fitType="glmGamPoi",sfType="ratio",reduced = ~1)
    
    res1 <- results(des1)
    res2 <- results(des2)
    res3 <- results(des3)
    res4 <- results(des4)
    
    get_DESeq2 <- function(res) {
      logFC_cutoff =1
      pvalue=0.001
      resOrdered<-res[order(res$pvalue),]
      DEG<-as.data.frame(resOrdered)
      down = (DEG$pvalue < pvalue)&(DEG$log2FoldChange < - logFC_cutoff)
      up = (DEG$pvalue < pvalue)&(DEG$log2FoldChange > logFC_cutoff)
      DEG$change = ifelse(down,"DOWN",ifelse(up,"UP","NOT"))
      table(DEG$change)
      return(DEG)
    }
    
    
    #save result
    filepre <- paste0("DESeq2_Waldpr")
    write.csv( get_DESeq2(res1),file = here("sim",s.folder.name[j],paste0(filepre, ".csv")))
    
    filepre <- paste0("DESeq2_Waldlr")
    write.csv( get_DESeq2(res2),file = here("sim",s.folder.name[j],paste0(filepre, ".csv")))
    
    filepre <- paste0("DESeq2_LRTpr")
    write.csv( get_DESeq2(res3),file = here("sim",s.folder.name[j],paste0(filepre, ".csv")))
    
    filepre <- paste0("DESeq2_LRTgr")
    write.csv( get_DESeq2(res4),file = here("sim",s.folder.name[j],paste0(filepre, ".csv")))
    
    
    
    #/******************edgeR**********************************/
    
    data<-countdat
    data <- data[rowMeans(data)>1,]
    
    data<-round(data,digits=0)
    data<-as.matrix(data) 
    ctl=data
    group_list<-factor(c(rep("control",2),rep("treat",2)))
    coldata<-data.frame(row.name=colnames(ctl),condition=group_list)
    dge <- DGEList(counts=ctl,group=group_list)
    
    dge$samples$lib.size <- colSums(dge$counts)
    dge1 <- calcNormFactors(dge,method = "TMM") 
    dge2 <- calcNormFactors(dge,method = "TMMwsp") 
    dge3 <- calcNormFactors(dge,method = "RLE") 
    dge4 <- calcNormFactors(dge,method = "upperquartile") 
    
    design <- model.matrix(~0+group_list)
    rownames(design)<-colnames(dge)
    colnames(design)<-levels(group_list)
    
    get_EdgeR<-function(c,dge){
      logFC_cutoff =1
      pvalue=0.001
      if(c=="e"){
        edge <- estimateDisp(dge,design)
        e<-exactTest(edge)
        DEG<-topTags(e, n=nrow(ctl), sort.by = "p", adjust.method = "BH")
        DEG=as.data.frame(DEG)
      }
      else
      {
        edge <- estimateGLMCommonDisp(dge,design)
        edge <- estimateGLMTrendedDisp(edge, design)
        edge <- estimateGLMTagwiseDisp(edge, design)
        fit <- glmFit(edge, design)
        fit2 <- glmLRT(fit, contrast=c(-1,1)) 
        DEG<-topTags(fit2, n=nrow(ctl), sort.by = "p", adjust.method = "BH")
        DEG=as.data.frame(DEG)
        
      }
      
      k1 = (DEG$PValue < pvalue)&(DEG$logFC < -logFC_cutoff)
      k2 = (DEG$PValue < pvalue)&(DEG$logFC > logFC_cutoff)
      DEG$change = ifelse(k1,"DOWN",ifelse(k2,"UP","NOT"))
      
      return(DEG)
    }
    
    
    filepre <- paste0("EdgeR_TMM_exact")
    write.csv( get_EdgeR("e",dge1),file = here("sim",s.folder.name[j],paste0(filepre, ".csv")))
    
    filepre <- paste0("EdgeR_TMMwsp_exact")
    write.csv( get_EdgeR("e",dge2),file = here("sim",s.folder.name[j],paste0(filepre, ".csv")))
    
    filepre <- paste0("EdgeR_RLE_exact")
    write.csv( get_EdgeR("e",dge3),file = here("sim",s.folder.name[j],paste0(filepre, ".csv")))
    
    filepre <- paste0("EdgeR_UQ_exact")
    write.csv( get_EdgeR("e",dge4),file = here("sim",s.folder.name[j],paste0(filepre, ".csv")))
    
    #glmLRT
    filepre <- paste0("EdgeR_TMM_glm_LRT")
    write.csv( get_EdgeR("l",dge1),file = here("sim",s.folder.name[j],paste0(filepre, ".csv")))
    
    filepre <- paste0("EdgeR_TMMwsp_glm_LRT")
    write.csv( get_EdgeR("l",dge2),file = here("sim",s.folder.name[j],paste0(filepre, ".csv")))
    
    filepre <- paste0("EdgeR_RLE_glm_LRT")
    write.csv( get_EdgeR("l",dge3),file = here("sim",s.folder.name[j],paste0(filepre, ".csv")))
    
    filepre <- paste0("EdgeR_UQ_glm_LRT")
    write.csv( get_EdgeR("l",dge4),file = here("sim",s.folder.name[j],paste0(filepre, ".csv")))
    
    
    #/******************limma**********************************/
    data<-countdat
    data <- data[rowMeans(data)>1,]
    data<-round(data,digits=0)
    data<-as.matrix(data) 
    ctl=data
    group_list<-factor(c(rep("control",2),rep("treat",2)))
    coldata<-data.frame(row.name=colnames(ctl),condition=group_list)
    
    design <- model.matrix(~0+group_list)
    colnames(design)=levels(group_list)
    rownames(design)=colnames(ctl)
    dge <- DGEList(counts=ctl,group=group_list)
    dge$samples$lib.size <- colSums(dge$counts)
    
    
    dge1 <- calcNormFactors(dge,method = "TMM") 
    dge2 <- calcNormFactors(dge,method = "TMMwsp") 
    dge3 <- calcNormFactors(dge,method = "RLE") 
    dge4 <- calcNormFactors(dge,method = "upperquartile") 
    
    
    get_voom<-function(dge){
      v <- voom(dge,design,plot = FALSE)
      f1 <- lmFit(v, design)
      constrasts = paste(rev(levels(group_list)),collapse = "-")
      cont.matrix <- makeContrasts(contrasts=constrasts,levels = design) 
      f2=contrasts.fit(f1,cont.matrix)
      f2=eBayes(f2)
      DEG = topTable(f2, coef=constrasts,n=nrow(ctl), sort.by = "p", adjust.method = "BH")
      DEG = na.omit(DEG)
      
      pvalue=0.001
      logFC_cutoff=1
      k1 = (DEG$P.Value < pvalue)&(DEG$logFC < -logFC_cutoff)
      k2 = (DEG$P.Value < pvalue)&(DEG$logFC > logFC_cutoff)
      DEG$change = ifelse(k1,"DOWN",ifelse(k2,"UP","NOT"))
      table(DEG$change)
      return(DEG)
    }
    
    #save results
    filepre <- paste0("limma_voom_TMM")
    write.csv( get_voom(dge1),file = here("sim",s.folder.name[j],paste0(filepre, ".csv")))
    
    filepre <- paste0("limma_voom_TMMwsp")
    write.csv( get_voom(dge2),file = here("sim",s.folder.name[j],paste0(filepre, ".csv")))
    
    filepre <- paste0("limma_voom_RLE")
    write.csv( get_voom(dge3),file = here("sim",s.folder.name[j],paste0(filepre, ".csv")))
    
    filepre <- paste0("limma_voom_UQ")
    write.csv( get_voom(dge4),file = here("sim",s.folder.name[j],paste0(filepre, ".csv")))
    
    d1<-read.csv(here("sim",paste0(s.folder.name[j],"/DESeq2_Waldpr.csv")))
    d2<-read.csv(here("sim",paste0(s.folder.name[j],"/DESeq2_Waldlr.csv")))
    d3<-read.csv(here("sim",paste0(s.folder.name[j],"/DESeq2_LRTpr.csv")))
    d4<-read.csv(here("sim",paste0(s.folder.name[j],"/DESeq2_LRTgr.csv")))
    d5<-read.csv(here("sim",paste0(s.folder.name[j],"/EdgeR_TMM_exact.csv")))
    d6<-read.csv(here("sim",paste0(s.folder.name[j],"/EdgeR_TMMwsp_exact.csv")))
    d7<-read.csv(here("sim",paste0(s.folder.name[j],"/EdgeR_RLE_exact.csv")))
    d8<-read.csv(here("sim",paste0(s.folder.name[j],"/EdgeR_UQ_exact.csv")))
    d9<-read.csv(here("sim",paste0(s.folder.name[j],"/EdgeR_TMM_glm_LRT.csv")))
    d10<-read.csv(here("sim",paste0(s.folder.name[j],"/EdgeR_TMMwsp_glm_LRT.csv")))
    d11<-read.csv(here("sim",paste0(s.folder.name[j],"/EdgeR_RLE_glm_LRT.csv")))
    d12<-read.csv(here("sim",paste0(s.folder.name[j],"/EdgeR_UQ_glm_LRT.csv")))
    d13<-read.csv(here("sim",paste0(s.folder.name[j],"/limma_voom_TMM.csv")))
    d14<-read.csv(here("sim",paste0(s.folder.name[j],"/limma_voom_TMMwsp.csv")))
    d15<-read.csv(here("sim",paste0(s.folder.name[j],"/limma_voom_RLE.csv")))
    d16<-read.csv(here("sim",paste0(s.folder.name[j],"/limma_voom_UQ.csv")))
    
    
    proportions <- numeric(16)
    for (i in 1:16) {
      df <- get(paste0("d", i))
      
      proportions[i] <-(nrow(df[df$change=="UP",])+nrow(df[df$change=="DOWN",])) /nrow(df)
    }
    
    mean_proportion <- mean(proportions)
    
    if (abs(mean_proportion-threshold)<0.05) {
      break 
    }
    
  }
  proplist[[s.folder.name[j]]] <- prop_null_final
  
  sim_prop[[s.folder.name[j]]] <-mean_proportion
  
  
  write.csv(data,here("sim",paste0(s.folder.name[j],"_sim.csv")))
}

#/********************calculate.R************************************************/
library(RobustRankAggreg)
m.soft<-"feature counts"
species <-"Moryzae"
align <- c("hisat2", "bowtie2", "star")
treat <- c("tes", "foc", "raw")

combinations <- expand.grid(m.soft=m.soft,species = species, align = align, treat = treat)
s.folder.name<-paste0(combinations$species,"/",combinations$align,"/",combinations$treat)
c.file <-here(m.soft,paste0(combinations$species,"/",combinations$align,"-",combinations$species,"-",combinations$treat,".csv"))

TPR<-list()
TNR<-list()
DOWN2UP<-list()
U2DOWN<-list()
ACC<-list()
for (j in 1:length(c.file)) {
  d1<-read.csv(here("sim",paste0(s.folder.name[j],"/DESeq2_Waldpr.csv")))
  d2<-read.csv(here("sim",paste0(s.folder.name[j],"/DESeq2_Waldlr.csv")))
  d3<-read.csv(here("sim",paste0(s.folder.name[j],"/DESeq2_LRTpr.csv")))
  d4<-read.csv(here("sim",paste0(s.folder.name[j],"/DESeq2_LRTgr.csv")))
  d5<-read.csv(here("sim",paste0(s.folder.name[j],"/EdgeR_TMM_exact.csv")))
  d6<-read.csv(here("sim",paste0(s.folder.name[j],"/EdgeR_TMMwsp_exact.csv")))
  d7<-read.csv(here("sim",paste0(s.folder.name[j],"/EdgeR_RLE_exact.csv")))
  d8<-read.csv(here("sim",paste0(s.folder.name[j],"/EdgeR_UQ_exact.csv")))
  d9<-read.csv(here("sim",paste0(s.folder.name[j],"/EdgeR_TMM_glm_LRT.csv")))
  d10<-read.csv(here("sim",paste0(s.folder.name[j],"/EdgeR_TMMwsp_glm_LRT.csv")))
  d11<-read.csv(here("sim",paste0(s.folder.name[j],"/EdgeR_RLE_glm_LRT.csv")))
  d12<-read.csv(here("sim",paste0(s.folder.name[j],"/EdgeR_UQ_glm_LRT.csv")))
  d13<-read.csv(here("sim",paste0(s.folder.name[j],"/limma_voom_TMM.csv")))
  d14<-read.csv(here("sim",paste0(s.folder.name[j],"/limma_voom_TMMwsp.csv")))
  d15<-read.csv(here("sim",paste0(s.folder.name[j],"/limma_voom_RLE.csv")))
  d16<-read.csv(here("sim",paste0(s.folder.name[j],"/limma_voom_UQ.csv")))
  
  
  
  d<-read.csv(here("DE",paste0(s.folder.name[j],"/DESeq2_Waldpr.csv")))
  
  
  r1<-read.delim(here("DE",paste0(s.folder.name[j],"/result_up.txt")), stringsAsFactors = FALSE)
  names(r1)[1]<-"X"
  r1$type<-"UP"
  
  
  r2<-read.delim(here("DE",paste0(s.folder.name[j],"/result_down.txt")), stringsAsFactors = FALSE)
  names(r2)[1]<-"X"
  r2$type<-"DOWN"
  
  
  r3<- as.data.frame(subset(d, !X %in% rbind(r1,r2)$X)[,1])
  names(r3)[1]<-"X"
  r3$type<-"NOT"
  r4<-rbind(r1,r2,r3)
  
  DE_TPR <- numeric(16)
  DE_TNR <- numeric(16)
  DOWN2UP_prop<- numeric(16)
  UP2DOWN_prop <- numeric(16)
  ACC <- numeric(16)
  d4<-dplyr::select(d4,-4)
  for (i in 1:16) {

    df <- get(paste0("d", i))

    
    temp<-na.omit(right_join(df,r4))
    TP_UP_num <- sum(temp$change == "UP" & temp$type == "UP")
    TP_DOWN_num <- sum(temp$change == "DOWN" & temp$type == "DOWN")
    TP_NOT_num <- sum(temp$change == "NOT" & temp$type == "NOT")
    DOWN2UP <- sum(temp$change == "UP" & temp$type == "DOWN")
    UP2DOWN <- sum(temp$change == "DOWN" & temp$type == "UP")
    DE2NULL <- sum(temp$change == "NOT" & temp$type != "NOT")
    NULL2DE <- sum(temp$change != "NOT" & temp$type == "NOT")
    
    DE_TPR[i]<-(TP_UP_num+TP_DOWN_num+DOWN2UP+UP2DOWN)/(TP_UP_num+TP_DOWN_num+DOWN2UP+UP2DOWN+DE2NULL)
    DE_TNR[i]<-TP_NOT_num/(TP_NOT_num+NULL2DE)
    DOWN2UP_prop[i]<-DOWN2UP/TP_DOWN_num
    UP2DOWN_prop[i]<-UP2DOWN/TP_UP_num
    ACC[i]<-(TP_UP_num+TP_DOWN_num+DOWN2UP+UP2DOWN+TP_NOT_num)/(TP_UP_num+TP_DOWN_num+DOWN2UP+UP2DOWN+DE2NULL+TP_NOT_num+NULL2DE)
  }
  TPR[[s.folder.name[j]]]<-DE_TPR
  TNR[[s.folder.name[j]]]<-DE_TNR
  DOWN2UP[[s.folder.name[j]]]<-DOWN2UP_prop
  U2DOWN[[s.folder.name[j]]]<-UP2DOWN_prop
  ACC[[s.folder.name[j]]]<-ACC
}

trans_results<-function(data){
  method <- c("DESeq2_Waldpr", "DESeq2_Waldlr", "DESeq2_LRTpr", "DESeq2_LRTgr", "EdgeR_TMM_exact", "EdgeR_TMMwsp_exact", "EdgeR_RLE_exact", "EdgeR_UQ_exact", "EdgeR_TMM_glm_LRT", "EdgeR_TMMwsp_glm_LRT", 
              "EdgeR_RLE_glm_LRT", "EdgeR_UQ_glm_LRT", "limma_voom_TMM", "limma_voom_TMMwsp", "limma_voom_RLE","limma_voom_UQ")
  
  method_names <- rep(names(data), times = sapply(data, length))
  values <- unlist(data)
  
  df <- data.frame(Method = method_names, Value = values)
  df$DE_Type<-rownames(df)
  for (i in 1:nrow(df)) {
    df$DE_Type[i] <- gsub(paste0("^", df$Method[i]), "", df$DE_Type[i])
  }
  
  df$DE_Type <- method[as.numeric(df$DE_Type)]
  return(df)}

TPR<-trans_results(TPR)
TNR<-trans_results(TNR)
ACC<-trans_results(ACC)
DOWN2UP<-trans_results(DOWN2UP)
UP2DOWN<-trans_results(UP2DOWN)


library(dplyr)
parse_method <- function(method) {
  parts <- strsplit(method, "/")[[1]]
      species <- parts[1]
      align <- parts[2]
      treat <- parts[3]
      return(list(species = species, align = align, treat = treat))
    
  }


calculates<- c("TPR","TNR","DOWN2UP","U2DOWN","ACC")
for (i in 1:length(calculates)) {
  calculate<-calculates[i]
  species <-c("Moryzae","Cglo","Vdahliae")
  soft <-"feature_counts"
  # c("RSEM", "salmon","feature_counts")
  combinations <- expand.grid(soft=soft,species = species, calculate = calculate)
  calcu_list<-paste0(combinations$calculate,"_",combinations$species,"_",combinations$soft)
  
  temp<-data.frame(16)
  for (j in 1:length(calcu_list)) {
    df <- get(calcu_list[j])
    parts <- strsplit(calcu_list[3], "_")[[1]]
    rownames(df) <- NULL
    parsed_cols <- t(sapply(df$Method, function(x) parse_method(x)))
    df$species <- parsed_cols[,"species"]
    df$align <- parsed_cols[,"align"]
    df$treat <- parsed_cols[,"treat"]
    
    df <- df %>%
      arrange(desc(Value)) %>%
      group_by(Method) %>%
      mutate(rank = dense_rank(desc(Value))) %>%
      ungroup()
    
    df <- df %>%
      arrange(Method, rank)
    new_df <- df %>%
      group_by(DE_Type, Method) %>%
      summarise(rank = first(rank)) %>%
      pivot_wider(names_from = Method, values_from = rank) %>%
      ungroup()
    
    temp<-cbind(temp,new_df)
    temp<-temp[, !duplicated(names(temp))]
    
  }
  temp<-temp[,-1]
  write.csv(temp,here(paste0(calculate,".",soft, ".rank.csv")), row.names = FALSE)
}

cal_species_RankAggreg<-function(calculates, soft, species) {
  glist <- list()
  
  for (i in 1:length(calculates)) {
    calculate <- calculates[i]
    data <- read.csv(here(paste0(calculate,".",soft, ".rank.csv")), header = TRUE)
    
    df_transposed <- t(data)
    colnames(df_transposed)<-df_transposed[1,]
    df_transposed<-df_transposed[-1,]
    df_transposed<-as.data.frame(df_transposed)
    df_transposed$method<-rownames(df_transposed)
    row_names <- rownames(df_transposed)
    
    subset_rows <- grepl(species, row_names)
    data_subset <- df_transposed[subset_rows, ]
    rownames(data_subset) <- NULL
    data_subset <- data_subset[, c("method", colnames(data_subset)[colnames(data_subset) != "method"])]
    
    colname <- colnames(data_subset[, c(2:ncol(data_subset))])
    
    for (k in 1:length(colname)) {
      temp <- list()
      temp <- dplyr::arrange(na.omit(data_subset[, c(1, k+1)], colname[k]))
      temp <- arrange(temp, temp[2])
      temp <- list(as.character(unlist(temp)[1:6])) 
      glist <- append(glist, temp)
    }
    
    # 进行rra
    method_rra <- aggregateRanks(glist)
    method_rra <- cbind(method_rra, "rra_rank" = seq(1, nrow(method_rra)))
    
    names(data_subset)[1] <- "Name"
    method_rra <- left_join(method_rra, data_subset, by = "Name")
    write.csv(method_rra, here(paste0(calculate, ".", soft,".", species,".RankAggreg.csv")), row.names = FALSE)
  }
}
calculates<- c("TPR","TNR","DOWN2UP","U2DOWN","ACC")
species<-"Moryzae"
soft<-"feature counts"
cal_method_RankAggreg(calculates,soft)

cal_method_RankAggreg <- function(calculates, soft) {
  glist <- vector("list", length(calculates))
  
  for (i in 1:length(calculates)) {
    calculate <- calculates[i]
    data <- read.csv(here(paste0(calculate, ".", soft, ".rank.csv")), header = TRUE)
    
    colname <- colnames(data[, c(2:ncol(data))])
    
    for (k in 1:length(colname)) {
      temp <- list()
      temp <- dplyr::arrange(na.omit(data[, c(1, k+1)]), colname[k])
      temp <- arrange(temp, temp[2])
      temp <- list(as.character(unlist(temp)[1:16]))
      glist[[i]] <- temp  
    }
    
    method_rra <- aggregateRanks(glist[[i]])
    method_rra <- cbind(method_rra, "rra_rank" = seq(1, nrow(method_rra)))
    
    names(data)[1] <- "Name"
    method_rra <- left_join(method_rra, data, by = "Name")
    write.csv(method_rra, here(paste0(calculate, ".", soft, ".RankAggreg.csv")), row.names = FALSE)
  }
}
calculates<- c("TPR","TNR","DOWN2UP","U2DOWN","ACC")
soft<-"feature counts"
cal_method_RankAggreg(calculates,soft)


#/****************************plot.R********************************************/
here::i_am("plot.R")
library(ggplot2)
library(reshape2)
library(tidyverse)
library(dplyr) 
library(gridExtra)
library(here)
#/******************************dumbbell_plot**************************************/
data <- read.csv("align.csv", header = TRUE)
draw_dumbbell_plot <- function(data, xlabs = "Runtime", ylabs = "Sample", title = NULL,
                               xaxis_size = 10, yaxis_size = 10, 
                               xaxis_label_size = 10, yaxis_label_size = 12,
                               legend_size = 12, legend_position = NULL,
                               facet_label_size = 10) {
  
  dumbbell_data <- data %>%
    group_by(Sample, Software) %>%
    summarize(Time = mean(Time),
              RAM = mean(RAM),
              CPU = mean(CPU)) %>%
    ungroup()
  software_colors <- "black" 
  ram_color_mapping <- colorRampPalette(c("#DEEBF7", "#08306B"))
  p1 <- ggplot(dumbbell_data, aes(x = Time, y = Sample)) +
    geom_segment(aes(x = 0, xend = Time, yend = Sample, color = RAM), size = 2) +
    geom_point(aes(size = CPU, fill = Software), shape = 21, color = "black") +
    scale_size(range = c(2, 8)) +
    scale_color_gradientn(colors = ram_color_mapping(100)) +
    labs(x = xlabs, y = ylabs, title = title) +
    facet_wrap(~ Software, scales = "free_y") +
    theme_minimal() +
    theme(panel.grid.major.y = element_blank(),
          panel.grid.minor.y = element_blank(),
          axis.title.x = element_text(size = xaxis_size),
          axis.title.y = element_text(size = yaxis_size),
          axis.text.x = element_text(size = xaxis_label_size),
          axis.text.y = element_text(size = yaxis_label_size),
          legend.text = element_text(size = legend_size),
          legend.position = legend_position,
          strip.text = element_text(size = facet_label_size)) 
  print(p1)
}

draw_dumbbell_plot(data)

#/*****************heatmap plot****************/
file_prefix <- "Moryzae" 
n<-10811 #the number of gene
csample<-"MUC"
tsample<-"MUT"
s.folder.name<-here(m.soft,paste0("csv"))
all_files <- list.files(s.folder.name)

csv_files <- all_files[grep(file_prefix, all_files)]

for(i in 1:3){
  data_bind<-data.frame()
  data_bind<-data.frame(Column = rep(1, n))
  
  for (file_path in csv_files) {
    file<-here(s.folder.name,paste0(file_path))
    
    data <- read.csv(file, header = TRUE, row.names = 1)
   
    new_col_name <- str_replace(file_path,'.csv','')
    
    new_col <- data[,i]
    data_bind[[new_col_name]] <- new_col
    
    
  }
  data_bind<-subset(data_bind, select = -Column)
  write.csv( data_bind,file = here(s.folder.name,paste0(file_prefix,".",csample,"-",i, ".csv")))
  
}
for(i in 4:6){
  data_bind<-data.frame()
  data_bind<-data.frame(Column = rep(1, n))
  for (file_path in csv_files) {
    file<-here(s.folder.name,paste0(file_path))
    data <- read.csv(file, header = TRUE, row.names = 1)
    new_col_name <- str_replace(file_path,'.csv','')
    new_col <- data[,i]
    data_bind[[new_col_name]] <- new_col
    
    
  }
  data_bind<-subset(data_bind, select = -Column)
  write.csv( data_bind,file = here(s.folder.name,paste0(file_prefix,".",tsample,"-",i-3, ".csv")))
}

file_prefix <- "Moryzae"  
s.folder.name<-here(m.soft,paste0("csv"))
all_files <- list.files(s.folder.name)

csv_files <- all_files[grep(file_prefix, all_files)]
for (i in 1:length(csv_files)) {
  file_path<-csv_files[i]
  file<-here(s.folder.name,paste0(file_path))
  file_pre<-gsub(".csv", "", file_path)
  data <- read.csv(file, header = TRUE, row.names = 1)
  cor_matrix <- cor(data, method = "spearman")

  heatmap_data <- melt(cor_matrix)
  filtered_cor_df <- subset(heatmap_data, as.character(Var1) <=  as.character(Var2))

  write.csv( filtered_cor_df,file = here("csv/quant",paste0(file_prefix,".heatmap",i,".csv")))
  
  plot<-ggplot(filtered_cor_df, aes(x = Var2, y = Var1)) +
    geom_tile(aes(fill = value), colour = "white") +
    scale_fill_gradient(low = "lightblue", high = "darkblue") +
    geom_text(aes(label = round(value, 4)), color = "white", size = 3, fontface = "bold") +
    labs(x = NULL, y = NULL)+
    coord_fixed() +
    theme_minimal() +
    theme(text = element_text(face = "bold"),
          axis.text.x = element_text(angle = 45, hjust = 1))

}

#/*****************radder plot****************/
calculate_correlation <- function(matrix1, matrix2) {
  
  matrix1<-as.numeric(as.vector(matrix1))
  matrix2<-as.numeric(as.vector(matrix2))
  
  
  cor_val <- cor(matrix1, matrix2, method = "spearman")
  return(cor_val)
}

calculate_correlation2 <- function(matrix1, matrix2) {
  row_names_1 <- rownames(matrix1)
  row_names_2 <- rownames(matrix2)
  common_rows <- intersect(row_names_1, row_names_2)
  matrix1 <- matrix1[common_rows, ]
  matrix2 <- matrix2[common_rows, ]
  
  matrix1<-as.numeric(as.vector(matrix1))
  matrix2<-as.numeric(as.vector(matrix2))
  
  
  cor_val <- cor(matrix1, matrix2, method = "spearman")
  return(cor_val)
}

get_percentile<-function(data,percent){
  gene_mean <- rowMeans(data)
  sorted_index <- order(gene_mean, decreasing = TRUE)
  sorted_data <- data[sorted_index, ]
  
  if (percent <= 0.5) {
    data_percent <- sorted_data[1:ceiling(nrow(sorted_data) * percent), ]
  } else {
    data_percent <- sorted_data[ceiling(nrow(sorted_data) * percent):nrow(sorted_data), ]
  }
  
  return(data_percent)
}
#different trimming
get_percentdiff<-function(c.file){
  count_matrices <- list()
  for (j in 1:length(c.file)) {
    file <- c.file[j]
    data <- read.csv(file, header = TRUE, row.names = 1)
    count_matrices[[processes[j]]] <- as.matrix(data)
  }
  baseline_process <- processes[3]
  percentiles <- c(1, 10, 25, 50, 75, 90,95)
  correlation_df <- data.frame(stringsAsFactors = FALSE, matrix(NA, nrow = length(processes), ncol = 0))
  rownames(correlation_df) <- processes
  
  for (percentile in percentiles) {
    baseline_matrix <- get_percentile(count_matrices[[baseline_process]],percentile/100)
    correlation_vals <- vector("numeric", length(processes))
    for (i in seq_along(processes)) {
      process <- processes[i]
      process_matrix <- get_percentile(count_matrices[[process]],percentile/100)
      correlation_vals[i] <- calculate_correlation(baseline_matrix, process_matrix)
    }
    
    if(percentile/100<=0.5)
    {correlation_df[paste0("top",percentile, "%")] <- correlation_vals}else {
      correlation_df[paste0("bottom",percentile, "%")] <- correlation_vals
    }
    
  }
  return(correlation_df)
}
#different quantification f-r
get_percentdiff2<-function(c.file){
  count_matrices <- list()
  for (j in 1:length(c.file)) {
    file <- c.file[j]
    data <- read.csv(file, header = TRUE, row.names = 1)
    count_matrices[[processes[j]]] <- as.matrix(data)
  }
  percentiles <- c(1, 10, 25, 50, 75, 90,95)
  correlation_df <- data.frame(stringsAsFactors = FALSE, matrix(NA, nrow = length(processes)/2, ncol = 0))
  
  RowNames<-c()
  for (percentile in percentiles) {
    
    end<-length(processes)/2
    correlation_vals <- vector("numeric", length(processes)/2)
    for (i in 1:end) {
      baseline_process <- processes[i]
      baseline_matrix <- get_percentile(count_matrices[[baseline_process]],percentile/100)
      process <- processes[i+6]
      process_matrix <- get_percentile(count_matrices[[process]],percentile/100)
      correlation_vals[i] <- calculate_correlation(baseline_matrix, process_matrix)
      RowNames<-append(RowNames,paste0(baseline_process,"-",process))
      print(paste0(baseline_process,"-",process))
      
    }
    
    if(percentile/100<=0.5)
    {correlation_df[paste0("top",percentile, "%")] <- correlation_vals}else {
      correlation_df[paste0("bottom",percentile, "%")] <- correlation_vals
    }
    
  }
  rownames(correlation_df)<-RowNames[37:42]
  return(correlation_df)
}
#different quantification s-f&s-r
get_percentdiff3<-function(c.file){
  count_matrices <- list()
  for (j in 1:length(c.file)) {
    file <- c.file[j]
    data <- read.csv(file, header = TRUE, row.names = 1)
    count_matrices[[processes[j]]] <- as.matrix(data)
  }
  percentiles <- c(1, 10, 25, 50, 75, 90,95)
  
  correlation_df <- data.frame(stringsAsFactors = FALSE, matrix(NA, nrow = length(processes), ncol = 0))
  RowNames<-c()
  
  for (percentile in percentiles) {
    
    end<-length(processes)
    correlation_vals <- vector("numeric", length(processes))
    baseline_process <- character(0)
    second_process <- character(0)
    
    for (i in 1:(end-1)) {
      process_1 <- processes[i]
      first_letter_1 <- substr(process_1, 1, 1)  
      last_dash_1 <- max(gregexpr("-", process_1)[[1]]) 
      second_last_dash_1 <- max(gregexpr("-", process_1)[[1]][-length(gregexpr("-", process_1)[[1]])]) 
      chars_between_dashes_1 <- substr(process_1, second_last_dash_1 + 1, last_dash_1 - 1)  
      
      for (j in (i+1):end) {
        process_2 <- processes[j]
        first_letter_2 <- substr(process_2, 1, 1)  
        last_dash_2 <- max(gregexpr("-", process_2)[[1]])  
        second_last_dash_2 <- max(gregexpr("-", process_2)[[1]][-length(gregexpr("-", process_2)[[1]])])  
        if (last_dash_1 > 0 && second_last_dash_1 > 0 && last_dash_1 > second_last_dash_1 + 1 &&
            last_dash_2 > 0 && second_last_dash_2 > 0 && last_dash_2 > second_last_dash_2 + 1) {
          
          chars_between_dashes_2 <- substr(process_2, second_last_dash_2 + 1, last_dash_2 - 1)  
          
          if (chars_between_dashes_1 == chars_between_dashes_2&&first_letter_1 != first_letter_2) {
            baseline_process <- process_1
            second_process <- process_2
          }
        }
      }
      
      baseline_matrix <- get_percentile(count_matrices[[baseline_process]],percentile/100)
      
      
      process_matrix <- get_percentile(count_matrices[[second_process]],percentile/100)
      correlation_vals[i] <- calculate_correlation2(baseline_matrix, process_matrix)
      RowNames<-append(RowNames,paste0(baseline_process,"-",second_process))
      print(paste0(baseline_process,"-",second_process))
      
    }
    
    if(percentile/100<=0.5)
    {correlation_df[paste0("top",percentile, "%")] <- correlation_vals}else {
      correlation_df[paste0("bottom",percentile, "%")] <- correlation_vals
    }
    
  }
  RowNames<-unique(RowNames)
  correlation_df<-correlation_df[1:length(RowNames),]
  rownames(correlation_df)<-RowNames
  return(correlation_df)
}
m.soft<-"salmon"
species <-"Cglo"
# c("Moryzae","Cglo","Vdahliae")
treat <- c("tes", "foc", "raw")

combinations <- expand.grid(m.soft=m.soft,species = species, treat = treat)
sprocesses<-paste0(m.soft,"-",combinations$treat,"-",combinations$species)
s.file<-here(m.soft,paste0("salmon-",combinations$species,"-",combinations$treat,".csv"))

m.soft<-"feature counts"
species <-"Cglo"
align <- c("bowtie2", "star")
treat <- c("tes", "foc", "raw")

combinations <- expand.grid(m.soft=m.soft,species = species, align = align, treat = treat)
processes<-paste0(m.soft,"-",combinations$align,"-",combinations$treat,"-",combinations$species)
c.file <-here(m.soft,paste0(combinations$align,"-",combinations$species,"-",combinations$treat,".csv"))

m.soft<-"feature counts"
species <-"Cglo"
align <- c("hisat2","bowtie2", "star")
treat <- c("tes", "foc", "raw")

combinations <- expand.grid(m.soft=m.soft,species = species, align = align, treat = treat)
processes<-paste0(m.soft,"-",combinations$align,"-",combinations$treat,"-",combinations$species)
c.file <-here(m.soft,paste0(combinations$align,"-",combinations$species,"-",combinations$treat,".csv"))


m.soft<-"RSEM"
species <-"Cglo"
align <-c("bowtie2", "star")
treat <- c("tes", "foc", "raw")


combinations <- expand.grid(m.soft=m.soft,species = species, align = align, treat = treat)
rprocesses<-paste0(m.soft,"-",combinations$align,"-",combinations$treat,"-",combinations$species)

r.file <-here(m.soft,paste0(combinations$align,".",combinations$species,".",combinations$treat,".csv"))

processes<-append(processes,rprocesses)
c.file<-append(c.file,r.file)

processes<-append(processes,sprocesses)
c.file<-append(c.file,s.file)

correlation_df <- data.frame(stringsAsFactors = FALSE, matrix(NA, nrow = length(processes), ncol = 0))
correlation_df<-get_percentdiff(c.file)
correlation_df$RowNames<-rownames(correlation_df)
correlation_df<-correlation_df[!grepl("raw", rownames(correlation_df)), ]
treatM<-correlation_df
treatM<-rbind(correlation_df,treatM)

correlation_df<-get_percentdiff2(c.file)
correlation_df$RowNames<-rownames(correlation_df)
quantM<-correlation_df
correlation_df<-get_percentdiff3(c.file)
quantM<-rbind(correlation_df,quantM)


my_radar<-as.data.frame(quantM)
my_radar[is.na(my_radar)]<-0
last_col <- ncol(my_radar)
new_order <- c(ncol(my_radar), 1:(ncol(my_radar)-1))
my_radar <- my_radar[, new_order]

ggradar(plot.data = my_radar,
        axis.label.size = 5.5) +
  theme(plot.title = element_text(size = 20)
  )
#/****************************normalization*********************************************/
get_estimate_raw<-function(count){
  count = count[which(rowSums(count)>0),]
  count = melt(count,variable.name = "sample",value.name = "value")
  count$value = log2(count$value+1)
  return(count)
}
get_estimate_DESeq2<-function(dds){
  x<-as.matrix(dds@assays@data@listData$counts)
  y<-dds$sizeFactor
  z<-t(t(x)/y)
  
  z = z[which(rowSums(z)>0),]
  z<-data.frame(z)
  z = melt(z,variable.name = "sample",value.name = "value")
  z$value = log2(z$value+1)
  return(z)
}
get_estimate_edgeR<-function(dge){
  x<-as.matrix(dge$counts)
  y<-dge$samples$norm.factors
  z<-t(t(x)/y)
  z = z[which(rowSums(z)>0),]
  z<-data.frame(z)
  z = melt(z,variable.name = "sample",value.name = "value")
  z$value = log2(z$value+1)
  return(z)
}

m.soft<-"feature counts"
species <-c("Cglo","Moryzae","Vdahliae")
align <- c("hisat2", "bowtie2", "star")
treat <- c("tes", "foc", "raw")
combinations <- expand.grid(m.soft=m.soft,species = species, align = align, treat = treat)
pre_title<-paste0(combinations$species,".",combinations$align,".",combinations$treat)
c.file <-here(m.soft,paste0(combinations$align,"-",combinations$species,"-",combinations$treat,".csv"))


for (j in 1:length(c.file)) {
  file <- c.file[j]
  data<- read.csv(file,header=T,row.names = 1)
  data <- data[rowMeans(data)>10,]
  group_list<- read.table(here("species.txt"),header = T,row.names = 1)
  rownames(group_list)<-colnames(data)
  group_list$Type<-c(rep("Control",3),rep("Treat",3))
  group_list[,1] <- as.factor(group_list$Type)
  
  all(rownames(group_list) %in% colnames(data))
  all(rownames(group_list) == colnames(data))
  dds <-  DESeqDataSetFromMatrix(countData = data,colData = group_list,design = ~ Type)
  
  dds1<-estimateSizeFactors(dds,type="ratio")
  dds2<-estimateSizeFactors(dds,type="poscounts")
  write.csv( get_estimate_raw(data),file = here("csv/nor",paste0(pre_title[j],".none",".csv")))
  write.csv( get_estimate_DESeq2(dds1),file = here("csv/nor",paste0(pre_title[j],".ratio",".csv")))
  write.csv( get_estimate_DESeq2(dds2),file = here("csv/nor",paste0(pre_title[j],".poscounts",".csv")))
  
  data<- read.csv(file,header=T,row.names=1)
  data<-round(data,digits=0)
  data<-as.matrix(data)
  ctl=data
  group_list<-factor(c(rep("control",3),rep("treat",3)))
  coldata<-data.frame(row.name=colnames(ctl),condition=group_list)
  
  
  dge <- DGEList(counts=ctl,group=group_list)
  dge$samples$lib.size <- colSums(dge$counts)
  dge1 <- calcNormFactors(dge,method = "TMM")
  dge2 <- calcNormFactors(dge,method = "TMMwsp")
  dge3 <- calcNormFactors(dge,method = "RLE")
  dge4 <- calcNormFactors(dge,method = "upperquartile")
  
  
  write.csv( get_estimate_edgeR(dge1),file = here("csv/nor",paste0(pre_title[j],".","TMM",".csv")))
  write.csv( get_estimate_edgeR(dge2),file = here("csv/nor",paste0(pre_title[j],".","TMMwsp",".csv")))
  write.csv( get_estimate_edgeR(dge3),file = here("csv/nor",paste0(pre_title[j],".","RLE",".csv")))
  write.csv( get_estimate_edgeR(dge4),file = here("csv/nor",paste0(pre_title[j],".","UQ",".csv")))
  
  
}


result_df <- data.frame(t = character(), chi_squared = numeric(), p_value = numeric())
t <- c("none", "ratio", "poscounts", "TMM", "RLE", "TMMwsp", "UQ")
path<-"./Cglo/Cglo.hisat2.foc."

for (j in 1:length(t)) {
  data <- read.csv(paste0(path, t[j], ".csv"))
  kruskal_test <- kruskal.test(value ~ sample, data = data)
  chi_squared <- kruskal_test$statistic
  p_value <- kruskal_test$p.value
  result_df <- rbind(result_df, data.frame(t = t[j], chi_squared = chi_squared, p_value = p_value))
  
}
rownames(result_df)<-NULL
rownames(result_df)<-result_df$t
result_df<-result_df[,-1]
write.csv(result_df,file=paste0(path, ".kruskal_test.csv"))

#/*****************************fit methods******************************/
library(ggplot2)
library(reshape2)
library(tidyverse)
library(dplyr) 
library(gridExtra)
library(here)
library(DESeq2)
library(patchwork)
library(edgeR)
library(limma)
library(gridExtra)
library(cowplot)
library(grid)
library(png)
DESeq2_disp <- function(object, ymin, CV = FALSE, genecol = "black", fitcol = "red", 
                        finalcol = "dodgerblue", legend = TRUE, xlab = "mean of normalized counts",
                        ylab = if (CV) "coefficient of variation" else "dispersion", 
                        log = "xy", cex = 0.45, labsize = 1.5, legendsize = 1.5, position="bottomright") {
  
  px <- mcols(object)$baseMean
  sel <- (px > 0)
  px <- px[sel]
  f <- if (CV) {
    sqrt
  } else {
    function(x) x
  }
  
  py <- f(mcols(object)$dispGeneEst[sel])
  if (missing(ymin)) 
    ymin <- 10^floor(log10(min(py[py > 0], na.rm = TRUE)) - 0.1)
  
  plot(px, pmax(py, ymin), xlab = xlab, ylab = ylab, log = log,
       pch = ifelse(py < ymin, 6, 20), col = genecol, cex = cex, cex.lab = labsize, cex.axis = labsize)
  
  pchOutlier <- ifelse(mcols(object)$dispOutlier[sel], 1, 16)
  cexOutlier <- ifelse(mcols(object)$dispOutlier[sel], 2 * cex, cex)
  lwdOutlier <- ifelse(mcols(object)$dispOutlier[sel], 2, 1)
  
  if (!is.null(dispersions(object))) {
    points(px, f(dispersions(object)[sel]), col = finalcol,
           cex = cexOutlier, pch = pchOutlier, lwd = lwdOutlier)
  }
  
  if (!is.null(mcols(object)$dispFit)) {
    points(px, f(mcols(object)$dispFit[sel]), col = fitcol,
           cex = cex, pch = 16)
  }
  
  if (legend) {
    legend(position, c("gene-est", "fitted", "final"),
           pch = 16, col = c(genecol, fitcol, finalcol), bg = "white",
           cex = legendsize)
  }
}

edgeR_disp <- function(y, xlab = "Average log CPM", ylab = "Biological coefficient of variation",
                       xlab_size = 1.2, ylab_size = 1.2, data_point_size = 0.2,
                       col_common = "red", col_trend = "blue", col_tagwise = "black",
                       legend_text_size = 1.2, legend_symbol_size = 1.5, position="topright") 
  
  
  
voom_disp <- function(counts, design = NULL, lib.size = NULL, normalize.method = "none", 
                        block = NULL, correlation = NULL, weights = NULL, span = 0.5, 
                        plot = FALSE, save.plot = FALSE, xlab = "log2( count size + 0.5 )", ylab = "Sqrt( standard deviation )",
                        cex = 0.45, cex.lab = 1.5,cex.axis = 1.5, legend.cex=1.5,legend_symbol_size=1.5, legend = TRUE, position = "topright") {
    out <- list()
    if (is(counts, "DGEList")) {
      out$genes <- counts$genes
      out$targets <- counts$samples
      if (is.null(design) && diff(range(as.numeric(counts$sample$group))) > 0) 
        design <- model.matrix(~group, data = counts$samples)
      if (is.null(lib.size)) 
        lib.size <- counts$samples$lib.size * counts$samples$norm.factors
      counts <- counts$counts
    }
    else {
      isExpressionSet <- suppressPackageStartupMessages(is(counts, "ExpressionSet"))
      if (isExpressionSet) {
        if (length(Biobase::fData(counts))) 
          out$genes <- Biobase::fData(counts)
        if (length(Biobase::pData(counts))) 
          out$targets <- Biobase::pData(counts)
        counts <- Biobase::exprs(counts)
      }
      else {
        counts <- as.matrix(counts)
      }
    }
    n <- nrow(counts)
    if (n < 2L) 
      stop("Need at least two genes to fit a mean-variance trend")
    m <- min(counts)
    if (is.na(m)) 
      stop("NA counts not allowed")
    if (m < 0) 
      stop("Negative counts not allowed")
    if (is.null(design)) {
      design <- matrix(1, ncol(counts), 1)
      rownames(design) <- colnames(counts)
      colnames(design) <- "GrandMean" 
    }
    if (is.null(lib.size)) 
      lib.size <- colSums(counts)
    y <- t(log2(t(counts + 0.5)/(lib.size + 1) * 1e+06))
    y <- normalizeBetweenArrays(y, method = normalize.method)
    fit <- lmFit(y, design, block = block, correlation = correlation, weights = weights)
    if (is.null(fit$Amean)) 
      fit$Amean <- rowMeans(y, na.rm = TRUE)
    NWithReps <- sum(fit$df.residual > 0L)
    if (NWithReps < 2L) {
      if (NWithReps == 0L) 
        warning("The experimental design has no replication. Setting weights to 1.")
      if (NWithReps == 1L) 
        warning("Only one gene with any replication. Setting weights to 1.")
      out$E <- y
      out$weights <- y
      out$weights[] <- 1
      out$design <- design
      if (is.null(out$targets)) 
        out$targets <- data.frame(lib.size = lib.size)
      else out$targets$lib.size <- lib.size
      return(new("EList", out))
    }
    sx <- fit$Amean + mean(log2(lib.size + 1)) - log2(1e+06)
    sy <- sqrt(fit$sigma)
    allzero <- rowSums(counts) == 0
    if (any(allzero)) {
      sx <- sx[!allzero]
      sy <- sy[!allzero] 
    }
    l <- lowess(sx, sy, f = span)
    if (plot) { 
      plot(sx, sy, xlab = xlab, ylab = ylab, pch = 16, cex = cex, cex.lab = cex.lab, cex.axis = cex.axis)
      labels <- cols <- lty <- pt <- NULL
      labels <- c(labels, "gene-est")
      cols <- c(cols, "black")
      lty <- c(lty, -1)
      pt <- c(pt, 16)
      lines(l, col = "red")
      labels <- c(labels, "fitted")
      cols <- c(cols, "red")
      lty <- c(lty, 1)
      pt <- c(pt, -1)
      if (!is.null(legend)) {
        legend(position, legend = labels, lty = lty, pch = pt,
               pt.cex = legend_symbol_size, lwd = 2, col = cols,cex = legend.cex)
       
      }
    }
    f <- approxfun(l, rule = 2, ties = list("ordered", mean))
    if (fit$rank < ncol(design)) {
      j <- fit$pivot[1:fit$rank]
      fitted.values <- fit$coefficients[, j, drop = FALSE] %*% 
        t(fit$design[, j, drop = FALSE])
    }
    else {
      fitted.values <- fit$coefficients %*% t(fit$design)
    }
    fitted.cpm <- 2^fitted.values
    fitted.count <- 1e-06 * t(t(fitted.cpm) * (lib.size + 1))
    fitted.logcount <- log2(fitted.count)
    w <- 1/f(fitted.logcount)^4
    dim(w) <- dim(fitted.logcount)
    out$E <- y
    out$weights <- w
    out$design <- design
    if (is.null(out$targets)) 
      out$targets <- data.frame(lib.size = lib.size)
    else out$targets$lib.size <- lib.size
    if (save.plot) {
      out$voom.xy <- list(x = sx, y = sy, xlab = xlab, ylab = ylab)
      out$voom.line <- l
    }
    
    return(new("EList", out))
  }


m.soft<-"feature counts"
species <-c("Cglo","Moryzae","Vdahliae")
align <- c("hisat2", "bowtie2", "star")
treat <- c("tes", "foc", "raw")
combinations <- expand.grid(m.soft=m.soft,species = species, align = align, treat = treat)
pre_title<-paste0(combinations$species,".",combinations$align,".",combinations$treat)
c.file <-here(m.soft,paste0(combinations$align,"-",combinations$species,"-",combinations$treat,".csv"))

for (j in 1:length(c.file)) {
  file <- c.file[j]
  data<- read.csv(file,header=T,row.names = 1)
  data <- data[rowMeans(data)>10,]
  group_list<- read.table(here("species.txt"),header = T,row.names = 1)
  rownames(group_list)<-colnames(data)
  group_list$Type<-c(rep("Control",3),rep("Treat",3))
  group_list[,1] <- as.factor(group_list$Type)
  
  all(rownames(group_list) %in% colnames(data))
  all(rownames(group_list) == colnames(data))
  
  dds <-  DESeqDataSetFromMatrix(countData = data,colData = group_list,design = ~ Type)
  
  
  dds1<-estimateSizeFactors(dds,type="ratio")
  dds2<-estimateSizeFactors(dds,type="poscounts")
  
  
  pd1<-estimateDispersions(dds1,fitType="local")
  pdf(here(m.soft,paste0("plot/disp/",pre_title[j],".local.pdf")), width = pdf_width, height = pdf_height)
  
  DESeq2_disp(pd1)
  tname <- paste0(pre_title[j], ".local")
  title(main = tname, cex.main = 2) 
  dev.off()
  
  pd2<-estimateDispersions(dds1,fitType="mean")
  pdf(here(m.soft,paste0("plot/disp/",pre_title[j],".mean.pdf")), width = pdf_width, height = pdf_height)
  DESeq2_disp(pd2)
  tname <- paste0(pre_title[j], ".mean")
  title(main = tname, cex.main = 2) 
  dev.off()
  
  
  pd3<-estimateDispersions(dds1,fitType="glmGamPoi")
  pdf(here(m.soft,paste0("plot/disp/",pre_title[j],".glmGamPoi.pdf")), width = pdf_width, height = pdf_height)
  DESeq2_disp(pd3)
  tname <- paste0(pre_title[j], ".glmGamPoi")
  title(main = tname, cex.main = 2) 
  dev.off()
  
  pd4<-estimateDispersions(dds1,fitType="parametric")
  pdf(here(m.soft,paste0("plot/disp/",pre_title[j],".parametric.pdf")), width = pdf_width, height = pdf_height)
  DESeq2_disp(pd4)
  tname <- paste0(pre_title[j], ".parametric")
  title(main = tname, cex.main = 2) 
  dev.off()
  
  data<- read.csv(file,header=T,row.names=1)
  data<-round(data,digits=0)
  data<-as.matrix(data)
  ctl=data
  group_list<-factor(c(rep("control",3),rep("treat",3)))
  coldata<-data.frame(row.name=colnames(ctl),condition=group_list)
  
  
  dge <- DGEList(counts=ctl,group=group_list)
  dge$samples$lib.size <- colSums(dge$counts)
  dge1 <- calcNormFactors(dge,method = "TMM")
  dge2 <- calcNormFactors(dge,method = "TMMwsp")
  dge3 <- calcNormFactors(dge,method = "RLE")
  dge4 <- calcNormFactors(dge,method = "upperquartile")
  
  design <- model.matrix(~0+group_list)
  rownames(design)<-colnames(dge)
  colnames(design)<-levels(group_list)
  
  dde1 <- estimateDisp(dge1,design)
  pdf(here(m.soft,paste0("plot/disp/",pre_title[j],".default.pdf")), width = pdf_width, height = pdf_height)
  edgeR_disp(dde1)
  tname <- paste0(pre_title[j], ".default")
  title(main = tname, cex.main = 2) 
  dev.off()
  
  dde2 <- estimateGLMCommonDisp(dge1,design)
  dde2 <- estimateGLMTrendedDisp(dde2, design)
  dde2 <- estimateGLMTagwiseDisp(dde2, design)
  pdf(here(m.soft,paste0("plot/disp/",pre_title[j],".GLM.pdf")), width = pdf_width, height = pdf_height)
  edgeR_disp(dde2)
  tname <- paste0(pre_title[j], ".GLM")
  title(main = tname, cex.main = 2) 
  dev.off()
  
  pdf(here(m.soft,paste0("plot/disp/",pre_title[j],".limma-voom.pdf")), width = pdf_width, height = pdf_height)
  v1 <- voom_disp(dge1,design,plot = TRUE)
  tname <- paste0(pre_title[j], ".limma-voom")
  title(main = tname, cex.main = 2) 
  dev.off()
  
}


#/*********************************************************/
library(SpliceWiz)
library(sqldf)
library(GenomicRanges)
library(data.table)
library(tidyr)
if(interactive()) {
  spliceWiz(demo = TRUE)
}

species<-"Vdahliae"
align <-  c("hisat2",  "star")
treat <-  c("tes", "foc", "raw")
combinations <- expand.grid(align = align, treat = treat)
s.folder.name<-paste0(combinations$align,"/",species,"/",combinations$treat)
as_file<-paste0(species,"-",combinations$align,"-",combinations$treat)
pb_dir<-"/media/jg/DATADRIVE1"
p_dir<-"/media/jg/Windows"
ref_path <- file.path(p_dir,species,"Reference")
fasta_path<-file.path(p_dir,paste0(species,".fa"))
gtf_path<-file.path(p_dir,paste0(species,".gtf"))


gtf1 <- rtracklayer::import(gtf_path)
gtf_df <- as.data.frame(gtf1)


query <- "SELECT transcript_id, GROUP_CONCAT(DISTINCT seqnames) AS distinct_seqnames
          FROM gtf_df
          GROUP BY transcript_id
          HAVING COUNT(DISTINCT seqnames) > 1"

result <- sqldf(query)
result<-separate_rows(result, distinct_seqnames, sep = ",")
gtf_df<- gtf_df[!(gtf_df$seqnames %in% result$distinct_seqnames & gtf_df$transcript_id %in% result$transcript_id), ]

buildRef(
  reference_path = ref_path,
  fasta =fasta_path,
  gtf = gtf_path,
  overwrite = TRUE
)

for(i in 1:length(s.folder.name)){
  
  b_dir<-file.path(pb_dir,"data",s.folder.name[i])
  bams <- findBAMS(b_dir, level = 0) 
  
  dir.create(file.path(ref_path, "pb_output",s.folder.name[i]), recursive = TRUE)
  pb_path <-file.path(ref_path, "pb_output",s.folder.name[i]) 

  processBAM(
    bamfiles = bams$path,
    sample_names = bams$sample,
    reference_path = ref_path,
    output_path = pb_path,
    n_threads = 12
  )


  expr <- findSpliceWizOutput(pb_path)
  dir.create(file.path(ref_path, "NxtSE_output",s.folder.name[i]), recursive = TRUE)
  nxtse_path <-file.path(ref_path, "NxtSE_output",s.folder.name[i]) 

  collateData(
    Experiment = expr,
    reference_path = ref_path,
    output_path = nxtse_path,
    novelSplicing = TRUE
  )
  
  se <- makeSE(nxtse_path)
  
  
  # colData(se)$condition <- rep(c("MUC", "MUT"), each = 3)
  # colData(se)$condition <- rep(c("FZ", "STJ16"), each = 3)
  
  colData(se)$condition <- rep(c("CK_4d", "ZT_4d"), each = 3)
  
  se.filtered <- se[applyFilters(se),]
  
  res_edgeR <- ASE_edgeR(
    se = se.filtered,
    test_factor = "condition",
    test_nom = "ZT_4d",
    test_denom = "CK_4d"
  )
  
  # res_edgeR <- ASE_edgeR(
  #   se = se.filtered,
  #   test_factor = "condition",
  #   test_nom = "MUT",
  #   test_denom = "MUC"
  # )

  # 
  # res_edgeR <- ASE_edgeR(
  #   se = se.filtered,
  #   test_factor = "condition",
  #   test_nom = "FZ",
  #   test_denom = "STJ16"
  # )
  filtered_data <- res_edgeR[res_edgeR$FDR < 0.05 & res_edgeR$abs_deltaPSI > 0.1, ]
  print(table(res_edgeR$EventType))
  print(table(filtered_data$EventType))
  
  write.csv(res_edgeR,paste0("/media/jg/Windows/SpliceWiz/",as_file[i],".csv"))
  write.csv(filtered_data,paste0("/media/jg/Windows/SpliceWiz/",as_file[i],".filter.csv"))
  
}
