# Supplementary material for: A comprehensive workflow for optimizing RNA-seq data analysis
Source: BMC Genomics. 2024 Jun 24;25:631. doi: 10.1186/s12864-024-10414-y (PMC11197194; doi:10.1186/s12864-024-10414-y)
Supplement: Supplementary file 6 — Supplementary Material 6. [file 12864_2024_10414_MOESM6_ESM.txt]

/********************Trimming******************************/


/******FastQC*************/

nohup /usr/bin/time -v ls <path_to_fastq>  | xargs fastqc -o <outdir -t <num> 1> <out_results>  2> &1 &

/*******Fastp******/

nohup time -v fastp -i <path_to_read1> -I <path_to_read2>  -F <trimming_num_read1> -f <trimming_num_read2> -n <threads> -q <quality> -u <percent> -w <threads> -o <outpath_to_read1>  -O <outpath_to_read2>  > <path_to_summary/$id.txt> 2>&1 &

/*******Trim_galore******/

nohup ~/TrimGalore/trim_galore --phred33 --illumina -q <quality> --paired --fastqc --clip_R1 <trimming_num_read1> --clip_R2 <trimming_num_read2>  <path_to_read1> <path_to_read2> -o <outdir> &

/********************Alignment******************************/
/**************HISAT2****************/

#Build index
hisat2-build -p <threads> <fa> <index_dir/prefix>

#Mapping
while IFS='\n' read -r id; do

        x=$(echo "$id"_1)
        y=$(echo "$id"_2)

        echo "hisat2 raw $id "

        nohup /usr/bin/time -v hisat2-align-s --no-discordant --no-mixed -I 1 --novel-splicesite-outfile <outdir/$id.junction> -x  <index_dir/prefix> -p <threads> -1  /<path_to_read/$x.fastq > -2 <path_to_read/$y.fastq>   | samtools view -bS | samtools sort > <outdir/$id.sort.bam>   &
							
        wait

    done < </path_to/id.txt>

/**************Bowtie2****************/

#Build index
bowtie2-build <fa> <index_dir/prefix>

#Mapping
while IFS='\n' read -r id; do

        x=$(echo "$id"_1)
        y=$(echo "$id"_2)

        echo "hisat2 raw $id "

        nohup /usr/bin/time -v bowtie2 -p <threads>  -x  <index_dir/prefix> -1  /<path_to_read/$x.fastq>  -2 <path_to_read/$y.fastq>   | samtools view -bS | samtools sort > <outdir/$id.sort.bam>   &
							
        wait

    done < </path_to/id.txt>
    
/**************STAR****************/

#Build index
STAR  --runMode genomeGenerate \
    --genomeDir <index_dir/prefix> \
    --runThreadN <threads> \
    --genomeFastaFiles <fa> \
    --sjdbGTFfile <gtf>

#Mapping
while IFS='\n' read -r id; do

        x=$(echo "$id"_1)
        y=$(echo "$id"_2)

      echo "star raw $id "
						nohup /usr/bin/time -v STAR \
    --genomeDir <index_dir>  \
     --runThreadN  <threads> \
    --readFilesIn <path_to_read/$x.fastq>   <path_to_read/$y.fastq>  \
    --outFileNamePrefix <outdir/$id.> \
    --outSAMtype BAM SortedByCoordinate \
    --outBAMsortingThreadN <threads> & 
       

        wait

    done < </path_to/id.txt>

/**************picard******************/

while IFS='\n' read -r id; do

        x=$(echo "$id"_1)
        y=$(echo "$id"_2)

	echo "salmon $id "

        nohup /usr/bin/time -v java -jar ~/miniconda3/pkgs/picard-2.18.29-0/share/picard-2.18.29-0/picard.jar AddOrReplaceReadGroups \
I=<outdir/$id.sort.bam> \
										              O=<outdir/$id.sort.addRG.bam \
										             RGID=$id \
										            RGLB=$id.library \
										           RGPL=illumina \
										          RGPU=machine \
										         RGSM=$id > <outdir/$id.RG.txt> 2>&1 &


        wait

    done < </path_to/id.txt>

/********************Quantification******************************/
/**************Feature counts******************/

featureCounts -T <threads> -p -B -C -f -t exon -g gene_id -a <gtf> -o <outdir/count.txt> <path_to_bams>

/**************RSEM******************/
#Build index
nohup /usr/bin/time -v rsem-prepare-reference \
--gtf <gtf> \
	<transcriptome> \
	<index_path> &

#Quantification
while IFS='\n' read -r id; do

      echo "rsem foc $id "

    
nohup /usr/bin/time -v rsem-calculate-expression \
--paired-end \
--no-bam-output \
--alignments -p <threads> -q <path_to_bams/$id.bam> \
<index_path>  \
<outdir/$id.> 1><path_to_summary/$id.rsem.txt> 2>&1 &
			

        wait

      done < </path_to/id.txt>

/********************AS analysis******************************/
/**************rMATS******************/
id_file=<id.txt>
 while IFS=',' read -r b1 b2; do

  
        nohup /usr/bin/time -v python ~/miniconda3/envs/rna/rMATS/rmats.py \
            --b1 <treat.txt> --b2 <control.txt> \
            --gtf <gtf> -t paired \
            --readLength <length> --nthread <number> --od <output_dir> > <summary.txt> 2>&1 &
     
        wait

    done < "$id_file"


/**************Whippet******************/

#build index
julia bin/whippet-index.jl --fasta <fa> --gtf <gtf>

#quant
julia ~/Whippet.jl/bin/whippet-quant.jl <fastq1> <fastq2>  -x <index> -o <ouput> 

#analysis
julia ~/Whippet.jl/bin/whippet-delta.jl -a <control.psi> -b <treat.psi>  -o <ouput>
