# Supplementary material for: A comprehensive workflow for optimizing RNA-seq data analysis
Source: BMC Genomics. 2024 Jun 24;25:631. doi: 10.1186/s12864-024-10414-y (PMC11197194; doi:10.1186/s12864-024-10414-y)
Supplement: Supplementary file 7 — Supplementary Material 7. [file 12864_2024_10414_MOESM7_ESM.xlsx]

## Sheet: STAR_Control_01.SJ.out.tab
DS572696.1	881	935	1	1	1	78	0	75
DS572696.1	881	1403	1	1	0	110	0	74
DS572696.1	1339	1403	1	1	1	120	0	75
DS572696.1	1637	1706	1	1	1	230	0	75
DS572696.1	1864	1931	1	1	1	16	0	11
DS572696.1	6284	6336	1	1	1	32	0	75
DS572696.1	9764	9820	2	2	1	6	0	71
DS572696.1	12961	13030	2	2	1	163	0	75
DS572696.1	23625	23725	1	1	1	1	0	64
DS572696.1	23879	23982	1	1	1	1	0	51
DS572696.1	25664	26149	2	2	1	27	0	74
DS572696.1	33398	33467	1	1	1	6	0	66
DS572696.1	38265	38322	1	1	1	748	0	75
DS572696.1	39489	39538	1	1	1	689	0	75
DS572696.1	42647	43016	1	1	1	39	0	73
DS572696.1	43090	43546	1	1	1	38	0	73
DS572696.1	86305	86469	2	2	1	10	0	74
DS572696.1	100879	101162	1	1	1	1	0	59
DS572696.1	101284	101333	1	1	1	1	0	66
DS572696.1	102873	103085	2	2	1	5	0	72
DS572696.1	103705	103794	2	2	1	10	0	73
DS572696.1	104304	104360	2	2	1	2	0	27
DS572696.1	111802	111838	1	1	1	509	0	75
DS572696.1	113820	114410	2	2	0	182	1	72
DS572696.1	113829	114419	1	1	0	2190	7	63
DS572696.1	114349	114414	2	2	1	3	0	37
DS572696.1	116102	116163	2	2	1	8	0	71
DS572696.1	132736	132793	1	1	1	3218	0	75
DS572696.1	133313	133361	1	1	1	3150	0	75
DS572696.1	133553	133606	1	1	1	3210	0	75
DS572696.1	134171	134212	1	1	1	3135	0	75
DS572696.1	134301	134377	1	1	1	3214	0	75
DS572696.1	134301	134466	1	1	0	0	1	44
DS572696.1	135940	136114	2	2	1	17	0	68
DS572696.1	137786	137856	1	1	1	6	0	68
DS572696.1	137987	138067	1	1	1	148	0	75
DS572696.1	138249	138366	1	1	1	157	0	75
DS572696.1	142559	142651	1	1	1	11	0	52
DS572696.1	142972	143030	1	1	1	7	0	74
DS572696.1	156482	200193	2	2	0	0	1	12
DS572696.1	156580	156735	1	1	1	5	0	37
DS572696.1	156580	157108	1	1	0	498	0	75
DS572696.1	156904	157108	1	1	1	3	0	65
DS572696.1	163726	163778	1	1	1	12287	0	75
DS572696.1	168197	168249	2	2	1	208	0	75
DS572696.1	168632	168686	2	2	1	222	0	75
DS572696.1	175140	175194	1	1	1	20	0	67
DS572696.1	175321	175417	1	1	1	73	0	74
DS572696.1	175321	175584	1	1	0	971	27	26
DS572696.1	175530	175584	1	1	1	69	0	73
DS572696.1	175684	175741	1	1	1	93	0	74
DS572696.1	175868	175918	1	1	1	82	0	75
DS572696.1	176926	176978	1	1	1	464	0	52
DS572696.1	177029	177088	1	1	1	532	0	51
DS572696.1	177213	177318	1	1	1	537	0	75
DS572696.1	183281	183344	1	1	1	26	0	75
DS572696.1	183444	183496	1	1	1	23	0	71
DS572696.1	192345	192417	1	1	1	44	0	67
DS572696.1	195079	195166	2	2	1	1	0	38
DS572696.1	195287	195372	2	2	1	5	0	63
DS572696.1	195716	195783	2	2	1	14	0	75
DS572696.1	196492	196616	2	2	1	14	0	69
DS572696.1	197209	197790	2	2	1	13	0	67
DS572696.1	199168	199222	2	2	1	41	0	73
DS572696.1	205820	205868	2	2	1	204	0	51
DS572696.1	205919	205972	2	2	1	198	0	50
DS572696.1	207775	208078	2	2	0	37	1	74
DS572696.1	207895	208071	2	2	1	189	0	74
DS572696.1	212171	212257	1	1	1	200	0	28
DS572696.1	212327	212380	1	1	1	709	1	69
DS572696.1	212709	212762	1	1	1	1708	0	75
DS572696.1	222724	222775	2	2	1	17	0	72
DS572696.1	224705	224738	2	2	1	52	0	73
DS572696.1	230173	230228	2	2	1	55	0	75
DS572696.1	231480	231556	2	2	1	45	0	74
DS572696.1	234112	234169	2	2	1	367	0	75
DS572696.1	234494	234550	2	2	1	387	0	75
DS572696.1	234833	234924	2	2	1	121	0	74
DS572696.1	236837	236891	1	1	1	89	0	75
DS572696.1	238551	238609	1	1	1	72	0	75
DS572696.1	239423	239473	1	1	1	11	0	72
DS572696.1	244206	247986	1	1	0	0	1	12
DS572696.1	248212	248609	1	1	1	2012	1	75
DS572696.1	251370	251447	2	2	1	1517	0	75
DS572696.1	262122	262243	1	1	1	991	0	13
DS572696.1	262257	262379	1	1	1	1191	0	13
DS572696.1	262770	262849	1	1	1	4038	2	75
DS572696.1	262770	263077	1	1	0	5	0	72
DS572696.1	262931	263077	1	1	1	4011	3	75
DS572696.1	264370	264449	1	1	1	79	0	74
DS572696.1	264668	264792	1	1	1	169	0	75
DS572696.1	265177	265314	1	1	1	168	0	75
DS572696.1	266452	266505	2	2	1	7	0	64
DS572696.1	272900	272945	1	1	1	5	0	63
DS572696.1	272900	273064	1	1	0	116	6	75
DS572696.1	273010	273064	1	1	1	3	0	64
DS572696.1	273158	273212	1	1	1	4	0	69
DS572696.1	273388	273438	1	1	1	3	0	62
DS572696.1	278679	278728	2	2	1	9	0	73
DS572696.1	285266	285316	2	2	1	6	0	57
DS572696.1	289393	289445	2	2	1	21	0	73
DS572696.1	290579	290640	1	1	1	1	0	35
DS572696.1	291169	291224	1	1	1	2	0	53
DS572696.1	293609	293698	1	1	1	26	0	61
DS572696.1	293840	294265	0	0	0	41	4	73
DS572696.1	294339	294545	0	0	0	42	5	73
DS572696.1	298459	298532	2	2	1	172	0	75
DS572696.1	299150	299211	1	1	1	169	0	75
DS572696.1	309900	309953	1	1	1	17	0	73
DS572696.1	319880	319950	1	1	1	1	0	54
DS572696.1	321976	322049	1	1	1	2	0	63
DS572696.1	322473	322545	1	1	1	4	0	63
DS572696.1	322699	322754	1	1	1	1	0	34
DS572696.1	324561	324616	1	1	1	42	0	74
DS572696.1	324569	324807	2	2	0	14	1	70
DS572696.1	324737	324802	1	1	1	38	0	68
DS572696.1	325070	325121	1	1	1	46	0	73
DS572696.1	329573	329625	1	1	1	1723	0	75
DS572696.1	334369	334426	1	1	1	1535	0	75
DS572696.1	337981	338239	2	2	1	3	0	47
DS572696.1	357495	357574	2	2	1	606	0	75
DS572696.1	359867	359935	1	1	1	1	0	43
DS572696.1	360248	360328	1	1	1	63	0	74
DS572696.1	366810	366864	1	1	1	87	0	75
DS572696.1	367183	367233	1	1	1	76	0	74
DS572696.1	369914	369971	1	1	1	25	0	72
DS572696.1	370066	370159	1	1	1	31	0	75
DS572696.1	370289	370508	1	1	1	19	0	71
DS572696.1	371640	371699	1	1	1	1699	0	75
DS572696.1	379354	379595	0	0	0	688	27	75
DS572696.1	379810	380320	2	2	1	744	5	75
DS572696.1	382442	382558	2	2	1	101	0	15
DS572696.1	382574	382813	2	2	1	101	0	17
DS572696.1	382854	383039	2	2	1	96	0	40
DS572696.1	402315	402384	1	1	1	22	0	71
DS572696.1	403226	403256	1	1	1	24	0	74
DS572696.1	403354	403430	1	1	1	20	0	66
DS572696.1	405629	405677	2	2	1	2	0	21
DS572696.1	405816	405865	2	2	1	1	0	48
DS572696.1	406101	406154	2	2	1	2	0	75
DS572696.1	406403	406469	2	2	1	1	0	71
DS572696.1	406794	406836	2	2	1	2	0	37
DS572696.1	406874	407012	2	2	0	2	0	36
DS572696.1	407049	407106	2	2	1	2	0	36
DS572696.1	413187	413241	2	2	1	49	0	75
DS572696.1	413399	413473	2	2	1	14	0	55
DS572696.1	418133	418514	2	2	1	27	0	57
DS572696.1	418572	418678	2	2	1	23	0	59
DS572696.1	424144	424199	2	2	1	6	0	26
DS572696.1	424862	424967	2	2	1	2	0	22
DS572696.1	425039	425171	2	2	1	11	0	69
DS572696.1	425261	425327	2	2	1	14	0	44
DS572696.1	425372	425423	2	2	1	18	0	44
DS572696.1	425372	426167	2	2	0	2	0	50
DS572696.1	426114	426167	2	2	1	18	0	72
DS572696.1	432086	432185	1	1	1	509	0	75
DS572696.1	440935	441019	2	2	1	10	0	58
DS572696.1	444738	444791	1	1	1	216	0	75
DS572696.1	453682	453752	1	1	1	10	0	72
DS572696.1	464284	464355	2	2	1	28	0	74
DS572696.1	468078	468129	1	1	1	238	0	75
DS572696.1	471273	471362	1	1	1	1	0	30
DS572696.1	472648	472710	2	2	1	1916	0	75
DS572696.1	474655	474710	2	2	1	1529	0	75
DS572696.1	474882	474959	2	2	1	191	0	28
DS572696.1	475908	475980	1	1	1	7	0	65
DS572696.1	476880	476953	1	1	1	20	0	74
DS572696.1	480376	480433	2	2	0	1	0	48
DS572696.1	480378	480435	1	1	1	3101	1	75
DS572696.1	480793	480908	1	1	1	2460	0	75
DS572696.1	487862	487920	2	2	1	285	0	75
DS572696.1	487862	488473	2	2	0	882	0	75
DS572696.1	488424	488473	2	2	1	288	1	75
DS572696.1	488825	489084	1	1	0	3	0	56
DS572696.1	489037	489095	2	2	1	263	0	74
DS572696.1	489378	489429	2	2	1	277	0	75
DS572696.1	489766	489831	2	2	1	282	0	74
DS572696.1	489957	490119	2	2	1	288	0	75
DS572696.1	489957	490472	2	2	0	513	0	45
DS572696.1	490310	490566	2	2	0	119	0	74
DS572696.1	490518	490566	2	2	1	397	0	45
DS572696.1	498982	499286	1	1	1	14	0	72
DS572696.1	501865	502158	0	0	0	63	3	74
DS572696.1	502247	502856	0	0	0	66	5	75
DS572696.1	504443	504693	2	2	0	27	0	74
DS572696.1	505331	505392	1	1	1	1	0	50
DS572696.1	505443	505497	1	1	1	1	0	20
DS572696.1	505574	505635	1	1	1	1	0	54
DS572696.1	508119	508173	2	2	1	24	0	73
DS572696.1	508119	509930	2	2	0	5	0	72
DS572696.1	509878	509930	2	2	1	26	0	75
DS572696.1	510771	510798	2	2	1	21	0	75
DS572696.1	511445	511498	2	2	1	11	0	61
DS572696.1	511445	511575	2	2	0	10	0	24
DS572696.1	511600	511949	2	2	1	20	0	70
DS572696.1	513438	513493	2	2	1	81	0	36
DS572696.1	513554	513608	2	2	1	233	0	60
DS572696.1	531250	531310	2	2	1	84	0	75
DS572696.1	532339	532452	1	1	1	15	0	74
DS572696.1	532786	532838	1	1	1	12	0	67
DS572696.1	535099	535152	1	1	1	28	0	75
DS572696.1	535850	535901	1	1	1	17	0	71
DS572696.1	540498	540556	1	1	1	294	0	75
DS572696.1	544814	544865	2	2	1	621	0	75
DS572696.1	546235	546292	2	2	1	93	0	33
DS572696.1	555399	555458	1	1	1	14	0	57
DS572696.1	555520	555637	1	1	1	19	0	61
DS572696.1	555772	555829	1	1	1	35	0	75
DS572696.1	556014	556068	1	1	1	34	0	73
DS572696.1	557260	557318	2	2	1	2	0	66
DS572696.1	563932	564000	1	1	1	8480	1	75
DS572696.1	564250	564305	1	1	1	8936	0	75
DS572696.1	564250	564623	1	1	0	5	0	41
DS572696.1	564569	564623	1	1	1	9012	1	75
DS572696.1	564797	564846	1	1	1	9042	1	75
DS572696.1	569024	569111	1	1	1	3	0	25
DS572696.1	575367	575429	2	2	1	2	0	58
DS572696.1	577814	577876	2	2	1	1048	0	75
DS572696.1	578686	578731	2	2	1	1039	0	75
DS572696.1	579543	579595	1	1	1	6	0	59
DS572696.1	579655	579707	1	1	1	6	0	55
DS572696.1	579795	579847	1	1	1	6	0	70
DS572696.1	585019	585079	1	1	1	2	0	52
DS572696.1	585300	585506	1	1	1	5	0	65
DS572696.1	585609	585665	1	1	1	5	0	70
DS572696.1	585817	585864	1	1	1	4	0	72
DS572696.1	586268	586322	1	1	1	1	0	75
DS572696.1	590544	590591	2	2	1	7	0	67
DS572696.1	591044	591090	2	2	1	16	0	68
DS572696.1	606526	606605	2	2	1	57	0	71
DS572696.1	606676	606731	2	2	1	67	0	28
DS572696.1	606676	606813	2	2	0	1	0	19
DS572696.1	606759	606813	2	2	1	68	0	27
DS572696.1	606849	606907	2	2	1	74	0	34
DS572696.1	606942	606992	2	2	1	71	0	25
DS572696.1	607016	607077	2	2	1	65	0	23
DS572696.1	607151	607303	2	2	1	44	0	73
DS572696.1	612925	612985	1	1	1	13	0	72
DS572696.1	613190	613245	1	1	1	11	0	63
DS572696.1	615419	615711	1	1	1	17	0	63
DS572696.1	627608	627711	1	1	1	114	0	75
DS572696.1	628307	628396	1	1	1	125	0	75
DS572696.1	630099	630418	2	2	1	522	5	75
DS572696.1	632386	632434	1	1	1	41	0	71
DS572696.1	637771	637821	1	1	1	5	0	60
DS572696.1	637771	637938	1	1	0	61	0	74
DS572696.1	637890	637938	1	1	1	8	0	68
DS572696.1	638511	639114	0	0	0	59	0	74
DS572696.1	639240	639509	1	1	0	40	0	73
DS572696.1	645619	645693	1	1	1	115	0	73
DS572696.1	657814	658041	1	1	1	222	0	75
DS572696.1	658988	659043	1	1	1	167	0	75
DS572696.1	661292	661343	2	2	1	11	0	70
DS572696.1	661440	661495	2	2	1	21	0	71
DS572696.1	661814	662248	2	2	1	5	0	60
DS572696.1	675360	675492	2	2	1	373	0	75
DS572696.1	678829	679160	1	1	1	17	0	72
DS572696.1	679785	679845	1	1	1	16	0	74
DS572696.1	686324	686397	2	2	1	403	0	75
DS572696.1	691431	691564	1	1	1	26	0	25
DS572696.1	695058	695114	2	2	1	432	0	75
DS572696.1	696463	696523	2	2	1	354	0	75
DS572696.1	696627	696717	2	2	1	188	0	75
DS572696.1	702802	702859	2	2	1	26	0	75
DS572696.1	710427	710486	2	2	1	34	0	75
DS572696.1	710907	710963	2	2	1	28	0	74
DS572696.1	711159	711221	2	2	1	38	0	71
DS572696.1	711401	711525	2	2	1	29	0	42
DS572696.1	711401	711635	2	2	0	143	0	75
DS572696.1	711568	711635	2	2	1	23	0	42
DS572696.1	716158	716223	1	1	1	41	0	73
DS572696.1	719455	719508	2	2	1	1	0	23
DS572696.1	719758	719814	2	2	1	1	0	63
DS572696.1	726167	726274	1	1	1	6	0	47
DS572696.1	726476	726642	1	1	1	33	0	75
DS572696.1	726882	726943	1	1	1	46	0	73
DS572696.1	730322	730376	2	2	1	24	0	75
DS572696.1	731512	731569	2	2	1	1	0	70
DS572696.1	734924	734975	2	2	1	1976	0	75
DS572696.1	735251	735308	2	2	1	1974	0	75
DS572696.1	735394	735452	2	2	1	1910	0	75
DS572696.1	743882	743962	1	1	1	376	1	75
DS572696.1	752814	752879	1	1	1	41	0	74
DS572696.1	753309	753359	1	1	1	42	0	75
DS572696.1	753628	753729	1	1	1	47	0	74
DS572696.1	754780	754830	1	1	1	49	0	70
DS572696.1	755536	755625	1	1	1	40	0	75
DS572696.1	757731	757957	2	2	1	112	0	74
DS572696.1	760881	760933	2	2	1	1	0	31
DS572696.1	763486	763563	1	1	1	8	0	63
DS572696.1	767099	767157	2	2	1	1	0	36
DS572696.1	768500	768566	2	2	1	5	0	70
DS572696.1	772619	772679	2	2	1	96	0	74
DS572696.1	772806	772924	2	2	1	82	0	74
DS572696.1	773035	773176	2	2	1	25	0	73
DS572696.1	799031	799091	2	2	1	262	13	67
DS572696.1	799130	800106	2	2	0	15	0	38
DS572696.1	799367	800110	2	2	1	15	0	74
DS572696.1	800259	800321	2	2	1	159	1	69
DS572696.1	804594	804716	0	0	0	73	8	59
DS572696.1	804775	804824	1	1	1	109	8	58
DS572696.1	805084	805176	1	1	1	165	0	75
DS572696.1	805355	805409	1	1	1	168	0	75
DS572696.1	806713	806784	1	1	1	171	0	75
DS572696.1	810342	810415	1	1	1	21	0	72
DS572696.1	828289	828360	1	1	1	5	0	72
DS572696.1	828457	828527	1	1	1	6	0	33
DS572696.1	830159	830224	1	1	1	88	0	74
DS572696.1	831891	831940	1	1	1	90	0	73
DS572696.1	832786	832836	1	1	1	104	0	75
DS572696.1	835212	1417974	1	1	0	9	0	12
DS572696.1	843436	843486	2	2	1	332	0	75
DS572696.1	843575	843813	2	2	1	330	0	64
DS572696.1	843876	844069	2	2	1	347	0	62
DS572696.1	844183	844239	2	2	1	367	0	75
DS572696.1	844520	844577	2	2	1	184	0	75
DS572696.1	847556	848058	1	1	1	15	0	72
DS572696.1	849445	849518	2	2	1	12	0	14
DS572696.1	850398	850487	2	2	1	63	0	75
DS572696.1	853433	853481	1	1	1	95	0	75
DS572696.1	855601	855660	1	1	1	274	0	75
DS572696.1	856071	856125	1	1	1	333	0	75
DS572696.1	856355	856405	1	1	1	40	0	40
DS572696.1	858247	858320	2	2	1	34	0	73
DS572696.1	858733	858785	2	2	1	84	0	62
DS572696.1	858848	858904	2	2	1	90	0	63
DS572696.1	858848	859183	2	2	0	2	0	23
DS572696.1	859134	859183	2	2	1	85	0	75
DS572696.1	859486	859545	2	2	1	78	0	73
DS572696.1	871059	871137	2	2	1	248	0	75
DS572696.1	871787	871849	2	2	1	287	0	74
DS572696.1	874791	874853	1	1	1	67	0	72
DS572696.1	875532	875611	1	1	1	79	0	75
DS572696.1	875777	875830	1	1	1	16	0	62
DS572696.1	877984	878086	2	2	1	5	0	31
DS572696.1	878118	878171	2	2	1	5	0	31
DS572696.1	885880	885939	2	2	1	131	0	55
DS572696.1	885995	886050	2	2	1	170	1	55
DS572696.1	888295	888374	1	1	1	2	0	9
DS572696.1	888503	888575	1	1	1	20	0	72
DS572696.1	899775	899855	1	1	1	117	0	75
DS572696.1	900093	900194	1	1	1	304	0	75
DS572696.1	902800	902855	2	2	1	2	0	69
DS572696.1	912166	912259	1	1	1	9	0	58
DS572696.1	912318	912394	1	1	1	15	0	58
DS572696.1	913097	913189	1	1	1	35	0	74
DS572696.1	913373	913446	1	1	1	33	0	74
DS572696.1	914653	914761	2	2	1	855	0	75
DS572696.1	914869	914956	2	2	1	1014	0	75
DS572696.1	919357	919412	2	2	1	224	0	74
DS572696.1	919485	919546	2	2	1	179	0	72
DS572696.1	921631	921682	1	1	1	46	0	75
DS572696.1	923319	923385	1	1	1	164	0	75
DS572696.1	923552	923625	1	1	1	131	0	75
DS572696.1	923552	924625	1	1	0	2	0	36
DS572696.1	924564	924625	1	1	1	136	0	75
DS572696.1	924877	924929	1	1	1	170	0	74
DS572696.1	937159	937223	1	1	1	49	0	74
DS572696.1	937337	937417	1	1	1	282	1	75
DS572696.1	937721	937777	1	1	1	428	0	75
DS572696.1	946722	946771	1	1	1	7	0	71
DS572696.1	954288	954951	2	2	0	14251	1	75
DS572696.1	954878	954951	2	2	1	1	0	69
DS572696.1	955119	955233	2	2	1	1	0	27
DS572696.1	961673	961723	1	1	1	1	0	15
DS572696.1	963254	963319	2	2	1	6	0	55
DS572696.1	970225	970307	1	1	1	45	0	73
DS572696.1	972735	972805	2	2	1	35	0	73
DS572696.1	974731	974848	1	1	1	6	0	52
DS572696.1	974935	974992	1	1	1	12	0	73
DS572696.1	975153	975222	1	1	1	15	0	71
DS572696.1	976962	977028	2	2	0	2	0	63
DS572696.1	976964	977030	1	1	1	4930	1	75
DS572696.1	977246	977306	1	1	1	4867	1	75
DS572696.1	977509	977571	1	1	1	5032	0	75
DS572696.1	982166	982332	2	2	1	24	0	70
DS572696.1	988170	988881	1	1	1	3	0	73
DS572696.1	989419	989497	1	1	1	1	0	32
DS572696.1	989728	989783	1	1	1	5	0	70
DS572696.1	990908	990993	1	1	1	1	0	25
DS572696.1	993769	993822	2	2	1	8	0	62
DS572696.1	994572	994624	2	2	1	10	0	69
DS572696.1	995185	995538	2	2	1	3	0	62
DS572696.1	999273	999351	2	2	1	3	0	67
DS572696.1	1001338	1001393	2	2	1	1	0	53
DS572696.1	1001461	1001512	2	2	1	1	0	55
DS572696.1	1003044	1003101	2	2	1	23	0	68
DS572696.1	1003649	1003706	2	2	1	53	0	73
DS572696.1	1004109	1004166	2	2	1	38	0	74
DS572696.1	1005044	1005342	1	1	1	69	0	75
DS572696.1	1005399	1005605	2	2	0	45	2	75
DS572696.1	1005561	1005614	1	1	1	138	0	75
DS572696.1	1006035	1006086	1	1	1	148	0	74
DS572696.1	1006039	1006821	1	1	0	1582	33	66
DS572696.1	1012974	1013039	2	2	1	6	0	72
DS572696.1	1013425	1013473	2	2	1	2	0	62
DS572696.1	1015989	1016041	1	1	1	1418	0	31
DS572696.1	1016070	1016761	1	1	1	1718	0	28
DS572696.1	1017487	1017728	1	1	1	2594	0	75
DS572696.1	1019799	1019972	2	2	1	100	0	75
DS572696.1	1024318	1024381	1	1	1	21	0	72
DS572696.1	1024535	1024588	1	1	1	24	0	68
DS572696.1	1028874	1028925	2	2	1	12	0	72
DS572696.1	1028874	1029102	2	2	0	4	0	62
DS572696.1	1029048	1029102	2	2	1	13	0	62
DS572696.1	1029165	1029216	2	2	1	13	0	62
DS572696.1	1029485	1029546	2	2	1	8	0	59
DS572696.1	1029809	1029878	2	2	1	15	0	41
DS572696.1	1029920	1029972	2	2	1	12	0	41
DS572696.1	1031997	1032107	1	1	1	95	0	75
DS572696.1	1034348	1034428	2	2	1	858	0	75
DS572696.1	1034753	1034820	2	2	1	363	0	75
DS572696.1	1037404	1037455	1	1	1	148	0	75
DS572696.1	1039883	1054915	2	2	0	0	1	14
DS572696.1	1039961	1040231	2	2	0	1	0	71
DS572696.1	1039970	1040023	1	1	1	1	0	31
DS572696.1	1040670	1040731	2	2	1	87	0	75
DS572696.1	1043829	1043885	1	1	1	50	0	57
DS572696.1	1043957	1044018	1	1	1	119	0	71
DS572696.1	1048017	1048090	2	2	1	922	0	75
DS572696.1	1048497	1048694	2	2	1	220	0	59
DS572696.1	1048501	1048737	1	1	0	187	4	19
DS572696.1	1048753	1048806	2	2	1	485	10	58
DS572696.1	1052254	1052315	2	2	1	0	1	4
DS572696.1	1062502	1063150	1	1	1	17	0	75
DS572696.1	1063734	1063792	1	1	1	14	0	61
DS572696.1	1073457	1073510	1	1	1	125	0	75
DS572696.1	1073457	1074145	1	1	0	32	0	72
DS572696.1	1073891	1074145	1	1	1	151	0	75
DS572696.1	1074453	1074521	1	1	1	196	1	74
DS572696.1	1074612	1074664	1	1	1	142	0	75
DS572696.1	1077615	1077645	2	2	1	2	0	9
DS572696.1	1077858	1077928	2	2	1	13	0	75
DS572696.1	1078311	1078369	2	2	1	700	0	75
DS572696.1	1081007	1081061	2	2	1	2047	0	75
DS572696.1	1081181	1081239	2	2	1	2059	0	75
DS572696.1	1081441	1081646	2	2	1	2110	0	75
DS572696.1	1082070	1082191	2	2	1	627	0	75
DS572696.1	1091086	1091191	2	2	1	2	0	59
DS572696.1	1091420	1092049	2	2	1	1	0	68
DS572696.1	1093649	1093707	1	1	1	167	0	75
DS572696.1	1094351	1094400	1	1	1	119	0	74
DS572696.1	1101587	1101651	1	1	1	1	0	45
DS572696.1	1102037	1102087	1	1	1	69	1	74
DS572696.1	1103971	1104064	2	2	1	10	0	73
DS572696.1	1104190	1104622	2	2	1	9	0	69
DS572696.1	1109718	1109776	2	2	1	3	0	71
DS572696.1	1109881	1109972	2	2	1	4	0	55
DS572696.1	1112241	1112292	1	1	1	41	0	74
DS572696.1	1112435	1112489	1	1	1	44	0	72
DS572696.1	1112708	1112759	1	1	1	13	0	64
DS572696.1	1114068	1114116	2	2	1	16	0	41
DS572696.1	1117530	1117648	2	2	1	439	0	75
DS572696.1	1118402	1119277	2	2	0	7	0	71
DS572696.1	1119194	1119277	2	2	1	436	0	75
DS572696.1	1121338	1121389	2	2	1	20	0	74
DS572696.1	1123783	1123835	1	1	1	9	0	67
DS572696.1	1124189	1124239	1	1	1	10	0	63
DS572696.1	1127092	1127154	2	2	1	96	0	75
DS572696.1	1127757	1127843	2	2	1	15	0	47
DS572696.1	1128916	1129159	1	1	1	64	0	74
DS572696.1	1132979	1133039	2	2	1	370	2	75
DS572696.1	1133295	1133353	2	2	1	1	0	22
DS572696.1	1135042	1135094	1	1	1	4	0	22
DS572696.1	1135117	1135173	1	1	1	5	0	22
DS572696.1	1136242	1136292	1	1	1	18	0	73
DS572696.1	1136542	1136591	1	1	1	16	0	75
DS572696.1	1139226	1139287	1	1	1	133	0	74
DS572696.1	1143036	1143096	2	2	1	1	0	27
DS572696.1	1144713	1144768	1	1	1	1	0	61
DS572696.1	1145747	1145807	1	1	1	1	0	14
DS572696.1	1147641	1147691	2	2	1	1	0	64
DS572696.1	1150339	1150397	2	2	1	2	0	49
DS572696.1	1150446	1150502	2	2	1	2	0	48
DS572696.1	1156765	1156841	1	1	1	122	0	74
DS572696.1	1156936	1156992	1	1	1	124	0	28
DS572696.1	1157021	1157073	1	1	1	119	0	28
DS572696.1	1157254	1157303	1	1	1	99	0	74
DS572696.1	1157480	1157538	1	1	1	86	0	74
DS572696.1	1157747	1157799	1	1	1	100	0	74
DS572696.1	1159948	1160043	2	2	1	8	0	74
DS572696.1	1160847	1160938	2	2	1	58	0	75
DS572696.1	1161050	1161105	2	2	1	33	0	73
DS572696.1	1162720	1162780	2	2	1	245	1	75
DS572696.1	1165835	1165939	1	1	1	9	0	74
DS572696.1	1173798	1173878	2	2	1	1	0	39
DS572696.1	1189496	1189545	1	1	1	4837	0	75
DS572696.1	1194122	1194176	2	2	1	25	0	75
DS572696.1	1194395	1194455	2	2	1	21	0	72
DS572696.1	1196021	1196084	1	1	1	149	0	75
DS572696.1	1196161	1196220	1	1	1	212	0	44
DS572696.1	1196264	1196368	1	1	1	223	0	43
DS572696.1	1204582	1204985	0	0	0	8	0	73
DS572696.1	1205324	1813084	1	1	0	0	18	12
DS572696.1	1205664	1206959	1	1	0	9	0	70
DS572696.1	1213074	1213140	1	1	1	1	0	39
DS572696.1	1226885	1226935	2	2	1	159	0	75
DS572696.1	1233342	1233393	1	1	1	1	0	61
DS572696.1	1249472	1249587	2	2	1	1	0	45
DS572696.1	1251955	1252009	2	2	1	15	0	74
DS572696.1	1252228	1252436	2	2	1	10	0	75
DS572696.1	1254363	1254428	1	1	1	89	0	75
DS572696.1	1257493	1257540	2	2	1	48	0	73
DS572696.1	1257813	1257887	2	2	1	29	0	74
DS572696.1	1257815	1258003	1	1	0	2	0	49
DS572696.1	1269618	1269671	1	1	1	7	0	66
DS572696.1	1273094	1273157	2	2	1	2	0	71
DS572696.1	1275095	1275246	1	1	1	3	0	67
DS572696.1	1276003	1276395	1	1	1	3	0	62
DS572696.1	1276581	1276784	1	1	1	3	0	21
DS572696.1	1279543	1279628	2	2	1	8	0	72
DS572696.1	1283870	1283960	1	1	1	2	0	45
DS572696.1	1294040	1294112	1	1	1	21	0	69
DS572696.1	1300816	1300869	2	2	1	1257	0	75
DS572696.1	1302066	1302115	2	2	1	1287	0	75
DS572696.1	1302327	1302381	2	2	1	1262	0	75
DS572696.1	1303694	1303761	2	2	1	624	0	75
DS572696.1	1303844	1304049	2	2	1	188	0	37
DS572696.1	1307045	1307101	2	2	1	130	0	57
DS572696.1	1307159	1307208	2	2	1	129	0	57
DS572696.1	1307319	1307378	2	2	1	134	0	75
DS572696.1	1307968	1308022	2	2	1	99	0	75
DS572696.1	1310246	1310310	2	2	1	1	0	43
DS572696.1	1314735	1314804	2	2	1	25	0	66
DS572696.1	1316829	1317692	1	1	1	11	0	74
DS572696.1	1317925	1318269	1	1	1	28	0	73
DS572696.1	1323211	1323265	2	2	1	30	0	73
DS572696.1	1323609	1323676	2	2	1	26	0	74
DS572696.1	1323784	1323881	2	2	1	38	0	28
DS572696.1	1323910	1324081	2	2	1	36	0	28
DS572696.1	1324124	1324184	2	2	1	37	0	42
DS572696.1	1324319	1324372	2	2	1	29	0	74
DS572696.1	1330885	1331038	1	1	1	44	0	48
DS572696.1	1331127	1331182	1	1	1	129	0	75
DS572696.1	1331487	1331551	1	1	1	298	0	75
DS572696.1	1337699	1338002	2	2	0	8	0	72
DS572696.1	1340347	1340412	1	1	1	13	0	73
DS572696.1	1340625	1340679	1	1	1	13	0	54
DS572696.1	1364287	1364380	1	1	1	1	0	51
DS572696.1	1367103	1367158	1	1	1	20	0	67
DS572696.1	1369051	1369108	1	1	1	270	0	75
DS572696.1	1374972	1375007	2	2	1	122	0	75
DS572696.1	1375455	1375513	2	2	1	134	0	75
DS572696.1	1375907	1375968	2	2	1	119	0	75
DS572696.1	1376241	1376341	2	2	1	88	0	75
DS572696.1	1377894	1377951	1	1	1	324	0	75
DS572696.1	1382765	1383053	1	1	1	13	0	12
DS572696.1	1386737	1386786	2	2	1	4	0	68
DS572696.1	1387623	1417974	1	1	0	0	1	13
DS572696.1	1387885	1387956	2	2	1	3	0	73
DS572696.1	1389251	1389345	2	2	1	1	0	21
DS572696.1	1390701	1390837	1	1	1	7	0	9
DS572696.1	1390860	1390924	1	1	1	48	0	22
DS572696.1	1392306	1392355	2	2	1	245	0	45
DS572696.1	1392400	1392679	2	2	0	247	0	44
DS572696.1	1392774	1392828	2	2	1	240	0	39
DS572696.1	1392867	1392918	2	2	1	224	0	39
DS572696.1	1392966	1393014	2	2	1	205	0	47
DS572696.1	1393075	1393135	2	2	1	209	0	61
DS572696.1	1393241	1393298	2	2	1	219	0	41
DS572696.1	1393340	1393390	2	2	1	227	0	41
DS572696.1	1393546	1393629	2	2	1	222	0	75
DS572696.1	1393546	1394043	2	2	0	2	0	45
DS572696.1	1393956	1394043	2	2	1	205	0	73
DS572696.1	1394117	1394198	2	2	1	155	0	26
DS572696.1	1394225	1394298	2	4	1	132	0	26
DS572696.1	1397218	1397269	2	2	1	55	0	74
DS572696.1	1397569	1397631	2	2	1	33	0	72
DS572696.1	1397569	1398675	2	2	0	28	0	70
DS572696.1	1398589	1398675	2	2	1	23	0	74
DS572696.1	1399021	1399083	2	2	1	6	0	32
DS572696.1	1412530	1412584	1	1	1	360	0	75
DS572696.1	1417491	1417623	1	1	1	37	0	74
DS572696.1	1417886	1429327	2	2	0	0	1	12
DS572696.1	1417896	1417955	1	1	1	70	0	74
DS572696.1	1417896	1464672	1	1	0	7	0	13
DS572696.1	1417896	1591632	1	1	0	2	1	21
DS572696.1	1418091	1418161	1	1	1	63	0	72
DS572696.1	1418091	1419866	1	1	0	33081	2260	18
DS572696.1	1419808	1419866	1	1	1	58	0	75
DS572696.1	1419952	1420002	1	1	1	44	0	75
DS572696.1	1421674	1421743	1	1	1	65	0	75
DS572696.1	1424251	1424311	1	1	1	45	0	72
DS572696.1	1424450	1424500	1	1	1	62	0	73
DS572696.1	1424666	1424753	1	1	1	44	0	75
DS572696.1	1434860	1435006	1	1	1	1	0	63
DS572696.1	1436672	1436806	1	1	1	68	0	75
DS572696.1	1446279	1446612	2	2	1	120	0	75
DS572696.1	1454533	1454637	1	1	1	293	0	75
DS572696.1	1455072	1455138	1	1	1	407	0	75
DS572696.1	1457876	1457938	2	2	1	5194	0	75
DS572696.1	1460411	1460533	0	0	0	287	16	75
DS572696.1	1468309	1468365	2	2	1	100	0	75
DS572696.1	1468565	1468908	2	2	1	13	0	26
DS572696.1	1481785	1481849	2	2	1	377	0	75
DS572696.1	1489274	1489338	2	2	1	9674	2	75
DS572696.1	1491485	1491541	1	1	1	105	0	75
DS572696.1	1493286	1493352	2	2	1	136	0	75
DS572696.1	1493977	1494425	2	2	1	115	0	49
DS572696.1	1494474	1494695	2	2	1	81	0	50
DS572696.1	1500757	1500813	2	2	1	58	0	74
DS572696.1	1504565	1504670	2	2	1	39	0	72
DS572696.1	1505273	1505912	2	2	1	51	0	74
DS572696.1	1506254	1506654	2	2	1	46	0	74
DS572696.1	1525219	1525261	2	2	1	1	0	54
DS572696.1	1527744	1527798	2	2	1	137	0	74
DS572696.1	1528230	1528313	2	2	1	122	0	75
DS572696.1	1535490	1535642	2	2	1	2	0	56
DS572696.1	1552453	1552501	1	1	1	21	0	75
DS572696.1	1554463	1554520	2	4	1	1	0	45
DS572696.1	1563570	1563754	1	1	1	7	0	66
DS572696.1	1563906	1563971	1	1	1	5	0	57
DS572696.1	1565340	1565368	2	2	1	89	0	75
DS572696.1	1565801	1565843	2	2	1	109	0	75
DS572696.1	1566892	1567075	2	2	1	116	0	74
DS572696.1	1571099	1571153	1	1	1	3	0	38
DS572696.1	1575407	1575510	1	1	1	98	0	73
DS572696.1	1575810	1575917	1	1	1	129	0	74
DS572696.1	1582116	1582332	1	1	0	1	0	66
DS572696.1	1582125	1582149	2	2	1	2	0	70
DS572696.1	1582391	1582439	2	2	1	2	0	54
DS572696.1	1582831	1582896	2	2	1	3	0	61
DS572696.1	1582831	1583595	2	2	0	9	2	66
DS572696.1	1583422	1583595	2	2	1	1	0	43
DS572696.1	1583972	1584038	2	2	1	2	0	73
DS572696.1	1584837	1584909	1	1	1	29	0	75
DS572696.1	1585005	1585333	1	1	1	53	0	73
DS572696.1	1592877	1825382	2	2	0	0	5	15
DS572696.1	1604364	1604703	2	2	0	245	2	75
DS572696.1	1604503	1604699	2	2	1	84	0	74
DS572696.1	1605476	1605608	2	2	1	14	0	33
DS572696.1	1626213	1626266	2	2	1	63	0	75
DS572696.1	1627832	1628175	2	2	0	34	0	44
DS572696.1	1634103	1634152	1	1	1	751	0	75
DS572696.1	1634735	1634821	1	1	1	708	0	29
DS572696.1	1634850	1634935	1	1	1	719	0	28
DS572696.1	1635019	1635125	1	1	1	734	0	75
DS572696.1	1637915	1637977	2	2	1	208	0	17
DS572696.1	1637995	1638209	2	2	1	191	0	17
DS572696.1	1640024	1640089	1	1	1	3163	0	30
DS572696.1	1640139	1640168	1	1	1	8429	1	50
DS572696.1	1640314	1640366	1	1	1	24209	2	75
DS572696.1	1640702	1640756	1	1	1	26697	2	75
DS572696.1	1640855	1641653	1	1	0	25602	3	75
DS572696.1	1641159	1642487	1	1	0	1	0	38
DS572696.1	1642380	1642487	1	1	1	26833	1	75
DS572696.1	1643838	1644028	2	2	1	6	0	66
DS572696.1	1645372	1645427	2	2	1	34	0	75
DS572696.1	1645751	1645813	2	2	1	27	0	74
DS572696.1	1649044	1649098	2	2	1	1	0	8
DS572696.1	1650420	1650481	1	1	1	426	0	75
DS572696.1	1650595	1650691	1	1	1	23	0	73
DS572696.1	1653477	1653550	1	1	1	52	0	72
DS572696.1	1663142	1664690	2	2	0	38	0	25
DS572696.1	1664716	1665179	2	2	1	56	0	26
DS572696.1	1672857	1673132	0	0	0	554	17	75
DS572696.1	1673719	1674199	0	0	0	541	17	75
DS572696.1	1674622	1674697	2	2	1	524	0	75
DS572696.1	1678744	1678802	2	2	1	1	0	13
DS572696.1	1682337	1682397	2	2	1	54	0	74
DS572696.1	1682819	1682875	2	2	1	43	0	72
DS572696.1	1685545	1685600	2	2	1	721	0	75
DS572696.1	1685851	1685919	2	2	1	730	0	75
DS572696.1	1686078	1686126	2	2	1	219	0	29
DS572696.1	1686156	1686271	2	2	1	128	0	29
DS572696.1	1691090	1691158	2	2	1	42	0	3
DS572696.1	1691090	1691263	2	2	0	2201	1	75
DS572696.1	1691164	1691259	2	2	0	342	5	75
DS572696.1	1692416	1692469	2	2	1	2173	0	75
DS572696.1	1692606	1692669	2	2	1	3301	70	75
DS572696.1	1694377	1694517	2	2	1	1	0	37
DS572696.1	1703771	1703841	1	1	1	1	0	19
DS572696.1	1703900	1704025	1	1	1	2	0	58
DS572696.1	1704733	1704799	1	1	1	9	0	73
DS572696.1	1706791	1706855	1	1	1	3	0	53
DS572696.1	1707464	1707548	2	2	1	11	1	72
DS572696.1	1710779	1710830	2	2	1	8	0	60
DS572696.1	1710779	1711387	2	2	0	29	0	74
DS572696.1	1711341	1711387	2	2	1	5	0	52
DS572696.1	1711440	1711499	2	2	1	6	0	52
DS572696.1	1711554	1711618	2	2	1	4	0	54
DS572696.1	1712415	1712518	0	0	0	31	1	55
DS572696.1	1712574	1712998	1	1	0	57	1	55
DS572696.1	1714016	1714331	0	0	0	119	0	75
DS572696.1	1717657	1717786	2	2	1	44	0	75
DS572696.1	1727540	1727740	1	1	1	257	1	51
DS572696.1	1727852	1727921	1	1	1	916	1	75
DS572696.1	1728020	1728069	1	1	1	1372	1	75
DS572696.1	1728020	1728399	1	1	0	401	0	75
DS572696.1	1728346	1728399	1	1	1	1429	0	75
DS572696.1	1729956	1730020	1	1	1	772	0	75
DS572696.1	1734508	1734609	1	1	1	1	0	37
DS572696.1	1754229	1754282	2	2	1	16	0	73
DS572696.1	1754496	1754566	2	2	1	15	0	70
DS572696.1	1754637	1754729	2	2	1	12	0	70
DS572696.1	1757137	1757355	1	1	1	1	0	31
DS572696.1	1757402	1757587	1	1	1	1	0	14
DS572696.1	1759537	1759598	2	2	1	18	0	72
DS572696.1	1760868	1761002	2	2	1	16	0	73
DS572696.1	1762410	1762465	2	2	1	9	0	74
DS572696.1	1770533	1770591	1	1	1	17	0	48
DS572696.1	1770808	1770869	1	1	1	108	0	26
DS572696.1	1770896	1770953	1	1	1	101	0	26
DS572696.1	1771050	1771100	1	1	1	53	0	75
DS572696.1	1773429	1773478	1	1	1	17	0	66
DS572696.1	1774985	1775043	2	2	1	409	0	75
DS572696.1	1775829	1775940	1	1	1	1	0	3
DS572696.1	1776077	1776160	1	1	1	1	0	68
DS572696.1	1780175	1780295	2	2	1	3	0	43
DS572696.1	1780716	1780782	2	2	1	1	0	59
DS572696.1	1785959	1813084	1	1	0	1	18	12
DS572696.1	1787859	1787923	1	1	1	115	0	25
DS572696.1	1789824	1789872	1	1	1	1360	0	75
DS572696.1	1790093	1790145	1	1	1	1409	0	75
DS572696.1	1790990	1791100	1	1	1	1415	0	75
DS572696.1	1791546	1791595	1	1	1	1370	1	75
DS572696.1	1804277	1804342	1	1	1	426	0	33
DS572696.1	1804277	1804434	1	1	0	5	0	62
DS572696.1	1804375	1804560	1	1	0	576	0	34
DS572696.1	1804511	1804560	1	1	1	12	0	52
DS572696.1	1804750	1804816	1	1	1	1432	0	75
DS572696.1	1804953	1805006	1	1	1	1417	0	75
DS572696.1	1804957	1805221	1	1	0	23	1	71
DS572696.1	1807530	1807579	1	1	1	48	0	74
DS572696.1	1807787	1807837	1	1	1	1938	0	75
DS572696.1	1807988	1808038	1	1	1	2370	0	75
DS572696.1	1811784	1811843	1	1	1	32	0	74
DS572696.1	1811784	1812015	1	1	0	3831	29	75
DS572696.1	1811957	1812015	1	1	1	33	0	74
DS572696.1	1812092	1812147	1	1	1	4206	56	75
DS572696.1	1812302	1812507	1	1	1	7	0	74
DS572696.1	1813357	1813411	1	1	1	21	0	69
DS572696.1	1813951	1814013	1	1	1	7	0	70
DS572696.1	1816368	1816423	1	1	1	1	0	3
DS572696.1	1816368	1816635	1	1	0	2	0	17
DS572696.1	1816543	1816635	1	1	1	6	0	75
DS572696.1	1816833	1816913	1	1	1	10	0	66
DS572696.1	1817521	1817582	1	1	1	16	0	73
DS572696.1	1825328	1825376	1	1	1	30	4	72
DS572696.1	1825590	1825636	1	1	1	15	0	73
DS572696.1	1828378	1828440	1	1	1	6	0	61
DS572696.1	1829427	1829542	1	1	1	1	0	74
DS572696.1	1830545	1830594	2	2	1	1	0	33
DS572696.1	1833139	1833200	2	2	1	33	0	74
DS572696.1	1833506	1833612	2	2	1	20	0	73
DS572696.1	1834350	1834411	1	1	1	77	0	75
DS572696.1	1837231	1837640	1	1	1	12	0	74
DS572696.1	1840318	1840376	1	1	1	9	0	75
DS572696.1	1841931	1841993	2	2	1	9	0	65
DS572696.1	1843097	1843157	2	2	1	34	0	75
DS572696.1	1843503	1843560	2	2	1	32	0	71
DS572696.1	1846696	1846779	1	1	1	1	0	31
DS572696.1	1846696	1849265	1	1	0	12	0	32
DS572696.1	1849176	1849265	1	1	1	4	0	66
DS572696.1	1862495	1862671	1	1	1	1	0	45
DS572696.1	1874767	1874930	1	1	1	12	0	11
DS572696.1	1875014	1875086	1	1	1	33	0	74
DS572696.1	1875368	1875428	1	1	1	314	0	22
DS572696.1	1875451	1875526	1	1	1	301	0	23
DS572696.1	1875451	1875701	1	1	0	45	1	75
DS572696.1	1875658	1875701	1	1	1	321	0	75
DS572696.1	1886316	1886375	2	2	1	10	0	68
DS572696.1	1886479	1886534	2	2	1	10	0	45
DS572696.1	1886580	1886633	2	2	1	8	0	45
DS572696.1	1886814	1886878	2	2	1	9	0	75
DS572696.1	1886814	1887048	2	2	0	373	3	56
DS572696.1	1886975	1887048	2	2	1	10	0	55
DS572696.1	1887103	1887160	2	2	1	354	3	54
DS572696.1	1888626	1888691	1	1	1	25	0	73
DS572696.1	1892258	1892362	1	1	1	7	0	71
DS572696.1	1894624	1894692	1	1	1	11	0	74
DS572696.1	1898108	1898185	1	1	1	420	0	75
DS572696.1	1900942	1901475	2	2	0	1	0	20
DS572696.1	1901854	1901917	2	2	1	1	0	30
DS572696.1	1901952	1902001	2	2	1	1	0	34
DS572696.1	1902074	1902143	2	2	1	6	0	17
DS572696.1	1902074	1902327	2	2	0	1	0	19
DS572696.1	1902232	1902419	2	2	0	2	0	24
DS572696.1	1919442	1919695	2	2	1	6	0	29
DS572696.1	1919752	1919863	2	2	1	4	0	56
DS572696.1	1920474	1920525	2	2	1	1	0	43
DS572696.1	1921221	1921360	2	2	1	5903	0	64
DS572696.1	1922186	1922309	2	2	1	23534	4	75
DS572696.1	1923266	1924210	1	1	0	0	1	12
DS572696.1	1933569	1933666	1	1	1	17	0	74
DS572696.1	1934904	1934958	1	1	1	48	0	75
DS572696.1	1939653	1939708	1	1	1	35	0	71
DS572696.1	1941894	1942044	1	1	1	23	0	72
DS572696.1	1942145	1942237	1	1	1	33	0	74
DS572696.1	1952653	1952801	2	2	1	1	0	10
DS572696.1	1952893	1952954	2	2	1	1	0	52
DS572696.1	1953020	1953080	2	2	1	2	0	50
DS572696.1	1953453	1953506	2	2	1	3	0	59
DS572696.1	1970447	1970503	2	2	1	2	0	72
DS572696.1	1970881	1970935	2	2	1	14	0	73
DS572696.1	1976257	1976348	1	1	1	14	0	73
DS572696.1	1976257	1976876	1	1	0	4	0	59
DS572696.1	1976816	1976876	1	1	1	41	0	74
DS572696.1	1977944	1978021	2	2	1	4	0	68
DS572696.1	1978158	1978223	2	2	1	5	0	74
DS572696.1	1979154	1979211	2	2	1	251	0	74
DS572696.1	1985097	1985172	1	1	1	7	0	73
DS572696.1	1985591	1985683	1	1	1	5	0	74
DS572696.1	1988803	1988932	2	2	1	4	0	63
DS572696.1	1989916	1989991	2	2	1	3	0	75
DS572696.1	1990243	1990308	2	2	1	2	0	65
DS572696.1	1997828	1998034	1	1	1	133	0	73
DS572696.1	1998454	1998626	1	1	1	132	0	75
DS572696.1	1998800	1998869	1	1	1	34	0	30
DS572696.1	1998900	1998999	1	1	1	24	0	30
DS572696.1	1999915	1999988	1	1	1	5	0	58
DS572696.1	2001957	2002006	1	1	1	45	0	45
DS572696.1	2002049	2002094	1	1	1	58	0	44
DS572696.1	2002808	2002867	1	1	1	111	0	74
DS572696.1	2003313	2003362	1	1	1	6	0	13
DS572696.1	2009910	2009988	2	2	1	1	0	12
DS572696.1	2023768	2023819	1	1	1	3	0	58
DS572696.1	2025013	2025070	1	1	1	1	0	56
DS572696.1	2033219	2033483	1	1	0	1	0	52
DS572696.1	2033431	2033483	1	1	1	1	0	56
DS572696.1	2034335	2034398	1	1	1	1	0	15
DS572696.1	2036915	2037030	2	2	1	509	0	75
DS572696.1	2037756	2037810	1	1	1	2755	0	75
DS572696.1	2038573	2038625	1	1	1	2858	0	75
DS572696.1	2041464	2041535	1	1	1	5	0	66
DS572696.1	2046982	2047041	2	2	1	14	0	66
DS572696.1	2047351	2048251	2	2	1	4	0	50
DS572696.1	2054083	2054150	1	1	1	609	0	75
DS572696.1	2054473	2054522	1	1	1	624	0	75
DS572696.1	2063343	2063393	1	1	1	88	0	75
DS572696.1	2063343	2063694	1	1	0	2	0	14
DS572696.1	2063738	2063792	1	1	1	85	0	75
DS572696.1	2064088	2064140	1	1	1	90	0	75
DS572696.1	2064366	2064416	1	1	1	108	0	75
DS572696.1	2064755	2064808	1	1	1	93	0	74
DS572696.1	2065100	2065155	1	1	1	93	0	74
DS572696.1	2071264	2071334	1	1	1	2083	0	75
DS572696.1	2078386	2078588	2	2	1	1	0	43
DS572696.1	2083534	2083600	1	1	1	6	0	73
DS572696.1	2088722	2088924	1	1	1	15	0	74
DS572696.1	2091068	2091217	1	1	1	8	0	69
DS572696.1	2091970	2092037	1	1	1	396	0	75
DS572696.1	2093738	2093952	2	2	1	20	1	70
DS572696.1	2099994	2100058	1	1	1	23	0	55
DS572696.1	2100114	2100191	1	1	1	36	0	56
DS572696.1	2100983	2101037	1	1	1	83	0	75
DS572696.1	2104806	2104852	2	2	1	7	0	75
DS572696.1	2106955	2107079	2	2	1	6	0	74
DS572696.1	2118605	2118688	1	1	1	86	0	74
DS572696.1	2126051	2126076	2	2	1	48	0	74
DS572696.1	2130329	2130388	1	1	1	6	0	8
DS572696.1	2130772	2130877	1	1	1	83	0	73
DS572696.1	2131008	2131065	1	1	1	81	0	74
DS572696.1	2132749	2132806	1	1	1	77	0	75
DS572696.1	2140807	2140883	1	1	1	1	0	48
DS572696.1	2141908	2141981	1	1	1	3	0	72
DS572696.1	2148534	2148591	2	2	1	3	0	39
DS572696.1	2151120	2151186	2	2	1	6	0	38
DS572696.1	2151225	2151276	2	2	1	4	0	25
DS572696.1	2151302	2151437	2	2	1	3	0	25
DS572696.1	2152898	2152995	1	1	1	7	0	43
DS572696.1	2153594	2153657	1	1	1	76	0	72
DS572696.1	2153880	2153952	2	2	0	1	0	41
DS572696.1	2153883	2153955	1	1	1	66	0	73
DS572696.1	2170614	2170716	1	1	1	8	0	63
DS572696.1	2171267	2171330	1	1	1	32	0	69
DS572696.1	2185054	2185109	2	2	1	1689	0	75
DS572696.1	2186330	2186391	2	2	1	1707	0	75
DS572696.1	2190806	2190864	1	1	1	6	0	61
DS572696.1	2191506	2191756	1	1	1	4	0	49
DS572696.1	2195110	2195159	1	1	1	92	0	75
DS572696.1	2195305	2195354	1	1	1	99	0	75
DS572696.1	2196168	2196223	1	1	1	102	0	75
DS572696.1	2200541	2200650	1	1	1	88	0	75
DS572696.1	2201100	2201159	1	1	1	69	0	75
DS572696.1	2203061	2203178	2	2	1	41	0	73
DS572696.1	2203906	2203964	2	2	1	47	0	74
DS572696.1	2205016	2205101	2	2	1	74	0	59
DS572696.1	2205161	2205236	2	2	1	73	0	59
DS572696.1	2208263	2208350	2	2	1	116	0	75
DS572696.1	2208719	2208813	2	2	1	128	0	75
DS572696.1	2209010	2209062	2	2	1	128	0	74
DS572696.1	2209137	2209191	2	2	1	124	0	75
DS572696.1	2209273	2209385	2	2	1	130	0	45
DS572696.1	2209429	2209627	2	2	1	132	0	45
DS572696.1	2209773	2210175	2	2	0	114	0	74
DS572696.1	2216403	2216483	1	1	1	34	0	72
DS572696.1	2220114	2220173	1	1	1	24	0	74
DS572696.1	2224704	2224781	1	1	1	49	0	68
DS572696.1	2225302	2225357	1	1	1	181	0	75
DS572696.1	2231693	2231767	2	2	1	18	0	66
DS572696.1	2231834	2231890	2	2	1	23	0	66
DS572696.1	2231834	2232101	2	2	0	1279	44	66
DS572696.1	2232043	2232101	2	2	1	21	0	75
DS572696.1	2232493	2232561	2	2	1	1951	0	75
DS572696.1	2232776	2232876	2	2	1	1973	0	75
DS572696.1	2236846	2236913	2	2	1	2	0	60
DS572696.1	2243296	2243353	1	1	1	1132	0	75
DS572696.1	2262778	2262856	2	2	0	2	0	71
DS572696.1	2267865	2267915	2	2	1	16	8	42
DS572696.1	2279796	2279990	1	1	1	43	0	75
DS572696.1	2289282	2289341	2	2	1	1	0	15
DS572696.1	2291408	2291483	1	1	1	49	0	64
DS572696.1	2292621	2292839	1	1	0	14	1	75
DS572696.1	2292767	2292849	2	2	1	96	0	75
DS572696.1	2302764	2302834	1	1	1	21	0	35
DS572696.1	2316502	2316557	1	1	1	6	0	66
DS572696.1	2316698	2316754	1	1	1	10	0	72
DS572696.1	2325353	2325455	2	2	1	5657	1	75
DS572696.1	2325583	2325667	2	2	1	4079	0	75
DS572696.1	2326930	2326985	2	2	1	1	0	20
DS572696.1	2327039	2327089	2	2	1	1	0	53
DS572696.1	2327180	2327238	2	2	1	1	0	68
DS572696.1	2333538	2333601	2	2	1	8118	1	75
DS572696.1	2340867	2341161	1	1	1	81	0	69
DS572696.1	2341230	2341372	1	1	1	68	0	68
DS572696.1	2341443	2341546	1	1	1	52	0	70
DS572696.1	2345407	2345560	1	1	1	4726	1	75
DS572696.1	2347339	2347397	1	1	1	976	0	51
DS572696.1	2352401	2352459	1	1	1	33	0	19
DS572696.1	2356764	2356868	1	1	1	11	0	69
DS572696.1	2364257	2364607	1	1	1	654	0	75
DS572696.1	2364736	2364789	1	1	1	631	0	75
DS572696.1	2364946	2365004	1	1	1	640	0	75
DS572696.1	2367713	2367770	2	2	1	4	0	62
DS572696.1	2368853	2368912	2	2	1	1	0	67
DS572696.1	2372893	2372969	1	1	1	12	0	68
DS572696.1	2373712	2373767	1	1	1	4	0	60
DS572696.1	2374884	2374942	2	2	1	19	0	37
DS572696.1	2375642	2375754	1	1	1	108	0	75
DS572696.1	2376796	2376848	1	1	1	327	0	75
DS572696.1	2379276	2379416	2	2	1	1	0	47
DS572696.1	2380433	2380499	2	2	1	126	0	75
DS572696.1	2380921	2381205	2	2	1	151	0	75
DS572696.1	2381419	2381464	2	2	1	130	0	28
DS572696.1	2381492	2381544	2	2	1	122	0	28
DS572696.1	2381961	2382124	2	2	1	26	0	46
DS572696.1	2384725	2384776	1	1	1	1	0	11
DS572696.1	2384725	2384828	1	1	0	5	0	70
DS572696.1	2384804	2384828	1	1	1	2	0	27
DS572696.1	2384975	2385030	1	1	1	3	0	66
DS572696.1	2389596	2389665	2	2	1	23	0	75
DS572696.1	2392871	2392955	1	1	1	2	0	41
DS572696.1	2397884	2397937	2	2	1	78	0	75
DS572696.1	2402040	2402124	2	2	1	4498	0	75
DS572696.1	2402390	2402657	2	2	1	4432	10	75
DS572696.1	2402857	2402963	2	4	1	817	1	75
DS572696.1	2403360	2403503	2	2	1	4451	35	75
DS572696.1	2403709	2403787	2	4	1	2857	0	75
DS572696.1	2410208	2410279	1	1	1	19	0	68
DS572696.1	2410657	2410709	1	1	1	18	0	75
DS572696.1	2411219	2411273	1	1	1	13	0	72
DS572696.1	2412299	2412350	2	2	1	1	0	75
DS572696.1	2412522	2412636	2	2	1	2	0	68
DS572696.1	2412865	2413076	2	2	1	2	0	32
DS572696.1	2413127	2413468	2	2	1	2	0	50
DS572696.1	2415987	2416039	2	2	1	2	0	59
DS572696.1	2417308	2417708	2	2	1	1	0	70
DS572696.1	2427658	2427787	2	2	1	1	0	25
DS572696.1	2436444	2436852	1	1	1	17	0	62
DS572696.1	2437878	2437935	2	2	1	322	0	75
DS572696.1	2438351	2438413	2	2	1	343	0	75
DS572696.1	2438502	2438561	2	2	1	367	0	75
DS572696.1	2438845	2439796	2	2	0	1	5	27
DS572696.1	2438849	2439142	2	2	1	21	6	74
DS572696.1	2453525	2453693	2	2	1	52	0	74
DS572696.1	2453800	2454216	2	2	1	47	0	67
DS572696.1	2454284	2454339	2	2	1	24	0	67
DS572696.1	2457228	2457386	2	2	1	157	0	75
DS572696.1	2474112	2474176	2	2	1	22	0	74
DS572696.1	2475054	2475108	2	2	1	28	0	60
DS572696.1	2475169	2475290	2	2	1	30	0	62
DS572696.1	2477786	2477846	2	2	1	223	0	75
DS572696.1	2478464	2478817	2	2	1	360	0	75
DS572696.1	2481741	2481855	2	2	1	1	0	61
DS572696.1	2494315	2494411	1	1	1	6	0	42
DS572696.1	2495422	2495474	2	2	1	146	0	75
DS572696.1	2499312	2499376	1	1	1	108	0	75
DS572696.1	2499577	2499638	1	1	1	132	0	68
DS572696.1	2499707	2499983	1	1	1	137	0	69
DS572696.1	2499707	2500216	1	1	0	14	1	60
DS572696.1	2500118	2500216	1	1	1	119	0	75
DS572696.1	2513543	2514028	2	2	0	50	0	74
DS572696.1	2514258	2514309	2	2	1	52	0	74
DS572696.1	2514482	2514541	2	2	1	63	0	75
DS572696.1	2514909	2514957	2	2	1	1	0	4
DS572696.1	2514909	2515818	2	2	0	73	0	75
DS572696.1	2517947	2518133	1	1	1	202	0	75
DS572701.1	18467	18517	2	2	1	2	0	43
DS572701.1	19207	19257	2	2	1	1960	54	75
DS572701.1	29030	29127	1	1	1	15	0	54
DS572701.1	30675	31362	1	1	1	19	0	72
DS572701.1	32604	32664	2	2	1	341	0	75
DS572701.1	35934	35990	2	2	1	164	0	75
DS572701.1	36843	36897	2	2	1	176	0	75
DS572701.1	38484	39490	1	1	0	2	0	23
DS572701.1	39439	39490	1	1	1	1	0	4
DS572701.1	39988	40038	1	1	1	20	0	75
DS572701.1	40494	40541	1	1	1	23	0	75
DS572701.1	41193	41245	2	2	1	4	0	19
DS572701.1	43821	43872	1	1	1	5	0	72
DS572701.1	45496	45545	1	1	1	15	0	64
DS572701.1	49359	49421	1	1	1	64	0	74
DS572701.1	50599	50655	1	1	1	91	0	75
DS572701.1	51282	51374	1	1	1	106	0	75
DS572701.1	51958	52012	1	1	1	99	0	75
DS572701.1	61856	61952	2	2	1	1640	0	37
DS572701.1	61990	62072	2	2	1	1913	0	38
DS572701.1	62127	62173	2	2	1	2030	1	56
DS572701.1	62235	62292	2	2	1	1933	0	62
DS572701.1	62413	62472	2	2	1	1039	0	44
DS572701.1	62517	62566	2	2	1	677	0	44
DS572701.1	72170	72588	2	2	1	9	0	70
DS572701.1	72992	73049	2	2	1	4	0	72
DS572701.1	73314	73374	2	2	1	10	0	68
DS572701.1	75347	75421	1	1	1	2	0	44
DS572701.1	75347	75895	1	1	0	20	0	71
DS572701.1	75824	76752	1	1	0	2	0	31
DS572701.1	76696	76752	1	1	1	24	0	31
DS572701.1	76784	76879	1	1	1	2	0	31
DS572701.1	76784	77133	1	1	0	24	0	31
DS572701.1	77053	77133	1	1	1	3	0	50
DS572701.1	77394	77446	1	1	1	5	0	12
DS572701.1	77459	77520	1	1	1	5	0	12
DS572701.1	77792	77857	1	1	1	24	0	74
DS572701.1	78114	78180	1	1	1	2	0	50
DS572701.1	78303	78332	1	1	1	20	1	74
DS572701.1	81969	82022	2	2	1	46	0	50
DS572701.1	82073	82153	2	2	1	46	0	50
DS572701.1	84966	85021	1	1	1	53	0	32
DS572701.1	85098	85182	1	1	1	140	0	74
DS572701.1	86729	86782	2	2	1	25	0	70
DS572701.1	86995	87072	2	2	1	5	0	60
DS572701.1	91312	91362	1	1	1	42	0	47
DS572701.1	91504	91603	1	1	1	145	1	75
DS572701.1	92817	92875	2	2	1	30	0	75
DS572701.1	93305	93393	2	2	1	70	0	75
DS572701.1	93863	93940	2	2	1	93	0	74
DS572701.1	94028	94091	2	2	1	94	0	74
DS572701.1	94839	95042	2	2	1	61	0	62
DS572701.1	95104	95166	2	2	1	48	0	61
DS572701.1	96889	96977	1	1	1	101	12	75
DS572701.1	96893	96989	1	1	0	6137	0	75
DS572701.1	97182	97287	1	1	1	19122	24	75
DS572701.1	97413	97470	1	1	1	18007	5	75
DS572701.1	97413	97939	1	1	0	1028	10	75
DS572701.1	97879	97939	1	1	1	14799	1	75
DS572701.1	98853	98908	2	2	1	7876	0	75
DS572701.1	99560	99707	2	2	1	6569	1	75
DS572701.1	102186	102248	1	1	1	93	0	74
DS572701.1	102833	103129	1	1	1	102	0	75
DS572701.1	108633	108983	2	2	1	117	0	64
DS572701.1	110885	110932	1	1	1	1590	0	75
DS572701.1	123333	123388	1	1	1	1	0	10
DS572701.1	123476	123532	1	1	1	3	0	53
DS572701.1	125621	125679	2	2	1	10	0	73
DS572701.1	130878	131017	1	1	1	15	0	57
DS572701.1	131138	131199	1	1	1	6774	77	75
DS572701.1	131628	131684	1	1	1	7125	0	75
DS572701.1	132512	132633	2	2	1	1248	0	75
DS572701.1	137223	137279	1	1	1	10	0	69
DS572701.1	142123	142224	1	1	1	13	0	72
DS572701.1	142514	142567	1	1	1	33	0	73
DS572701.1	142653	142731	1	1	1	31	0	66
DS572701.1	145641	145700	1	1	1	31	0	69
DS572701.1	150986	151071	2	2	1	15	0	74
DS572701.1	152733	152815	2	2	1	44	0	64
DS572701.1	155248	155343	1	1	1	6	0	64
DS572701.1	157538	157613	2	2	1	6	0	71
DS572701.1	164401	164452	2	2	1	51	0	73
DS572701.1	165797	165869	2	2	1	51	0	20
DS572701.1	165890	165994	2	2	1	48	0	20
DS572701.1	166385	166449	2	2	1	33	0	66
DS572701.1	166584	166690	2	2	1	1	0	28
DS572701.1	179618	179665	1	1	1	1	0	53
DS572701.1	180074	180189	1	1	1	1	0	33
DS572701.1	180074	180497	1	1	0	8	0	73
DS572701.1	180223	180497	1	1	1	1	0	10
DS572701.1	186461	186620	2	2	1	379	0	75
DS572701.1	186956	187120	2	2	1	685	0	75
DS572701.1	187338	188200	2	2	1	591	0	22
DS572701.1	188221	188506	2	2	1	549	0	20
DS572701.1	200490	200549	2	2	1	4	0	61
DS572701.1	206943	207079	1	1	1	1	0	60
DS572701.1	208723	208801	1	1	1	395	0	75
DS572701.1	214832	214898	2	2	1	8	0	30
DS572701.1	215218	215272	2	2	1	19	0	74
DS572701.1	215909	215977	1	1	1	6	0	73
DS572701.1	216259	216315	1	1	1	7	0	71
DS572701.1	218596	218658	1	1	1	7	0	71
DS572701.1	218935	218993	1	1	1	9	0	75
DS572701.1	219700	220053	1	1	1	11	0	74
DS572701.1	227921	227978	1	1	1	70	0	75
DS572701.1	228095	228152	1	3	1	68	0	75
DS572701.1	228724	228779	1	1	1	74	0	75
DS572701.1	228907	228970	1	1	1	68	0	57
DS572701.1	228907	229090	1	1	0	3	0	39
DS572701.1	229028	229090	1	1	1	62	0	57
DS572701.1	231429	231482	2	2	1	37	0	66
DS572701.1	231549	231620	2	2	1	39	0	66
DS572701.1	231860	231945	2	2	1	42	0	74
DS572701.1	232553	232625	2	2	1	10	0	75
DS572701.1	234113	234171	1	1	1	2	0	36
DS572701.1	240667	240733	1	1	1	17	0	62
DS572701.1	241114	241171	1	1	1	19	0	75
DS572701.1	242210	242315	1	1	1	18	0	70
DS572701.1	243556	243627	2	2	1	15	0	74
DS572701.1	243560	244067	1	1	0	149	0	74
DS572701.1	246839	254536	2	2	0	0	1	13
DS572701.1	265667	265986	2	2	1	2	0	32
DS572701.1	266019	266167	2	2	1	3	0	32
DS572701.1	266598	266671	2	2	1	2	0	62
DS572701.1	280825	280876	1	1	1	3	0	63
DS572701.1	290115	290194	1	1	1	4	0	62
DS572701.1	300778	300918	1	1	1	38	0	74
DS572701.1	304904	304963	2	2	1	4767	1	75
DS572701.1	305177	305240	2	2	1	140	0	9
DS572701.1	334461	334515	2	2	1	36	0	75
DS572701.1	339001	339129	1	1	1	44	0	73
DS572701.1	340951	341018	1	1	1	45	0	74
DS572701.1	342462	342559	1	1	1	8	0	69
DS572701.1	343896	343949	2	2	1	9	0	74
DS572701.1	345448	345527	2	2	1	10	0	74
DS572701.1	347003	347072	1	1	1	4	0	72
DS572701.1	348277	348372	2	2	1	689	0	75
DS572701.1	352824	352872	2	2	1	1	0	73
DS572701.1	353013	353090	2	2	1	2	0	65
DS572701.1	356764	356840	2	2	1	2	0	66
DS572701.1	369870	369925	1	1	1	24	0	30
DS572701.1	369960	370021	1	1	1	3	0	34
DS572701.1	369960	370177	1	1	0	43	0	22
DS572701.1	370117	370177	1	1	1	15	0	22
DS572701.1	370200	370253	1	1	1	78	0	23
DS572701.1	370351	370462	1	1	1	147	0	75
DS572701.1	370632	370685	1	1	1	27	0	73
DS572701.1	371413	371616	2	2	0	134	4	73
DS572701.1	371561	371612	1	1	1	27	0	74
DS572701.1	378565	378637	1	1	1	11	0	71
DS572701.1	384833	384892	1	1	1	413	0	75
DS572701.1	388300	388500	1	1	1	3964	0	75
DS572701.1	388607	388689	1	1	1	7697	1	75
DS572701.1	388801	388868	1	1	1	8924	1	75
DS572701.1	389148	389206	1	1	1	8929	1	75
DS572701.1	389405	389551	1	1	1	8868	0	75
DS572701.1	389819	389877	1	1	1	8714	2	75
DS572701.1	392851	392907	2	2	1	177	0	75
DS572701.1	393416	393514	2	2	1	8	0	14
DS572701.1	394108	394185	1	1	1	8	0	57
DS572701.1	394310	394347	1	1	1	18	0	71
DS572701.1	394751	394808	1	1	1	9	0	64
DS572701.1	394923	394987	1	1	1	1	0	41
DS572701.1	397532	397587	2	2	1	13	0	59
DS572701.1	397647	397800	2	2	1	33	0	59
DS572701.1	397930	397990	2	2	1	71	0	74
DS572701.1	398270	398330	2	2	1	59	0	71
DS572701.1	398402	398456	2	2	1	64	0	71
DS572701.1	398798	398870	2	2	1	68	0	74
DS572701.1	399201	399267	2	2	1	37	0	74
DS572701.1	410172	410228	1	1	1	2	0	55
DS572701.1	410284	410346	1	1	1	4	0	45
DS572701.1	410421	410487	1	1	1	4	0	62
DS572701.1	410817	410885	1	1	1	5	0	72
DS572701.1	412110	412167	1	1	1	6	0	68
DS572701.1	413764	413819	2	2	1	5	0	66
DS572701.1	414664	414715	2	2	1	1	0	24
DS572701.1	415068	415123	2	2	1	3	0	30
DS572701.1	415407	415459	2	2	1	6	0	60
DS572701.1	415769	415830	2	2	1	5	0	55
DS572701.1	416061	416137	2	2	1	2	0	68
DS572701.1	420262	420328	2	2	1	174	0	74
DS572701.1	429961	430115	1	1	1	1680	0	75
DS572701.1	431204	431257	2	2	1	7	0	17
DS572701.1	434822	434877	1	1	1	5	0	25
DS572701.1	435031	435095	1	1	1	23	0	63
DS572701.1	435159	435242	1	1	1	25	0	32
DS572701.1	435275	435526	1	1	1	29	0	32
DS572701.1	435594	435646	1	1	1	27	0	67
DS572701.1	435795	435853	1	1	1	34	0	70
DS572701.1	438350	438409	2	2	1	922	0	75
DS572701.1	440388	440482	1	3	0	1	0	23
DS572701.1	448452	448591	2	2	1	25	0	61
DS572701.1	448653	448722	2	2	1	37	0	61
DS572701.1	448883	448965	2	2	1	50	0	74
DS572701.1	450025	450091	2	2	1	62	0	74
DS572701.1	450324	450433	2	2	1	56	0	75
DS572701.1	450568	450628	2	2	1	56	0	73
DS572701.1	451885	451943	2	2	1	11	0	65
DS572701.1	452110	452190	2	2	1	16	0	66
DS572701.1	452371	452469	2	2	1	23	0	69
DS572701.1	454835	454888	1	1	1	1	0	69
DS572701.1	457220	457306	2	2	1	65	0	74
DS572701.1	459862	460170	2	2	1	1	0	3
DS572701.1	459862	460870	2	2	0	15	0	74
DS572701.1	460736	461476	2	2	0	1	0	20
DS572701.1	461425	461476	2	2	1	22	0	71
DS572701.1	462154	462205	2	2	1	2	0	38
DS572701.1	462297	462345	2	2	1	28	0	74
DS572701.1	462514	462807	1	1	0	4	0	43
DS572701.1	462851	463042	2	2	0	8	0	35
DS572701.1	464616	464851	0	0	0	126	5	67
DS572701.1	493885	493957	2	2	1	40	0	72
DS572701.1	494461	494717	0	0	0	27	3	74
DS572701.1	494954	495051	2	2	1	20	0	72
DS572701.1	498068	498123	2	2	1	25	0	72
DS572701.1	513735	513788	1	1	1	1	0	55
DS572701.1	521024	521159	1	1	1	1	0	12
DS572701.1	523526	523581	1	1	1	13	0	71
DS572701.1	524933	524991	1	1	1	4	0	42
DS572701.1	527403	527457	2	2	1	71	0	74
DS572701.1	527538	527644	2	2	1	47	0	75
DS572701.1	527744	527796	2	2	1	16	0	50
DS572701.1	535129	535177	2	2	1	670	0	75
DS572701.1	539667	539722	2	2	1	1	0	50
DS572701.1	539675	539769	1	1	0	4	0	73
DS572701.1	541936	542016	1	1	1	907	0	75
DS572701.1	548547	548598	1	1	1	2	0	66
DS572701.1	549678	549740	1	1	1	7	0	68
DS572701.1	553722	554233	1	1	0	452	0	75
DS572701.1	563789	563846	1	1	1	71	0	74
DS572701.1	564385	564555	1	1	1	2	0	56
DS572701.1	579759	579815	1	1	1	31	0	72
DS572701.1	580027	580116	1	1	1	33	0	75
DS572701.1	580559	580616	1	3	1	17	0	72
DS572701.1	607122	607397	1	1	1	7	0	57
DS572701.1	607491	607565	1	1	1	10	0	73
DS572701.1	607714	607832	1	1	1	6	0	71
DS572701.1	607936	607990	1	1	1	3	0	29
DS572701.1	613432	613507	2	2	1	48	0	75
DS572701.1	613845	613897	2	2	1	30	0	75
DS572701.1	616029	616115	2	2	1	98	0	74
DS572701.1	616385	618240	1	1	0	0	1	14
DS572701.1	618349	618513	0	0	0	1015	15	75
DS572701.1	630714	630781	1	1	1	43	0	75
DS572701.1	631017	631070	1	1	1	51	0	75
DS572701.1	631169	631224	1	1	1	55	0	75
DS572701.1	631682	631786	1	1	1	24	0	73
DS572701.1	649944	650000	2	2	1	4	0	56
DS572701.1	652004	652065	2	2	1	4	0	64
DS572701.1	652763	652821	2	2	1	3	0	38
DS572701.1	656821	656873	2	2	1	12	0	74
DS572701.1	657274	657324	2	2	1	24	2	8
DS572701.1	659186	659251	2	2	1	3	0	55
DS572701.1	659186	659868	2	2	0	1011	0	75
DS572701.1	659739	659868	2	2	1	3	0	69
DS572701.1	666467	666516	2	2	1	41	0	29
DS572701.1	666544	666596	2	2	1	42	0	27
DS572701.1	666738	666792	2	2	1	51	0	63
DS572701.1	666856	666906	2	2	1	50	0	62
DS572701.1	666969	667180	2	2	1	48	0	37
DS572701.1	667218	667265	2	2	1	47	0	37
DS572701.1	667319	667365	2	2	1	45	0	53
DS572701.1	667463	667519	2	2	1	47	0	36
DS572701.1	667556	667603	2	2	1	43	0	36
DS572701.1	667787	682078	2	2	0	0	1	13
DS572701.1	667841	667889	2	2	1	49	0	32
DS572701.1	667841	668035	2	2	0	1	0	27
DS572701.1	667922	668035	2	2	1	52	0	28
DS572701.1	668063	668118	2	2	1	56	0	28
DS572701.1	668224	668278	2	2	1	70	0	38
DS572701.1	668317	668439	2	2	1	72	0	38
DS572701.1	668515	668565	2	2	1	67	0	21
DS572701.1	668587	668646	2	2	1	62	0	14
DS572701.1	668660	668737	2	2	1	61	0	14
DS572701.1	668754	668848	2	2	1	53	0	19
DS572701.1	668906	669075	2	2	0	33	0	57
DS572701.1	669877	670304	1	1	1	58	0	59
DS572701.1	669877	670675	1	1	0	88	0	64
DS572701.1	670364	671512	1	1	0	109	2	60
DS572701.1	671462	671512	1	1	1	428	0	75
DS572701.1	671696	671755	1	1	1	668	2	75
DS572701.1	672237	672343	1	1	1	241	0	75
DS572701.1	672444	672629	1	1	1	255	0	75
DS572701.1	672448	672672	1	1	0	381	12	50
DS572701.1	672723	672768	1	1	1	646	6	75
DS572701.1	673213	673263	1	1	1	227	0	75
DS572701.1	673213	673559	1	1	0	402	0	75
DS572701.1	673492	673559	1	1	1	231	0	75
DS572701.1	673665	673719	1	1	1	593	0	75
DS572701.1	673787	673856	1	1	1	118	0	67
DS572701.1	673963	674015	1	1	1	78	0	35
DS572701.1	679179	679451	1	1	1	18	0	75
DS572701.1	681837	681934	2	2	1	35654	2	75
DS572701.1	684013	684103	2	2	1	4	0	55
DS572701.1	684800	684863	2	2	1	5	0	66
DS572701.1	689567	689718	2	2	1	73	0	75
DS572701.1	694512	694569	2	2	1	6	0	31
DS572701.1	694758	694842	2	2	1	25	0	73
DS572701.1	694758	695479	2	2	0	1	0	12
DS572701.1	695382	695479	2	2	1	20	0	24
DS572701.1	695504	695569	2	2	1	17	0	24
DS572701.1	695640	695701	2	2	1	4	0	48
DS572701.1	699277	699352	1	1	1	8	0	36
DS572701.1	699423	699483	1	1	1	16	0	70
DS572701.1	700306	700365	1	1	1	34	0	74
DS572701.1	701821	701882	2	2	1	7	0	72
DS572701.1	702603	702703	2	2	1	1	0	75
DS572701.1	703742	703838	1	1	1	99	0	74
DS572701.1	704676	704734	1	1	1	9	0	7
DS572701.1	714938	714991	1	1	1	3	0	61
DS572701.1	719138	719190	2	2	1	37	0	75
DS572701.1	719348	719591	2	2	1	72	0	74
DS572701.1	723343	723430	2	2	1	1	0	69
DS572701.1	728869	728931	1	1	1	13	0	45
DS572701.1	729617	729675	1	1	1	95	0	75
DS572701.1	730804	730854	1	1	1	97	0	75
DS572701.1	730804	731042	1	1	0	9	0	71
DS572701.1	730994	731042	1	1	1	92	0	75
DS572701.1	731240	731295	1	1	1	75	0	74
DS572701.1	740591	740645	1	1	1	67	0	75
DS572701.1	740727	740780	1	1	1	57	0	74
DS572701.1	745147	745217	2	2	1	12	0	67
DS572701.1	752621	752677	2	2	1	5	0	69
DS572701.1	754672	754722	1	1	1	104	0	74
DS572701.1	760764	760816	1	1	1	17	0	73
DS572701.1	767149	767206	2	2	1	4	0	71
DS572701.1	767659	768276	2	2	0	2	0	52
DS572701.1	772841	772906	2	2	1	2	0	68
DS572701.1	772975	773155	2	2	1	4	0	68
DS572701.1	772975	773416	2	2	0	2	0	66
DS572701.1	773350	773416	2	2	1	6	0	57
DS572701.1	773487	773558	2	2	1	6	0	63
DS572701.1	780440	780604	2	2	1	1	0	43
DS572701.1	780653	780710	2	2	1	2	0	48
DS572701.1	781160	781228	2	2	1	4	0	51
DS572701.1	787479	787531	2	2	1	3	0	65
DS572701.1	787629	787683	2	2	1	5	0	68
DS572701.1	787629	788079	2	2	0	1	0	12
DS572701.1	788026	788079	2	2	1	6	0	67
DS572701.1	788498	788554	2	2	1	4	0	68
DS572701.1	788685	788739	2	2	1	5	0	38
DS572701.1	788904	788989	2	2	1	3	0	67
DS572701.1	790043	790129	1	1	1	2	0	34
DS572701.1	794474	794533	2	2	1	726	0	75
DS572701.1	801579	801636	2	2	1	3	0	70
DS572701.1	801737	801807	2	2	1	8	0	74
DS572701.1	808662	808724	2	2	1	656	0	75
DS572701.1	809161	809238	2	2	1	1465	0	75
DS572701.1	809443	809503	2	2	1	1398	0	75
DS572701.1	811453	811695	1	1	0	15	0	74
DS572701.1	811638	811695	1	1	1	1	0	17
DS572701.1	812403	812460	1	1	1	27	0	73
DS572701.1	819192	819267	2	2	1	12	0	64
DS572701.1	823201	823249	1	1	1	16	0	73
DS572701.1	823201	823599	1	1	0	23	0	72
DS572701.1	823548	823599	1	1	1	15	0	71
DS572701.1	825682	825756	1	1	1	9	0	55
DS572701.1	826468	826654	1	1	1	48	0	75
DS572701.1	827204	827471	1	1	1	39	0	75
DS572701.1	827204	828809	1	1	0	27	0	73
DS572701.1	828369	828809	1	1	1	48	0	75
DS572701.1	836003	836103	1	1	1	1019	0	75
DS572701.1	836465	836825	1	1	1	952	0	75
DS572701.1	842894	842953	1	1	1	53	1	75
DS572701.1	843104	843166	1	1	1	22	0	75
DS572701.1	843104	843312	1	1	0	1	0	39
DS572701.1	843259	843312	1	1	1	43	2	66
DS572701.1	848568	848617	1	1	1	59	0	73
DS572701.1	851154	851202	1	1	1	179	0	75
DS572701.1	851610	851687	1	1	1	373	0	52
DS572701.1	851740	851815	1	1	1	303	0	52
DS572701.1	858393	858442	1	1	1	94	0	28
DS572701.1	858505	859329	1	1	1	375	4	64
DS572701.1	859829	859958	1	1	1	858	0	75
DS572701.1	860033	860092	1	1	1	303	0	74
DS572701.1	866796	866851	2	2	1	2	0	56
DS572701.1	868406	868462	1	1	1	1	0	51
DS572701.1	871864	871959	2	2	1	1	0	12
DS572701.1	876444	876712	1	1	1	230	0	26
DS572701.1	876739	876978	1	1	1	159	0	26
DS572701.1	880253	880690	1	1	1	1	0	36
DS572701.1	882946	883058	2	2	1	6	0	58
DS572701.1	883285	883407	2	2	1	7	0	67
DS572701.1	883548	883799	2	2	1	2	0	33
DS572701.1	896167	896250	1	1	1	318	0	75
DS572701.1	897981	898050	1	1	1	638	0	75
DS572701.1	905764	905925	1	1	1	1	0	48
DS572701.1	913768	913817	1	1	1	97	0	75
DS572701.1	914078	914278	1	1	1	58	0	74
DS572701.1	919192	919447	1	1	1	115	0	62
DS572701.1	919803	919883	1	1	0	346	0	75
DS572701.1	919828	919883	1	1	1	96	0	75
DS572701.1	923647	923729	1	1	1	1	0	62
DS572701.1	936296	936350	1	1	1	16	0	74
DS572701.1	949082	949140	1	1	1	9	0	54
DS572701.1	949339	949405	1	1	1	34	0	73
DS572701.1	950132	950416	1	1	1	12	0	75
DS572701.1	952896	952944	1	1	1	6	0	70
DS572701.1	954954	955018	2	2	1	1	0	9
DS572701.1	955157	955222	2	2	1	1	0	60
DS572701.1	958854	958945	2	2	1	1	0	52
DS572701.1	959971	960057	2	2	1	7	0	75
DS572701.1	961297	961355	1	1	1	824	0	75
DS572701.1	961949	962001	1	1	1	781	0	75
DS572701.1	973682	973739	1	1	1	113	0	75
DS572701.1	974013	974073	1	1	1	183	0	75
DS572701.1	974251	974336	1	1	1	196	0	75
DS572701.1	978385	978470	2	2	1	1	0	51
DS572701.1	979375	979431	1	1	1	17	0	61
DS572701.1	985356	985576	1	1	1	6	0	35
DS572701.1	985655	985991	1	1	1	16	0	63
DS572701.1	986125	986357	1	1	1	28	0	71
DS572701.1	1005341	1005393	2	2	1	11	0	65
DS572701.1	1005666	1005702	2	2	1	19	0	75
DS572701.1	1007564	1007636	2	2	1	15	0	71
DS572701.1	1009491	1009551	1	1	1	6	0	74
DS572701.1	1012176	1012294	1	1	1	31	0	73
DS572701.1	1013370	1013421	1	1	1	77	0	74
DS572701.1	1014589	1014641	1	1	1	40	0	74
DS572701.1	1020362	1020438	1	1	1	55	0	74
DS572701.1	1024663	1024969	1	1	0	1625	0	75
DS572701.1	1026704	1026802	0	0	0	319	14	40
DS572701.1	1028318	1028455	1	1	1	21	0	70
DS572701.1	1029547	1029841	2	2	0	5	0	25
DS572701.1	1029866	1029918	2	2	1	3	0	24
DS572701.1	1030287	1030520	0	0	0	4	0	71
DS572701.1	1034686	1034734	1	1	1	4	0	59
DS572701.1	1034788	1034874	1	3	0	4	0	53
DS572701.1	1035179	1035237	1	1	1	3	0	63
DS572701.1	1040042	1040341	1	1	1	2	0	10
DS572701.1	1040594	1040700	1	1	1	44	0	74
DS572701.1	1040774	1040804	1	1	1	39	0	73
DS572701.1	1041258	1041359	1	1	1	18	0	73
DS572701.1	1041268	1041530	1	1	0	1	0	37
DS572701.1	1041795	1041879	1	1	1	41	0	72
DS572701.1	1048399	1048462	1	1	1	29	0	67
DS572701.1	1050628	1050832	2	2	1	29	0	75
DS572701.1	1054194	1054415	2	2	1	67	0	74
DS572701.1	1054630	1054709	2	2	1	40	0	75
DS572701.1	1056109	1056180	2	2	1	5	0	60
DS572701.1	1059964	1060026	2	2	1	46623	49	75
DS572701.1	1060145	1060518	2	2	1	29547	56	23
DS572701.1	1060539	1060851	2	2	1	25661	54	20
DS572701.1	1060896	1060996	2	2	1	16591	1	44
DS572701.1	1063606	1063787	1	1	1	3	0	74
DS572701.1	1064283	1064342	1	1	1	5	0	65
DS572701.1	1064425	1064506	1	1	1	6	0	64
DS572701.1	1078534	1078899	2	2	1	349	0	75
DS572701.1	1078988	1079152	2	2	1	94	0	27
DS572701.1	1082005	1082084	2	2	1	864	1	75
DS572701.1	1082179	1082536	2	2	1	872	0	75
DS572701.1	1082895	1082971	2	2	1	131	0	43
DS572701.1	1098189	1098259	1	1	1	4	0	61
DS572701.1	1098440	1098510	1	1	1	3	0	33
DS572701.1	1102807	1103047	2	2	1	1	0	19
DS572701.1	1108229	1108290	1	1	1	88	0	69
DS572701.1	1111155	1111209	2	2	1	1	0	22
DS572701.1	1123333	1123384	1	1	1	1	0	51
DS572701.1	1124015	1124068	1	1	1	1	0	74
DS572701.1	1132921	1132999	2	2	1	222	0	74
DS572701.1	1133073	1133547	2	2	1	145	0	73
DS572701.1	1139007	1139058	2	2	1	2	0	33
DS572701.1	1139244	1139656	2	2	1	2	0	20
DS572701.1	1142247	1142301	2	2	1	17	0	70
DS572701.1	1142958	1143013	2	2	1	6	0	52
DS572701.1	1143066	1143155	2	2	1	4	0	52
DS572701.1	1148177	1148235	2	2	1	28	0	64
DS572701.1	1148299	1148449	2	2	1	32	0	68
DS572701.1	1148605	1148752	2	2	1	7	0	58
DS572701.1	1151773	1151818	2	2	1	44	0	75
DS572701.1	1152740	1152795	2	2	1	22	0	58
DS572701.1	1154192	1154247	2	2	1	10	0	75
DS572701.1	1154561	1154621	2	2	1	15	0	69
DS572701.1	1154929	1154989	2	2	1	7	0	55
DS572701.1	1157975	1158081	1	1	1	1	0	12
DS572701.1	1158214	1158320	1	1	1	1	0	19
DS572701.1	1164984	1165060	2	2	1	1	0	30
DS572701.1	1166048	1166129	2	2	1	2	0	58
DS572701.1	1173851	1173910	2	2	1	1	0	35
DS572701.1	1178185	1178238	1	1	1	716	0	75
DS572701.1	1179888	1179967	2	2	1	18	0	74
DS572701.1	1180062	1180109	2	2	1	14	0	74
DS572701.1	1186569	1187134	1	1	1	88	0	75
DS572701.1	1191775	1191833	1	1	1	65	0	75
DS572701.1	1194039	1194100	1	1	1	3	0	25
DS572701.1	1200338	1200385	2	2	1	4	0	69
DS572701.1	1200494	1200552	2	2	1	6	0	73
DS572701.1	1201945	1201994	1	1	1	31	0	52
DS572701.1	1202169	1202223	1	1	1	146	0	68
DS572701.1	1202291	1202371	1	1	1	161	0	69
DS572701.1	1203092	1203143	1	1	1	165	0	75
DS572701.1	1203228	1203278	1	1	1	169	0	75
DS572701.1	1203421	1203471	1	1	1	147	0	75
DS572701.1	1213546	1213604	2	2	1	938	0	75
DS572701.1	1213762	1213830	2	2	1	944	0	75
DS572701.1	1216008	1216068	1	1	1	0	1	3
DS572701.1	1217351	1217415	1	1	1	6	0	72
DS572701.1	1217612	1217720	1	1	1	16	3	71
DS572701.1	1217612	1219356	1	1	0	403	11	75
DS572701.1	1219290	1219356	1	1	1	7	0	75
DS572701.1	1224234	1224296	2	2	1	1	0	70
DS572701.1	1224431	1224494	2	2	1	2	0	34
DS572701.1	1225085	1225242	2	2	1	2	0	57
DS572701.1	1226020	1226199	1	1	1	529	0	52
DS572701.1	1226421	1226476	1	1	1	2566	1	75
DS572701.1	1228796	1228848	1	1	1	2559	1	75
DS572701.1	1235201	1235312	1	1	1	1	0	17
DS572701.1	1235478	1235558	1	1	1	4	0	69
DS572701.1	1235800	1235857	1	1	1	4	0	47
DS572701.1	1235800	1235970	1	1	0	10	0	64
DS572701.1	1235905	1235970	1	1	1	5	0	47
DS572701.1	1236417	1236486	1	1	1	13	0	72
DS572701.1	1238046	1238101	2	2	1	10	0	70
DS572701.1	1249590	1249684	2	2	1	1119	0	75
DS572701.1	1257887	1257947	2	2	1	26	0	74
DS572701.1	1258888	1258944	2	2	1	22	0	73
DS572701.1	1258888	1259389	2	2	0	5	0	21
DS572701.1	1259290	1259389	2	2	1	19	0	21
DS572701.1	1259411	1259475	2	2	1	22	0	23
DS572701.1	1259549	1259724	2	2	1	15	0	71
DS572701.1	1262325	1262429	1	1	1	71	0	10
DS572701.1	1262440	1262607	1	1	1	81	0	10
DS572701.1	1262704	1262763	1	1	1	149	0	75
DS572701.1	1262865	1262929	1	1	1	154	0	75
DS572701.1	1269210	1269270	1	1	1	4643	256	25
DS572701.1	1269352	1269406	1	1	1	21235	501	75
DS572701.1	1269524	1269583	1	1	1	27831	719	58
DS572701.1	1269635	1269690	1	1	1	18	0	51
DS572701.1	1284323	1284458	1	1	1	347	0	75
DS572701.1	1284756	1284813	1	1	1	338	0	75
DS572701.1	1284945	1285000	1	1	1	372	0	75
DS572701.1	1297117	1419538	1	1	0	0	3	14
DS572701.1	1300729	1300796	1	1	1	3075	0	75
DS572701.1	1301586	1301639	1	1	1	892	0	69
DS572701.1	1305450	1305951	2	6	0	51	5	72
DS572701.1	1306305	1306344	1	1	1	3	0	72
DS572701.1	1309751	1309811	1	1	1	21	0	74
DS572701.1	1323601	1323754	1	1	1	227	0	74
DS572701.1	1324115	1324533	1	1	0	95	0	75
DS572701.1	1324426	1324533	1	1	1	147	0	75
DS572701.1	1324873	1324939	1	1	1	217	0	75
DS572701.1	1325223	1328524	2	2	0	0	1	12
DS572701.1	1328440	1328491	1	1	1	6	0	35
DS572701.1	1328552	1328603	1	1	1	7	0	60
DS572701.1	1331371	1331429	2	2	1	12	0	15
DS572701.1	1331619	1331674	2	2	1	75	0	74
DS572701.1	1342484	1343520	2	2	0	2	0	39
DS572701.1	1342527	1343520	2	2	1	24	0	67
DS572701.1	1344538	1344603	2	2	1	27	0	75
DS572701.1	1345481	1345536	1	1	1	1	0	53
DS572701.1	1347843	1347951	1	1	1	1	0	73
DS572701.1	1350389	1350448	2	2	1	118	0	74
DS572701.1	1350744	1350814	2	2	1	98	1	48
DS572701.1	1350863	1350917	2	2	1	22	0	9
DS572701.1	1350863	1351071	2	2	0	95	1	48
DS572701.1	1351124	1351185	2	2	1	18	0	73
DS572701.1	1351124	1351384	2	2	0	93	1	55
DS572701.1	1351328	1351384	2	2	1	14	0	73
DS572701.1	1351568	1351630	2	2	1	4	0	66
DS572701.1	1353314	1353413	1	1	1	3	0	74
DS572701.1	1357463	1357523	1	1	1	480	0	47
DS572701.1	1357571	1357670	1	1	1	920	0	47
DS572701.1	1358342	1358455	2	2	1	9	0	56
DS572701.1	1358569	1358621	2	2	1	1	0	49
DS572701.1	1363408	1363467	1	1	1	1	0	71
DS572701.1	1365084	1365143	1	1	1	6	0	66
DS572701.1	1365762	1365831	1	1	1	5	0	63
DS572701.1	1367195	1367330	2	2	1	11	0	72
DS572701.1	1371156	1371290	2	2	1	45	0	68
DS572701.1	1371344	1406995	1	1	0	0	1	19
DS572701.1	1371358	1371385	2	2	1	49	0	67
DS572701.1	1371735	1371796	2	2	1	2009	1	75
DS572701.1	1371982	1372029	2	2	1	433	0	49
DS572701.1	1377112	1377204	2	2	1	1	0	43
DS572701.1	1378081	1378134	2	2	1	2	0	53
DS572701.1	1378381	1378436	2	2	1	4	0	60
DS572701.1	1385912	1385970	1	1	1	68	0	74
DS572701.1	1391018	1391076	1	1	1	5	0	38
DS572701.1	1391612	1391673	1	1	1	39	0	70
DS572701.1	1391777	1391841	1	1	1	16	0	71
DS572701.1	1395592	1395732	2	2	1	36	0	75
DS572701.1	1405974	1406322	1	1	1	3	0	7
DS572701.1	1406490	1406596	1	1	1	12	0	74
DS572701.1	1407412	1407473	1	1	1	12	0	61
DS572701.1	1407628	1407816	1	1	1	13	0	74
DS572701.1	1409924	1409978	1	1	1	15	0	72
DS572701.1	1410471	1411286	1	1	1	13	0	74
DS572701.1	1417702	1417955	1	1	1	1	0	49
DS572701.1	1417702	1418765	1	1	0	775	5	75
DS572701.1	1418702	1418765	1	1	1	1	0	41
DS572701.1	1419250	1419531	1	1	1	1	0	33
DS572701.1	1419997	1420043	1	1	1	2	0	64
DS572701.1	1420434	1420485	1	1	1	25	1	62
DS572701.1	1423115	1423529	1	1	1	1	0	58
DS572701.1	1426182	1426273	1	1	1	32	1	75
DS572701.1	1426356	1426875	0	0	0	47	2	73
DS572701.1	1427254	1427347	1	1	1	46	0	73
DS572701.1	1427563	1427641	1	1	1	55	0	74
DS572701.1	1433682	1433743	1	1	1	1	0	6
DS572701.1	1434002	1434070	1	1	1	15	0	75
DS572701.1	1444118	1444281	2	2	1	1	0	63
DS572701.1	1453756	1453815	2	2	1	22	0	74
DS572701.1	1457100	1457302	2	2	1	1332	0	75
DS572701.1	1463808	1463862	2	2	1	18	0	69
DS572701.1	1467165	1467319	2	2	1	24	0	70
DS572701.1	1468824	1468914	1	1	1	14	0	67
DS572701.1	1469329	1469383	1	1	1	13	0	73
DS572701.1	1472096	1472250	2	2	1	9	0	71
DS572701.1	1472096	1472582	2	2	0	12	0	74
DS572701.1	1472822	1472884	2	2	1	13	0	61
DS572701.1	1472915	1473179	1	1	0	1	0	53
DS572701.1	1472946	1473175	2	2	1	4	0	58
DS572716.1	2252	2328	2	2	1	264	0	75
DS572716.1	10928	10964	2	2	1	13	1	64
DS572716.1	11760	11872	2	2	1	3	0	48
DS572716.1	13818	13892	2	2	1	12	0	67
DS572716.1	27404	27878	1	1	1	21	0	72
DS572716.1	39677	39823	2	2	1	1	0	38
DS572716.1	42962	43013	2	2	1	4	0	75
DS572716.1	46072	46111	1	1	1	30	0	74
DS572716.1	50118	50163	1	1	1	3	0	20
DS572716.1	52464	52543	2	2	1	1	0	28
DS572716.1	56379	56469	2	2	1	466	0	74
DS572716.1	56918	57070	2	2	1	426	0	75
DS572716.1	57687	57744	2	2	1	455	0	75
DS572716.1	58191	58944	2	2	1	13	0	9
DS572716.1	64529	64582	2	2	1	4	0	72
DS572716.1	65372	65431	2	2	1	3	0	73
DS572716.1	65590	65668	2	2	1	2	0	44
DS572716.1	66375	66427	2	2	1	1	0	39
DS572716.1	66467	66523	2	2	1	1	0	27
DS572716.1	86074	86128	2	2	1	97	0	75
DS572716.1	86400	86452	2	2	1	89	0	75
DS572716.1	86746	86808	2	2	1	83	0	75
DS572716.1	86944	87004	2	2	1	97	0	75
DS572716.1	94065	94156	2	2	1	69	0	72
DS572716.1	95087	95189	2	2	1	108	0	43
DS572716.1	95232	95306	2	2	1	67	0	42
DS572716.1	130612	130699	2	2	1	78	0	52
DS572716.1	142598	142682	1	1	1	10	0	73
DS572716.1	145294	145348	2	2	1	688	0	75
DS572716.1	145450	145517	2	2	1	665	0	75
DS572716.1	150447	150511	2	2	1	255	0	75
DS572716.1	150649	150709	2	2	1	248	0	75
DS572716.1	150897	150956	2	2	1	81	0	74
DS572716.1	157074	157216	2	2	0	3	0	68
DS572716.1	157132	157208	1	1	1	798	0	75
DS572716.1	158886	159016	1	1	1	767	0	65
DS572716.1	159081	159139	1	1	1	759	0	65
DS572716.1	162075	162274	2	2	1	193	0	75
DS572716.1	162911	162980	2	2	1	186	0	45
DS572716.1	163025	163240	2	2	1	139	0	45
DS572716.1	164162	164329	2	2	1	4150	1	75
DS572716.1	164923	165042	2	2	1	1182	0	60
DS572716.1	169589	169646	2	2	1	1	0	42
DS572716.1	169824	169889	2	2	1	1	0	62
DS572716.1	175377	175431	2	2	1	3	0	49
DS572716.1	177153	177224	1	1	1	1	0	70
DS572716.1	180799	180893	1	1	1	10	0	70
DS572716.1	182213	182751	0	0	0	69	12	31
DS572716.1	182810	182990	0	0	0	425	19	62
DS572716.1	183099	183267	2	2	1	1	0	9
DS572716.1	183099	183429	2	2	0	884	19	75
DS572716.1	185366	185419	2	2	1	1	0	53
DS572716.1	189000	189062	2	2	1	4052	0	75
DS572716.1	189312	189380	2	2	1	3631	0	75
DS572716.1	191506	191590	1	1	1	57	0	74
DS572716.1	209015	209071	2	2	1	608	0	75
DS572716.1	209288	209345	2	2	1	603	0	75
DS572716.1	209472	209577	2	2	1	315	0	34
DS572716.1	209612	209676	2	2	1	229	0	34
DS572716.1	209746	210272	2	2	1	60	0	24
DS572716.1	221775	221842	2	2	1	6	0	71
DS572716.1	223966	224032	2	2	1	162	0	75
DS572716.1	224354	224456	2	2	1	162	0	75
DS572716.1	233581	234259	2	2	1	88	0	75
DS572716.1	234524	234720	2	2	1	76	0	73
DS572716.1	234894	235179	2	2	1	17	0	46
DS572716.1	235891	236161	1	1	1	5	0	57
DS572716.1	236481	237110	1	1	1	3	0	61
DS572716.1	254876	254971	2	2	1	2969	0	75
DS572716.1	255884	262994	2	2	0	0	1	12
DS572716.1	256880	257121	2	2	1	6	0	54
DS572716.1	264830	264899	1	1	1	143	0	75
DS572716.1	265476	265600	1	1	1	403	0	75
DS572716.1	273358	273438	1	1	1	15	0	46
DS572716.1	279962	280026	1	1	1	1	0	31
DS572716.1	280363	280418	1	1	1	1	0	39
DS572716.1	282762	282849	2	2	1	51	0	68
DS572716.1	282918	283058	2	2	1	9	0	9
DS572716.1	295450	295534	1	1	1	1	0	36
DS572716.1	311563	311667	2	2	1	47	0	57
DS572716.1	311725	311780	2	2	1	51	0	57
DS572716.1	311901	311948	2	2	1	50	0	75
DS572716.1	312169	312220	2	2	1	38	0	73
DS572716.1	312548	312604	2	2	1	57	0	51
DS572716.1	312658	312708	2	2	1	4	0	53
DS572716.1	312959	313014	2	2	1	46	0	74
DS572716.1	324590	326262	1	1	0	0	1	12
DS572716.1	324590	334594	1	1	0	0	1	12
DS572716.1	324997	325082	2	2	1	3	0	48
DS572716.1	325131	325180	2	2	1	2618	67	27
DS572716.1	325208	325266	2	2	1	2629	65	29
DS572716.1	328295	328390	1	1	1	10	0	74
DS572716.1	330979	331049	2	2	1	6	0	74
DS572716.1	331854	331920	2	2	1	1	0	68
DS572716.1	332013	332090	0	0	0	10	0	71
DS572716.1	333366	333430	0	0	0	7	0	74
DS572716.1	337571	337620	2	2	1	2	0	57
DS572716.1	338346	338401	2	2	1	4	0	64
DS572716.1	351077	351204	1	1	1	13	0	70
DS572716.1	364304	364355	1	1	1	4357	0	75
DS572716.1	394430	394470	2	2	1	1	0	48
DS572716.1	403153	403204	2	2	1	83	0	73
DS572716.1	408707	408785	2	2	1	348	0	75
DS572716.1	409220	409391	0	0	0	241	13	35
DS572716.1	409425	409651	2	2	1	199	6	38
DS572716.1	410468	410586	1	1	1	127	0	75
DS572716.1	411060	411146	1	1	1	146	0	74
DS572716.1	411289	411347	1	1	1	72	0	74
DS572716.1	416774	416843	2	2	1	243	0	75
DS572716.1	416992	417050	2	2	1	105	0	75
DS572716.1	430860	430910	1	1	1	5	0	70
DS572716.1	430860	432570	1	1	0	26	0	71
DS572716.1	432513	433460	1	1	0	6	0	53
DS572716.1	433239	433460	1	1	1	49	0	74
DS572716.1	434274	434324	1	1	1	37	0	73
DS572716.1	434274	435001	1	1	0	5	0	74
DS572716.1	434950	435001	1	1	1	47	0	74
DS572716.1	435209	435257	1	1	1	50	0	73
DS572716.1	435546	435595	1	1	1	52	0	72
DS572716.1	440914	441004	2	2	1	4	0	72
DS572716.1	441833	441894	2	2	1	7	0	60
DS572716.1	442097	442149	2	2	1	4	0	73
DS572716.1	450793	451004	1	1	1	14	0	60
DS572716.1	461037	461116	1	1	1	49	0	75
DS572716.1	465430	465472	1	1	1	2328	1	75
DS572716.1	468507	468565	1	1	1	20	0	75
DS572716.1	472390	472441	1	1	1	24	0	74
DS572716.1	472410	472446	2	2	0	4	5	13
DS572716.1	473691	473800	2	2	1	1298	0	75
DS572716.1	473929	474052	2	2	1	2254	0	75
DS572716.1	474573	474901	1	1	1	4	0	36
DS572716.1	475028	475097	1	1	1	17	0	73
DS572716.1	476243	476328	2	2	1	1	0	42
DS572716.1	479252	479417	2	2	1	34	0	21
DS572716.1	479438	479529	2	2	1	25	0	20
DS572716.1	484523	484804	1	1	1	2	0	63
DS572716.1	488051	488099	2	2	1	1059	0	75
DS572716.1	488176	488277	2	2	1	1049	0	75
DS572716.1	489528	489617	1	1	1	85	0	75
DS572716.1	494996	495054	2	2	1	2	0	59
DS572716.1	497932	497990	1	1	1	55	0	75
DS572716.1	498388	498445	1	1	1	35	0	73
DS572716.1	498826	499019	1	1	1	58	0	74
DS572716.1	506931	507089	1	1	1	1	0	45
DS572716.1	507211	507317	1	1	1	1	0	67
DS572716.1	517338	517364	1	1	1	70	0	75
DS572716.1	522761	522860	1	1	1	3669	0	75
DS572716.1	524256	524697	1	1	1	889	0	63
DS572716.1	534871	534940	2	2	1	871	0	75
DS572716.1	535022	535084	2	2	1	887	0	75
DS572716.1	535269	535340	2	2	1	906	0	75
DS572716.1	535436	535494	2	2	1	944	0	75
DS572716.1	536009	536069	2	2	1	924	0	75
DS572716.1	541801	541853	2	2	1	767	0	75
DS572716.1	542221	542286	2	2	1	902	0	75
DS572716.1	542526	542595	2	2	1	907	0	73
DS572716.1	542667	542721	2	2	1	885	0	72
DS572716.1	544155	544207	1	1	1	1	0	61
DS572716.1	547713	548016	1	1	1	41	0	74
DS572716.1	548263	548379	1	1	1	581	11	74
DS572716.1	554719	554819	2	2	1	12	0	9
DS572716.1	557565	557628	1	1	1	96	0	74
DS572716.1	557703	557759	1	1	1	52	0	73
DS572716.1	560756	560817	2	2	1	38	0	74
DS572716.1	560763	560840	2	2	0	723	19	20
DS572716.1	560858	560975	2	2	0	737	19	24
DS572716.1	560926	560975	2	2	1	35	0	74
DS572716.1	562766	562823	2	2	1	830	0	75
DS572716.1	565197	565249	2	2	1	885	0	75
DS572716.1	573827	573961	1	1	1	8	0	71
DS572716.1	576055	576123	1	1	1	1	0	41
DS572716.1	578188	578242	1	1	1	73	0	74
DS572716.1	578488	578545	1	1	1	57	0	75
DS572716.1	578739	579254	1	1	1	61	0	72
DS572716.1	584296	584657	1	1	1	38	0	74
DS572716.1	585016	585098	1	1	1	83	0	41
DS572716.1	585140	585222	1	1	1	92	0	41
DS572716.1	585321	585378	1	1	1	104	0	75
DS572716.1	586031	586097	1	1	1	100	0	75
DS572716.1	586685	586764	1	1	1	118	0	75
DS572716.1	588437	588509	1	1	1	1	0	65
DS572716.1	591406	591471	1	1	1	5	0	64
DS572716.1	592593	592645	1	1	1	10	0	70
DS572716.1	594475	594556	1	1	1	28	9	73
DS572716.1	595914	595967	1	1	1	29	0	75
DS572716.1	597371	597799	1	3	0	3	1	22
DS572716.1	598819	598895	2	2	1	224	1	75
DS572716.1	605844	605893	2	2	1	1	0	51
DS572716.1	609330	609386	1	1	1	173	0	75
DS572716.1	610775	610926	1	1	1	170	0	75
DS572716.1	611963	612022	2	2	1	37	0	74
DS572716.1	611963	612177	2	2	0	97	0	74
DS572716.1	612118	612465	2	2	0	21	0	14
DS572716.1	612416	612465	2	2	1	107	0	14
DS572716.1	612480	612531	2	2	1	105	0	14
DS572716.1	612635	612713	2	2	1	91	0	75
DS572716.1	612843	612903	2	2	1	74	0	26
DS572716.1	612930	613015	2	2	1	75	0	26
DS572716.1	615471	615525	1	1	1	399	0	75
DS572716.1	615691	615760	1	1	1	377	0	75
DS572716.1	619990	620037	2	2	1	1	0	34
DS572723.1	5130	5188	1	1	1	12	0	34
DS572723.1	5223	5270	1	1	1	15	0	34
DS572723.1	5337	5443	1	1	1	19	0	66
DS572723.1	5551	5612	1	1	1	17	0	29
DS572723.1	5642	5703	1	1	1	15	0	28
DS572723.1	5732	5779	1	1	1	13	0	28
DS572723.1	9075	9131	1	1	1	273	0	75
DS572723.1	9219	9269	1	1	1	268	0	75
DS572723.1	15418	15464	2	2	1	117	0	73
DS572723.1	19824	19894	2	2	1	235	0	46
DS572723.1	19941	19998	2	2	1	293	0	46
DS572723.1	29177	29614	2	2	1	8	0	70
DS572723.1	33254	33309	2	2	1	2	0	61
DS572723.1	35792	35843	1	1	1	9	0	73
DS572723.1	37270	37509	1	1	1	1	0	18
DS572723.1	37644	37700	1	1	1	9	0	62
DS572723.1	37996	38223	1	1	1	6	0	69
DS572723.1	48261	48313	2	2	1	5	0	72
DS572723.1	48261	48556	2	2	0	50	0	75
DS572723.1	48484	49112	2	2	0	9	0	73
DS572723.1	49058	49112	2	2	1	79	0	13
DS572723.1	49125	49324	2	2	0	77	0	13
DS572723.1	49272	49324	2	2	1	8	0	75
DS572723.1	49482	49528	2	2	1	10	0	19
DS572723.1	49548	49601	2	2	1	11	0	19
DS572723.1	49548	49833	2	2	0	46	0	74
DS572723.1	49773	49833	2	2	1	5	0	70
DS572723.1	51396	51722	0	0	0	13	1	71
DS572723.1	54417	54478	2	2	1	203	0	75
DS572723.1	54673	54733	2	2	1	197	0	75
DS572723.1	55282	55342	2	2	1	18	0	71
DS572723.1	55282	55726	2	2	0	8	0	69
DS572723.1	55588	55726	2	2	1	158	3	22
DS572723.1	55749	55805	2	2	1	140	4	22
DS572723.1	66175	66226	1	1	1	441	0	75
DS572723.1	71448	71499	1	1	1	78	0	27
DS572723.1	71527	71685	1	1	1	106	0	27
DS572723.1	71837	71889	1	1	1	280	0	75
DS572723.1	72144	72197	1	1	1	265	0	75
DS572723.1	81105	81169	2	2	1	1	0	36
DS572723.1	87964	88018	1	1	1	36	0	69
DS572723.1	88211	88262	1	1	1	34	0	75
DS572723.1	90648	90706	1	1	1	11	0	73
DS572723.1	91073	91156	1	1	1	39	0	72
DS572723.1	100650	100705	2	2	1	1	0	50
DS572723.1	100953	101009	2	2	1	6	0	4
DS572723.1	101064	101177	0	0	0	10	0	54
DS572723.1	101328	101379	2	2	1	2	0	44
DS572723.1	101424	101476	2	2	1	19	0	71
DS572723.1	105226	105320	1	1	1	101	0	75
DS572723.1	106063	106117	1	1	1	86	0	75
DS572723.1	108252	108313	1	1	1	17	0	74
DS572723.1	108670	108742	1	1	1	14	0	63
DS572723.1	109642	109693	1	1	1	73	0	74
DS572723.1	109805	109868	1	1	1	3834	83	75
DS572723.1	119485	119845	2	2	1	2	0	75
DS572723.1	120210	120336	2	2	1	6	0	69
DS572723.1	120572	120664	2	2	1	3	0	36
DS572723.1	120572	121299	2	2	0	1967	58	53
DS572723.1	121050	121299	2	2	1	2	0	56
DS572723.1	121389	121442	2	2	1	1	0	5
DS572723.1	126303	126531	1	1	1	2	0	69
DS572723.1	134163	134222	2	2	1	1	0	51
DS572723.1	134295	134343	2	2	1	99	2	36
DS572723.1	144026	144416	2	2	0	1	0	59
DS572723.1	144842	144896	2	2	1	1	0	71
DS572723.1	145244	145292	2	2	1	1	0	51
DS572723.1	148179	148236	2	2	1	1	0	22
DS572723.1	149276	149377	2	2	1	2	0	52
DS572723.1	149886	149937	2	2	1	2	0	55
DS572723.1	152841	152896	1	1	1	243	0	75
DS572723.1	153362	153420	1	1	1	171	0	75
DS572723.1	154028	154066	2	2	1	227	0	75
DS572723.1	154345	154394	2	2	1	31	0	72
DS572723.1	154345	154711	2	2	0	197	0	75
DS572723.1	154658	154711	2	2	1	29	0	73
DS572723.1	154929	154979	2	2	1	214	1	75
DS572723.1	155167	155219	2	2	1	23	0	75
DS572723.1	155321	155543	2	2	1	5	0	23
DS572723.1	155883	170914	2	2	0	0	2	12
DS572723.1	163309	163376	1	1	1	1	0	67
DS572723.1	164219	164274	1	1	1	4	0	71
DS572723.1	164424	164473	1	1	1	5	0	72
DS572723.1	166259	166332	1	1	1	45	0	73
DS572723.1	169331	169427	1	1	1	168	0	74
DS572723.1	171552	171632	2	2	1	41355	3	75
DS572723.1	172331	172387	2	2	1	16713	1	75
DS572723.1	173646	173699	1	1	1	12	0	74
DS572723.1	174916	174971	1	1	1	33	0	74
DS572723.1	178554	178685	1	1	1	2	0	6
DS572723.1	178812	178867	1	1	1	232	0	75
DS572723.1	179645	179698	1	1	1	397	0	75
DS572723.1	181149	181985	2	2	1	1	0	33
DS572723.1	182019	182082	2	2	1	6418	134	34
DS572723.1	182273	182326	2	2	1	12192	64	75
DS572723.1	184782	184831	2	2	1	219	0	75
DS572723.1	186488	186581	2	2	1	25	0	43
DS572723.1	186707	186781	2	2	1	16	0	62
DS572723.1	204416	204509	1	1	1	272	0	75
DS572723.1	206074	206125	2	2	1	17	0	70
DS572723.1	212972	213022	1	1	1	26	0	73
DS572723.1	213884	213935	1	1	1	20	0	75
DS572723.1	217090	217175	1	1	1	3	0	45
DS572723.1	217446	217505	1	1	1	1	0	57
DS572723.1	219647	219697	1	1	1	4	0	68
DS572723.1	227958	228037	1	1	1	32	0	75
DS572723.1	228645	228710	2	2	1	13	0	67
DS572723.1	229094	229153	2	2	1	11	0	30
DS572723.1	229183	229242	2	2	1	10	0	29
DS572723.1	229399	229460	2	2	1	5	0	51
DS572723.1	232740	232818	2	2	1	1	0	59
DS572723.1	232963	233083	2	2	1	1	0	67
DS572723.1	239527	239586	2	2	1	197	0	75
DS572723.1	239786	239837	2	2	1	201	0	74
DS572723.1	240281	240337	2	2	1	198	0	75
DS572723.1	241525	241737	1	1	1	174	0	75
DS572723.1	242233	242284	1	1	1	265	0	75
DS572723.1	242862	242916	1	1	1	19	0	75
DS572723.1	242862	243198	1	1	0	223	0	75
DS572723.1	243143	243198	1	1	1	14	0	71
DS572723.1	245760	245831	1	1	1	2	0	28
DS572723.1	246524	246599	1	1	1	1	0	36
DS572723.1	246835	246891	1	1	1	1	0	55
DS572723.1	246947	247015	1	1	1	2	0	25
DS572723.1	247114	247176	1	1	1	1	0	37
DS572723.1	260818	260873	2	2	1	3015	0	75
DS572723.1	260961	261015	2	2	1	3050	0	75
DS572723.1	262700	263078	2	2	1	1838	0	42
DS572723.1	263118	263503	2	2	1	1355	0	39
DS572723.1	277172	277284	1	1	1	1	0	8
DS572723.1	283495	283541	2	2	1	249	0	75
DS572723.1	283726	283799	2	2	1	258	1	31
DS572723.1	283726	283957	2	2	0	1	0	14
DS572723.1	283830	283957	2	2	1	256	1	31
DS572723.1	284004	284193	2	2	1	252	1	46
DS572723.1	284296	284434	2	2	1	259	1	75
DS572723.1	285414	285483	2	2	1	3	0	46
DS572723.1	286510	286562	2	2	1	2	0	38
DS572723.1	291716	291808	1	1	1	70453	8	75
DS572723.1	296172	296259	1	1	1	26	0	74
DS572723.1	300582	300635	2	2	1	11	0	74
DS572723.1	300758	301278	2	2	1	2	0	10
DS572723.1	302832	302889	1	1	1	77	0	74
DS572723.1	304519	304600	1	1	1	86	0	75
DS572723.1	309838	309907	2	2	1	2	0	45
DS572723.1	310026	310119	2	2	1	10	0	54
DS572723.1	310026	310316	2	2	0	510	15	36
DS572723.1	310260	310316	2	2	1	5	0	55
DS572723.1	328768	328855	1	1	1	1	0	64
DS572723.1	328981	329063	1	1	1	1	0	32
DS572723.1	334510	334573	1	1	1	37	0	26
DS572723.1	335906	335963	2	2	1	4	0	61
DS572723.1	340204	340260	2	2	1	3	0	56
DS572723.1	342055	342104	2	2	1	6	0	69
DS572723.1	342338	342394	2	2	1	48	0	74
DS572723.1	342998	343054	2	2	1	1	0	21
DS572723.1	346321	346384	2	2	1	2	0	42
DS572723.1	346321	346520	2	2	0	8	0	68
DS572723.1	346427	346520	2	2	1	2	0	41
DS572723.1	346648	346694	2	2	1	1	0	11
DS572723.1	347196	347260	2	2	1	2	0	74
DS572723.1	356381	356431	2	2	1	774	1	75
DS572723.1	357655	357709	1	1	1	174	0	75
DS572723.1	360171	360305	2	2	1	53	0	74
DS572723.1	361831	361881	2	2	1	56	0	75
DS572723.1	362346	362405	2	2	1	61	0	74
DS572723.1	366203	366257	1	1	1	1	0	27
DS572723.1	366285	366331	1	1	1	1	0	27
DS572725.1	22802	23060	2	2	1	21	0	72
DS572725.1	23982	24241	2	2	1	11	0	66
DS572725.1	24308	24405	2	2	1	14	0	62
DS572725.1	26826	26884	2	2	1	373	0	75
DS572725.1	28786	28853	1	1	1	52	0	75
DS572725.1	39514	39760	1	1	1	5	0	48
DS572725.1	44581	44663	2	2	1	474	0	75
DS572725.1	48074	48150	2	2	1	20	0	70
DS572725.1	65960	66019	1	1	1	97	0	75
DS572725.1	65960	66158	1	1	0	2	1	71
DS572725.1	66097	66158	1	1	1	145	0	75
DS572725.1	66239	66291	1	1	1	146	0	48
DS572725.1	66340	66392	1	1	1	149	0	48
DS572725.1	66753	66805	1	1	1	150	0	74
DS572725.1	66961	67035	1	1	1	4	1	50
DS572725.1	66961	67526	1	1	0	118	0	75
DS572725.1	67453	67693	1	1	0	2	0	43
DS572725.1	67636	67693	1	1	1	107	0	75
DS572725.1	68491	68649	2	2	1	98	0	74
DS572725.1	69282	69357	2	2	1	79	0	74
DS572725.1	71229	71333	2	2	1	7559	1	75
DS572725.1	71747	71958	2	2	1	7754	0	75
DS572725.1	72314	72337	1	1	0	1	0	14
DS572725.1	74008	74072	1	1	1	145	0	75
DS572725.1	75272	75328	2	2	1	28	0	74
DS572725.1	75511	75588	2	2	1	26	0	72
DS572725.1	75704	75761	2	2	1	24	1	43
DS572725.1	75800	75902	2	2	1	13	0	38
DS572725.1	75800	76054	2	2	0	4	1	26
DS572725.1	75963	76054	2	2	1	9	0	26
[truncated: 11,434 more rows]

## Sheet: STAR_Control_02.SJ.out.tab
DS572696.1	881	935	1	1	1	65	0	75
DS572696.1	881	1403	1	1	0	88	0	75
DS572696.1	1339	1403	1	1	1	125	0	75
DS572696.1	1637	1706	1	1	1	199	0	75
DS572696.1	1864	1931	1	1	1	18	0	12
DS572696.1	6284	6336	1	1	1	29	0	75
DS572696.1	9764	9820	2	2	1	5	0	68
DS572696.1	12961	13030	2	2	1	201	0	75
DS572696.1	23625	23725	1	1	1	1	0	38
DS572696.1	25664	26149	2	2	1	24	0	68
DS572696.1	33398	33467	1	1	1	7	0	69
DS572696.1	38265	38322	1	1	1	685	0	75
DS572696.1	39489	39538	1	1	1	675	0	75
DS572696.1	42647	43016	1	1	1	33	0	73
DS572696.1	43090	43546	1	1	1	35	0	73
DS572696.1	86305	86469	2	2	1	13	0	74
DS572696.1	88505	88564	2	2	1	1	0	45
DS572696.1	102873	103085	2	2	1	6	0	73
DS572696.1	103705	103794	2	2	1	14	0	70
DS572696.1	104304	104360	2	2	1	7	0	75
DS572696.1	111802	111838	1	1	1	446	0	75
DS572696.1	113820	114410	2	2	0	174	0	72
DS572696.1	113829	114419	1	1	0	2201	7	63
DS572696.1	114349	114414	2	2	1	2	0	37
DS572696.1	116102	116163	2	2	1	9	0	57
DS572696.1	132736	132793	1	1	1	3128	0	75
DS572696.1	133313	133361	1	1	1	3134	0	75
DS572696.1	133313	133606	1	1	0	3	0	62
DS572696.1	133553	133606	1	1	1	3125	0	75
DS572696.1	134171	134212	1	1	1	3088	1	75
DS572696.1	134301	134377	1	1	1	3052	0	75
DS572696.1	134301	134466	1	1	0	2	0	37
DS572696.1	135940	136114	2	2	1	7	0	65
DS572696.1	137786	137856	1	1	1	6	0	68
DS572696.1	137987	138067	1	1	1	143	0	75
DS572696.1	138249	138366	1	1	1	161	0	75
DS572696.1	142559	142651	1	1	1	12	0	74
DS572696.1	142972	143030	1	1	1	10	0	73
DS572696.1	156580	157108	1	1	0	529	0	75
DS572696.1	163726	163778	1	1	1	12781	0	75
DS572696.1	168197	168249	2	2	1	222	0	75
DS572696.1	168632	168686	2	2	1	234	1	75
DS572696.1	175140	175194	1	1	1	18	0	66
DS572696.1	175321	175417	1	1	1	51	0	75
DS572696.1	175321	175584	1	1	0	1051	37	26
DS572696.1	175530	175584	1	1	1	59	0	72
DS572696.1	175684	175741	1	1	1	77	0	72
DS572696.1	175868	175918	1	1	1	79	0	73
DS572696.1	176926	176978	1	1	1	440	0	52
DS572696.1	177029	177088	1	1	1	518	0	51
DS572696.1	177213	177318	1	1	1	544	0	75
DS572696.1	179170	179222	2	2	1	1	0	73
DS572696.1	183281	183344	1	1	1	25	0	68
DS572696.1	183444	183496	1	1	1	25	0	73
DS572696.1	192345	192417	1	1	1	40	0	66
DS572696.1	195079	195166	2	2	1	6	0	39
DS572696.1	195287	195372	2	2	1	10	0	75
DS572696.1	195716	195783	2	2	1	18	0	68
DS572696.1	196492	196616	2	2	1	11	0	59
DS572696.1	197209	197790	2	2	1	9	0	72
DS572696.1	199168	199222	2	2	1	45	0	75
DS572696.1	205820	205868	2	2	1	201	0	51
DS572696.1	205919	205972	2	2	1	192	0	50
DS572696.1	207775	208078	2	2	0	30	0	74
DS572696.1	207895	208071	2	2	1	183	0	75
DS572696.1	212171	212257	1	1	1	182	0	28
DS572696.1	212327	212380	1	1	1	667	0	69
DS572696.1	212709	212762	1	1	1	1746	0	75
DS572696.1	222724	222775	2	2	1	24	0	73
DS572696.1	224705	224738	2	2	1	55	0	74
DS572696.1	230173	230228	2	2	1	37	0	74
DS572696.1	231480	231556	2	2	1	41	0	74
DS572696.1	234112	234169	2	2	1	420	0	75
DS572696.1	234494	234550	2	2	1	380	0	75
DS572696.1	234833	234924	2	2	1	153	0	74
DS572696.1	236837	236891	1	1	1	81	0	75
DS572696.1	238551	238609	1	1	1	67	1	74
DS572696.1	239423	239473	1	1	1	19	0	75
DS572696.1	244206	247989	1	1	0	0	1	12
DS572696.1	248212	248609	1	1	1	2021	0	75
DS572696.1	251370	251447	2	2	1	1378	0	75
DS572696.1	262122	262243	1	1	1	1000	0	13
DS572696.1	262257	262379	1	1	1	1203	0	15
DS572696.1	262770	262849	1	1	1	3930	0	75
DS572696.1	262770	263077	1	1	0	8	0	63
DS572696.1	262931	263077	1	1	1	3902	0	75
DS572696.1	264370	264449	1	1	1	76	0	75
DS572696.1	264668	264792	1	1	1	199	0	75
DS572696.1	265177	265314	1	1	1	167	0	75
DS572696.1	266452	266505	2	2	1	3	0	72
DS572696.1	272900	272945	1	1	1	2	0	64
DS572696.1	272900	273064	1	1	0	92	0	74
DS572696.1	273010	273064	1	1	1	1	0	22
DS572696.1	273158	273212	1	1	1	2	0	72
DS572696.1	273388	273438	1	1	1	2	0	71
DS572696.1	278679	278728	2	2	1	8	0	67
DS572696.1	285266	285316	2	2	1	7	0	64
DS572696.1	289393	289445	2	2	1	11	0	62
DS572696.1	291169	291224	1	1	1	1	0	43
DS572696.1	293609	293698	1	1	1	19	1	75
DS572696.1	293840	294265	0	0	0	38	6	73
DS572696.1	294339	294545	0	0	0	42	5	73
DS572696.1	295640	297694	1	1	0	1	0	18
DS572696.1	298459	298532	2	2	1	179	0	75
DS572696.1	299150	299211	1	1	1	180	0	75
DS572696.1	309900	309953	1	1	1	14	0	75
DS572696.1	319880	319950	1	1	1	1	0	55
DS572696.1	321976	322049	1	1	1	2	0	52
DS572696.1	322473	322545	1	1	1	3	0	67
DS572696.1	322699	322754	1	1	1	3	0	69
DS572696.1	324561	324616	1	1	1	35	0	73
DS572696.1	324569	324807	2	2	0	3	1	74
DS572696.1	324737	324802	1	1	1	46	0	75
DS572696.1	325070	325121	1	1	1	41	0	73
DS572696.1	329573	329625	1	1	1	1723	1	75
DS572696.1	334369	334426	1	1	1	1638	0	75
DS572696.1	337981	338239	2	2	1	5	0	52
DS572696.1	357495	357574	2	2	1	683	0	75
DS572696.1	359679	359730	1	1	1	1	0	14
DS572696.1	359867	359935	1	1	1	2	0	69
DS572696.1	360248	360328	1	1	1	71	0	74
DS572696.1	366810	366864	1	1	1	80	0	75
DS572696.1	367183	367233	1	1	1	60	0	73
DS572696.1	369914	369971	1	1	1	13	0	74
DS572696.1	370066	370159	1	1	1	23	0	66
DS572696.1	370289	370508	1	1	1	14	0	64
DS572696.1	371640	371699	1	1	1	1714	0	75
DS572696.1	376456	376521	2	2	1	2	0	71
DS572696.1	379354	379407	2	2	1	2	0	33
DS572696.1	379810	380320	2	2	1	712	4	75
DS572696.1	382442	382558	2	2	1	102	0	15
DS572696.1	382574	382813	2	2	1	103	0	16
DS572696.1	382854	383039	2	2	1	98	0	40
DS572696.1	402315	402384	1	1	1	22	0	73
DS572696.1	403226	403256	1	1	1	27	0	73
DS572696.1	403354	403430	1	1	1	18	0	72
DS572696.1	404143	404200	2	2	1	1	0	67
DS572696.1	405629	405677	2	2	1	1	0	44
DS572696.1	406101	406154	2	2	1	2	0	49
DS572696.1	406403	406469	2	2	1	3	0	73
DS572696.1	406403	406836	2	2	0	1	0	24
DS572696.1	406794	406836	2	2	1	1	0	37
DS572696.1	406874	406936	2	2	1	1	0	25
DS572696.1	406874	407012	2	2	0	1	0	25
DS572696.1	406962	407106	2	2	0	1	0	25
DS572696.1	413187	413241	2	2	1	55	0	74
DS572696.1	413399	413473	2	2	1	18	0	56
DS572696.1	418133	418514	2	2	1	17	0	57
DS572696.1	418572	418678	2	2	1	20	0	57
DS572696.1	424144	424199	2	2	1	7	0	51
DS572696.1	425039	425171	2	2	1	4	0	58
DS572696.1	425261	425327	2	2	1	10	0	44
DS572696.1	425372	425423	2	2	1	11	0	44
DS572696.1	425372	426167	2	2	0	2	0	50
DS572696.1	426114	426167	2	2	1	14	0	75
DS572696.1	432086	432185	1	1	1	453	0	75
DS572696.1	440935	441019	2	2	1	22	0	71
DS572696.1	444738	444791	1	1	1	231	0	74
DS572696.1	453682	453752	1	1	1	9	0	72
DS572696.1	457280	457334	1	1	1	1	0	17
DS572696.1	464284	464355	2	2	1	37	0	74
DS572696.1	468078	468129	1	1	1	166	0	74
DS572696.1	471273	471362	1	1	1	1	0	6
DS572696.1	472648	472710	2	2	1	2003	0	75
DS572696.1	474655	474710	2	2	1	1583	0	75
DS572696.1	474882	474959	2	2	1	223	0	28
DS572696.1	475908	475980	1	1	1	4	0	40
DS572696.1	476880	476953	1	1	1	11	0	57
DS572696.1	480378	480435	1	1	1	3050	0	75
DS572696.1	480793	480908	1	1	1	2501	0	75
DS572696.1	482551	482618	1	1	1	2	0	49
DS572696.1	482696	482834	1	1	1	2	0	46
DS572696.1	487862	487920	2	2	1	261	0	75
DS572696.1	487862	488473	2	2	0	869	0	75
DS572696.1	488424	488473	2	2	1	275	0	74
DS572696.1	488825	489084	1	1	0	2	0	50
DS572696.1	489037	489095	2	2	1	278	0	75
DS572696.1	489378	489429	2	2	1	294	0	75
DS572696.1	489766	489831	2	2	1	319	0	75
DS572696.1	489957	490119	2	2	1	328	0	75
DS572696.1	489957	490472	2	2	0	451	0	45
DS572696.1	490310	490566	2	2	0	123	0	75
DS572696.1	490518	490566	2	2	1	349	0	45
DS572696.1	498982	499286	1	1	1	4	0	63
DS572696.1	501865	502158	0	0	0	67	5	75
DS572696.1	502247	502856	0	0	0	71	8	74
DS572696.1	504443	504693	2	2	0	24	0	71
DS572696.1	505331	505392	1	1	1	1	0	13
DS572696.1	505443	505497	1	1	1	2	0	50
DS572696.1	505574	505635	1	1	1	2	0	64
DS572696.1	508119	508173	2	2	1	25	0	72
DS572696.1	508119	509930	2	2	0	3	0	70
DS572696.1	509878	509930	2	2	1	20	0	74
DS572696.1	510771	510798	2	2	1	35	0	74
DS572696.1	511445	511498	2	2	1	13	0	74
DS572696.1	511445	511575	2	2	0	8	0	24
DS572696.1	511600	511949	2	2	1	24	0	70
DS572696.1	513438	513493	2	2	1	73	0	36
DS572696.1	513554	513608	2	2	1	206	1	60
DS572696.1	531250	531310	2	2	1	84	0	75
DS572696.1	532339	532452	1	1	1	23	0	74
DS572696.1	532786	532838	1	1	1	17	0	74
DS572696.1	535099	535152	1	1	1	8	0	73
DS572696.1	535850	535901	1	1	1	8	0	52
DS572696.1	540498	540556	1	1	1	289	0	75
DS572696.1	544814	544865	2	2	1	645	0	75
DS572696.1	546235	546292	2	2	1	81	0	33
DS572696.1	555399	555458	1	1	1	11	0	55
DS572696.1	555520	555637	1	1	1	26	0	62
DS572696.1	555772	555829	1	1	1	41	0	74
DS572696.1	556014	556068	1	1	1	42	0	74
DS572696.1	557260	557318	2	2	1	7	0	69
DS572696.1	561002	561058	1	1	1	2	0	68
DS572696.1	561477	561530	1	1	1	1	0	10
DS572696.1	563932	564000	1	1	1	8181	1	75
DS572696.1	564250	564305	1	1	1	8654	1	75
DS572696.1	564250	564623	1	1	0	2	0	45
DS572696.1	564569	564623	1	1	1	8697	3	75
DS572696.1	564797	564846	1	1	1	8773	1	75
DS572696.1	575367	575429	2	2	1	8	0	56
DS572696.1	577814	577876	2	2	1	1075	0	75
DS572696.1	578686	578731	2	2	1	1077	0	75
DS572696.1	585019	585079	1	1	1	1	0	22
DS572696.1	590544	590591	2	2	1	13	0	75
DS572696.1	591044	591090	2	2	1	17	0	71
DS572696.1	606526	606605	2	2	1	90	0	71
DS572696.1	606676	606731	2	2	1	78	0	28
DS572696.1	606676	606813	2	2	0	1	0	35
DS572696.1	606759	606813	2	2	1	81	0	27
DS572696.1	606849	606907	2	2	1	77	0	35
DS572696.1	606942	606992	2	2	1	62	0	25
DS572696.1	607016	607077	2	2	1	58	0	23
DS572696.1	607151	607303	2	2	1	33	0	73
DS572696.1	612925	612985	1	1	1	14	0	72
DS572696.1	613190	613245	1	1	1	15	0	72
DS572696.1	615419	615711	1	1	1	11	0	69
DS572696.1	627608	627711	1	1	1	123	0	74
DS572696.1	628307	628396	1	1	1	135	0	75
DS572696.1	630099	630418	2	2	1	642	2	75
DS572696.1	632386	632434	1	1	1	26	0	73
DS572696.1	637771	637938	1	1	0	77	0	73
DS572696.1	637890	637938	1	1	1	1	0	6
DS572696.1	638512	638579	1	1	1	2	0	59
DS572696.1	639240	639509	1	1	0	53	5	74
DS572696.1	645619	645693	1	1	1	87	0	74
DS572696.1	650702	650770	2	2	1	1	0	62
DS572696.1	655057	760937	1	1	0	4	0	15
DS572696.1	657814	658041	1	1	1	222	0	75
DS572696.1	658988	659043	1	1	1	180	0	75
DS572696.1	661292	661343	2	2	1	9	0	75
DS572696.1	661440	661495	2	2	1	7	0	72
DS572696.1	661814	662248	2	2	1	3	0	53
DS572696.1	675360	675492	2	2	1	341	0	75
DS572696.1	678829	679160	1	1	1	19	0	73
DS572696.1	679785	679845	1	1	1	16	0	71
DS572696.1	684109	684222	1	1	1	4	0	74
DS572696.1	686324	686397	2	2	1	463	0	75
DS572696.1	691431	691564	1	1	1	17	0	25
DS572696.1	695058	695114	2	2	1	401	0	75
DS572696.1	696463	696523	2	2	1	357	0	75
DS572696.1	696627	696717	2	2	1	204	0	75
DS572696.1	702802	702859	2	2	1	30	0	73
DS572696.1	705819	705869	2	2	1	1	0	15
DS572696.1	710427	710486	2	2	1	25	0	74
DS572696.1	710907	710963	2	2	1	35	0	75
DS572696.1	711159	711221	2	2	1	23	0	74
DS572696.1	711401	711525	2	2	1	23	0	42
DS572696.1	711401	711635	2	2	0	119	0	75
DS572696.1	711568	711635	2	2	1	19	0	42
DS572696.1	716158	716223	1	1	1	62	0	74
DS572696.1	719758	719814	2	2	1	1	0	42
DS572696.1	726167	726274	1	1	1	7	0	36
DS572696.1	726476	726642	1	1	1	33	0	75
DS572696.1	726882	726943	1	1	1	31	0	70
DS572696.1	730322	730376	2	2	1	34	0	68
DS572696.1	734924	734975	2	2	1	1937	0	75
DS572696.1	735251	735308	2	2	1	1907	1	75
DS572696.1	735394	735452	2	2	1	1823	0	75
DS572696.1	737325	737385	1	1	1	5	0	35
DS572696.1	737820	737872	1	1	1	1	0	47
DS572696.1	739111	739177	2	2	1	1	0	50
DS572696.1	743882	743962	1	1	1	363	0	75
DS572696.1	747579	747628	1	1	1	1	0	40
DS572696.1	752814	752879	1	1	1	41	0	72
DS572696.1	753309	753359	1	1	1	37	0	74
DS572696.1	753628	753729	1	1	1	40	0	71
DS572696.1	754780	754830	1	1	1	68	0	75
DS572696.1	755536	755625	1	1	1	51	0	73
DS572696.1	757731	757957	2	2	1	104	0	75
DS572696.1	763486	763563	1	1	1	4	0	74
DS572696.1	766742	766807	2	2	1	1	0	74
DS572696.1	767099	767157	2	2	1	1	0	23
DS572696.1	768500	768566	2	2	1	4	0	72
DS572696.1	772619	772679	2	2	1	101	0	75
DS572696.1	772806	772924	2	2	1	86	0	75
DS572696.1	773035	773176	2	2	1	29	0	75
DS572696.1	799031	799091	2	2	1	260	13	67
DS572696.1	799130	800106	2	2	0	7	0	38
DS572696.1	799367	800110	2	2	1	14	0	67
DS572696.1	800259	800321	2	2	1	167	1	70
DS572696.1	804594	804716	0	0	0	91	6	59
DS572696.1	804775	804824	1	1	1	136	6	58
DS572696.1	805084	805176	1	1	1	153	0	75
DS572696.1	805355	805409	1	1	1	176	0	75
DS572696.1	806713	806784	1	1	1	165	0	75
DS572696.1	810342	810415	1	1	1	19	0	72
DS572696.1	828289	828360	1	1	1	1	0	75
DS572696.1	828457	828527	1	1	1	6	0	35
DS572696.1	830159	830224	1	1	1	79	0	75
DS572696.1	831891	831940	1	1	1	113	0	75
DS572696.1	832786	832836	1	1	1	85	0	75
DS572696.1	835212	1417974	1	1	0	11	0	12
DS572696.1	837152	837214	2	2	1	1	0	33
DS572696.1	843436	843486	2	2	1	315	0	75
DS572696.1	843575	843813	2	2	1	309	0	64
DS572696.1	843876	844069	2	2	1	299	0	62
DS572696.1	844183	844239	2	2	1	309	0	75
DS572696.1	844511	844604	2	2	0	2	0	58
DS572696.1	844520	844577	2	2	1	204	0	75
DS572696.1	847556	848058	1	1	1	9	0	67
DS572696.1	849445	849518	2	2	1	3	0	16
DS572696.1	850398	850487	2	2	1	71	0	73
DS572696.1	853433	853481	1	1	1	87	0	73
DS572696.1	855601	855660	1	1	1	284	0	75
DS572696.1	856071	856125	1	1	1	324	0	75
DS572696.1	856355	856405	1	1	1	55	0	39
DS572696.1	858247	858320	2	2	1	24	0	75
DS572696.1	858733	858785	2	2	1	72	0	63
DS572696.1	858848	858904	2	2	1	79	0	63
DS572696.1	858848	859183	2	2	0	2	0	41
DS572696.1	859134	859183	2	2	1	93	0	75
DS572696.1	859486	859545	2	2	1	77	0	75
DS572696.1	871059	871137	2	2	1	254	0	74
DS572696.1	871787	871849	2	2	1	290	0	75
DS572696.1	874791	874853	1	1	1	45	0	74
DS572696.1	875532	875611	1	1	1	43	0	72
DS572696.1	875777	875830	1	1	1	10	0	62
DS572696.1	877984	878086	2	2	1	3	0	31
DS572696.1	878118	878171	2	2	1	7	0	31
DS572696.1	885880	885939	2	2	1	154	0	55
DS572696.1	885995	886050	2	2	1	194	0	55
DS572696.1	888295	888374	1	1	1	5	0	10
DS572696.1	888503	888575	1	1	1	33	0	74
DS572696.1	899775	899855	1	1	1	98	0	73
DS572696.1	900093	900194	1	1	1	353	0	74
DS572696.1	902800	902855	2	2	1	3	0	58
DS572696.1	912166	912259	1	1	1	10	0	58
DS572696.1	912318	912394	1	1	1	17	0	58
DS572696.1	913097	913189	1	1	1	31	0	74
DS572696.1	913373	913446	1	1	1	34	0	73
DS572696.1	914653	914761	2	2	1	732	0	75
DS572696.1	914869	914956	2	2	1	908	0	75
DS572696.1	919357	919412	2	2	1	239	0	74
DS572696.1	919485	919546	2	2	1	210	0	72
DS572696.1	921631	921682	1	1	1	61	1	73
DS572696.1	923319	923385	1	1	1	181	0	75
DS572696.1	923552	923625	1	1	1	172	0	75
DS572696.1	923552	924625	1	1	0	1	0	37
DS572696.1	924564	924625	1	1	1	181	0	75
DS572696.1	924877	924929	1	1	1	181	0	75
DS572696.1	928267	928316	1	1	1	1	0	21
DS572696.1	928446	928592	1	1	1	2	0	50
DS572696.1	937159	937223	1	1	1	43	0	75
DS572696.1	937337	937417	1	1	1	287	0	75
DS572696.1	937721	937777	1	1	1	343	0	75
DS572696.1	946722	946771	1	1	1	11	0	67
DS572696.1	954288	954951	2	2	0	14319	5	75
DS572696.1	955130	963263	2	2	0	0	1	12
DS572696.1	959188	959459	2	2	1	3	0	58
DS572696.1	963254	963319	2	2	1	3	0	34
DS572696.1	970225	970307	1	1	1	43	1	75
DS572696.1	972735	972805	2	2	1	42	0	75
DS572696.1	974731	974848	1	1	1	1	0	45
DS572696.1	974935	974992	1	1	1	2	0	69
DS572696.1	975153	975222	1	1	1	5	0	57
DS572696.1	976964	977030	1	1	1	4913	1	75
DS572696.1	977246	977306	1	1	1	4783	0	75
DS572696.1	977509	977571	1	1	1	4767	0	75
DS572696.1	982166	982332	2	2	1	11	0	68
DS572696.1	989419	989497	1	1	1	1	0	64
DS572696.1	989728	989783	1	1	1	1	0	67
DS572696.1	993769	993822	2	2	1	8	0	68
DS572696.1	994572	994624	2	2	1	8	0	72
DS572696.1	995185	995538	2	2	1	5	0	72
DS572696.1	999273	999351	2	2	1	9	0	70
DS572696.1	1003044	1003101	2	2	1	36	0	74
DS572696.1	1003649	1003706	2	2	1	65	0	74
DS572696.1	1004109	1004166	2	2	1	40	0	75
DS572696.1	1005044	1005342	1	1	1	72	0	74
DS572696.1	1005399	1005605	2	2	0	45	1	72
DS572696.1	1005561	1005614	1	1	1	142	0	75
DS572696.1	1006035	1006086	1	1	1	159	0	75
DS572696.1	1006039	1006821	1	1	0	1530	38	66
DS572696.1	1012974	1013039	2	2	1	11	0	73
DS572696.1	1013425	1013473	2	2	1	4	0	27
DS572696.1	1015989	1016041	1	1	1	1525	0	28
DS572696.1	1016070	1016761	1	1	1	1853	0	28
DS572696.1	1017487	1017728	1	1	1	2602	0	75
DS572696.1	1019799	1019972	2	2	1	163	0	75
DS572696.1	1024318	1024381	1	1	1	20	0	72
DS572696.1	1024535	1024588	1	1	1	34	0	72
DS572696.1	1027412	1027520	1	1	1	1	0	13
DS572696.1	1028874	1028925	2	2	1	3	0	60
DS572696.1	1028874	1029102	2	2	0	9	0	62
DS572696.1	1029048	1029102	2	2	1	3	0	62
DS572696.1	1029165	1029216	2	2	1	3	0	47
DS572696.1	1029485	1029546	2	2	1	15	1	69
DS572696.1	1029809	1029878	2	2	1	2	0	41
DS572696.1	1029920	1029972	2	2	1	2	0	40
DS572696.1	1031997	1032107	1	1	1	99	0	75
DS572696.1	1034348	1034428	2	2	1	876	0	75
DS572696.1	1034753	1034820	2	2	1	414	0	75
DS572696.1	1037404	1037455	1	1	1	157	0	75
DS572696.1	1039961	1040231	2	2	0	3	0	71
DS572696.1	1039970	1040023	1	1	1	1	0	67
DS572696.1	1040670	1040731	2	2	1	101	0	75
DS572696.1	1043829	1043885	1	1	1	58	0	62
DS572696.1	1043957	1044018	1	1	1	111	0	71
DS572696.1	1048017	1048090	2	2	1	802	0	75
DS572696.1	1048497	1048694	2	2	1	230	0	59
DS572696.1	1048501	1048737	1	1	0	221	7	19
DS572696.1	1048753	1048806	2	2	1	520	16	58
DS572696.1	1062502	1063150	1	1	1	26	0	75
DS572696.1	1063734	1063792	1	1	1	10	0	69
DS572696.1	1073457	1073510	1	1	1	152	0	75
DS572696.1	1073457	1074145	1	1	0	31	0	70
DS572696.1	1073891	1074145	1	1	1	206	0	74
DS572696.1	1074453	1074521	1	1	1	220	0	74
DS572696.1	1074612	1074664	1	1	1	181	0	75
DS572696.1	1077858	1077928	2	2	1	11	0	75
DS572696.1	1078311	1078369	2	2	1	672	0	75
DS572696.1	1081007	1081061	2	2	1	2009	0	75
DS572696.1	1081181	1081239	2	2	1	2045	0	75
DS572696.1	1081441	1081646	2	2	1	2040	0	75
DS572696.1	1082070	1082191	2	2	1	709	0	75
DS572696.1	1085671	1085727	2	2	1	2	0	63
DS572696.1	1091086	1091191	2	2	1	5	0	69
DS572696.1	1091420	1092049	2	2	1	2	0	50
DS572696.1	1093649	1093707	1	1	1	137	0	75
DS572696.1	1094351	1094400	1	1	1	113	0	75
DS572696.1	1096167	1096247	2	2	1	1	0	52
DS572696.1	1101587	1101651	1	1	1	3	0	72
DS572696.1	1102037	1102087	1	1	1	74	2	74
DS572696.1	1103971	1104064	2	2	1	8	0	65
DS572696.1	1104190	1104622	2	2	1	8	0	66
DS572696.1	1109718	1109776	2	2	1	5	0	52
DS572696.1	1109881	1109972	2	2	1	5	0	51
DS572696.1	1112241	1112292	1	1	1	77	0	74
DS572696.1	1112435	1112489	1	1	1	72	0	75
DS572696.1	1112708	1112759	1	1	1	20	0	57
DS572696.1	1114068	1114116	2	2	1	21	0	43
DS572696.1	1117530	1117648	2	2	1	442	1	75
DS572696.1	1118402	1119277	2	2	0	13	0	68
DS572696.1	1119194	1119277	2	2	1	467	0	75
DS572696.1	1121338	1121389	2	2	1	22	0	75
DS572696.1	1123783	1123835	1	1	1	3	0	43
DS572696.1	1124189	1124239	1	1	1	3	0	69
DS572696.1	1125282	1125357	2	2	1	1	0	3
DS572696.1	1127092	1127154	2	2	1	70	0	73
DS572696.1	1127757	1127843	2	2	1	10	0	54
DS572696.1	1128916	1129159	1	1	1	72	0	74
DS572696.1	1132979	1133039	2	2	1	356	2	75
DS572696.1	1133295	1133353	2	2	1	1	0	3
DS572696.1	1135042	1135094	1	1	1	9	0	22
DS572696.1	1135117	1135173	1	1	1	10	0	22
DS572696.1	1136242	1136292	1	1	1	27	0	71
DS572696.1	1136542	1136591	1	1	1	14	0	68
DS572696.1	1139226	1139287	1	1	1	124	0	75
DS572696.1	1144713	1144768	1	1	1	4	0	51
DS572696.1	1145747	1145807	1	1	1	4	0	62
DS572696.1	1147641	1147691	2	2	1	2	0	15
DS572696.1	1150109	1150160	2	2	1	3	0	57
DS572696.1	1150339	1150397	2	2	1	6	0	48
DS572696.1	1150446	1150502	2	2	1	6	0	48
DS572696.1	1156765	1156841	1	1	1	91	0	74
DS572696.1	1156936	1156992	1	1	1	102	0	28
DS572696.1	1157021	1157073	1	1	1	108	0	28
DS572696.1	1157254	1157303	1	1	1	118	0	75
DS572696.1	1157480	1157538	1	1	1	82	0	75
DS572696.1	1157747	1157799	1	1	1	108	0	75
DS572696.1	1159948	1160043	2	2	1	13	0	74
DS572696.1	1160847	1160938	2	2	1	75	1	74
DS572696.1	1161050	1161105	2	2	1	34	1	74
DS572696.1	1162720	1162780	2	2	1	207	0	75
DS572696.1	1165835	1165939	1	1	1	8	0	69
DS572696.1	1173297	1173369	2	2	1	1	0	20
DS572696.1	1189496	1189545	1	1	1	4938	0	75
DS572696.1	1194122	1194176	2	2	1	26	0	75
DS572696.1	1194395	1194455	2	2	1	24	0	67
DS572696.1	1196021	1196084	1	1	1	151	0	75
DS572696.1	1196161	1196220	1	1	1	220	0	44
DS572696.1	1196264	1196368	1	1	1	236	0	43
DS572696.1	1204582	1204676	1	1	1	1	0	70
DS572696.1	1205324	1813084	1	1	0	0	12	12
DS572696.1	1205664	1206959	1	1	0	12	0	73
DS572696.1	1206907	1206959	1	1	1	1	0	71
DS572696.1	1213074	1213140	1	1	1	6	0	74
DS572696.1	1217838	1217935	1	1	1	1	0	69
DS572696.1	1218528	1218584	1	1	1	1	0	31
DS572696.1	1226885	1226935	2	2	1	129	0	74
DS572696.1	1238802	1238861	1	1	1	7	0	71
DS572696.1	1247429	1247741	1	1	1	2	0	5
DS572696.1	1247749	1247843	1	1	1	2	0	7
DS572696.1	1249472	1249587	2	2	1	2	0	63
DS572696.1	1251955	1252009	2	2	1	16	0	72
DS572696.1	1252228	1252436	2	2	1	11	0	74
DS572696.1	1254363	1254428	1	1	1	95	0	74
DS572696.1	1257493	1257540	2	2	1	35	0	75
DS572696.1	1257813	1257887	2	2	1	25	0	73
DS572696.1	1257815	1258003	1	1	0	6	1	59
DS572696.1	1269618	1269671	1	1	1	11	0	60
DS572696.1	1273094	1273157	2	2	1	1	0	53
DS572696.1	1276003	1276395	1	1	1	2	0	38
DS572696.1	1276581	1276784	1	1	1	4	0	64
DS572696.1	1279543	1279628	2	2	1	2	0	41
DS572696.1	1283870	1283960	1	1	1	1	0	65
DS572696.1	1294040	1294112	1	1	1	32	0	74
DS572696.1	1300816	1300869	2	2	1	1256	0	75
DS572696.1	1302066	1302115	2	2	1	1314	0	75
DS572696.1	1302327	1302381	2	2	1	1296	0	75
DS572696.1	1303694	1303761	2	2	1	639	0	75
DS572696.1	1303844	1304049	2	2	1	187	0	37
DS572696.1	1307045	1307101	2	2	1	78	0	57
DS572696.1	1307159	1307208	2	2	1	85	0	57
DS572696.1	1307319	1307378	2	2	1	99	0	75
DS572696.1	1307968	1308022	2	2	1	95	0	75
DS572696.1	1314417	1314540	2	2	1	2	0	10
DS572696.1	1314735	1314804	2	2	1	31	0	72
DS572696.1	1316829	1317692	1	1	1	8	0	58
DS572696.1	1317925	1318269	1	1	1	29	0	71
DS572696.1	1323211	1323265	2	2	1	53	0	75
DS572696.1	1323609	1323676	2	2	1	41	0	74
DS572696.1	1323784	1323881	2	2	1	44	0	28
DS572696.1	1323910	1324081	2	2	1	45	0	28
DS572696.1	1324124	1324184	2	2	1	37	0	42
DS572696.1	1324319	1324372	2	2	1	31	0	72
DS572696.1	1330885	1331038	1	1	1	72	0	48
DS572696.1	1331127	1331182	1	1	1	182	0	75
DS572696.1	1331487	1331551	1	1	1	285	0	75
DS572696.1	1335087	1335131	1	1	1	3	0	40
DS572696.1	1337699	1337765	2	2	1	1	0	20
DS572696.1	1337699	1338002	2	2	0	4	0	65
DS572696.1	1340347	1340412	1	1	1	15	0	71
DS572696.1	1340625	1340679	1	1	1	20	0	75
DS572696.1	1364287	1364380	1	1	1	4	0	62
DS572696.1	1367103	1367158	1	1	1	20	0	74
DS572696.1	1369051	1369108	1	1	1	316	1	75
DS572696.1	1374972	1375007	2	2	1	133	0	75
DS572696.1	1375455	1375513	2	2	1	143	0	74
DS572696.1	1375907	1375968	2	2	1	133	0	75
DS572696.1	1376241	1376341	2	2	1	102	0	74
DS572696.1	1377894	1377951	1	1	1	295	0	75
DS572696.1	1382765	1383053	1	1	1	9	0	12
DS572696.1	1385753	1385811	2	2	1	2	0	63
DS572696.1	1386737	1386786	2	2	1	2	0	68
DS572696.1	1387623	1417974	1	1	0	0	1	12
DS572696.1	1387885	1387956	2	2	1	7	0	72
DS572696.1	1390701	1390837	1	1	1	17	0	9
DS572696.1	1390860	1390924	1	1	1	69	0	22
DS572696.1	1392306	1392355	2	2	1	196	0	45
DS572696.1	1392400	1392679	2	2	0	190	0	44
DS572696.1	1392774	1392828	2	2	1	225	0	39
DS572696.1	1392867	1392918	2	2	1	233	0	40
DS572696.1	1392966	1393014	2	2	1	239	0	47
DS572696.1	1393075	1393135	2	2	1	235	0	60
DS572696.1	1393241	1393298	2	2	1	218	0	54
DS572696.1	1393340	1393390	2	2	1	210	0	43
DS572696.1	1393546	1393629	2	2	1	208	0	75
DS572696.1	1393546	1394043	2	2	0	1	0	66
DS572696.1	1393956	1394043	2	2	1	211	0	73
DS572696.1	1394117	1394198	2	2	1	158	0	26
DS572696.1	1394225	1394298	2	4	1	136	0	26
DS572696.1	1397218	1397269	2	2	1	79	0	75
DS572696.1	1397569	1397631	2	2	1	45	0	75
DS572696.1	1397569	1398675	2	2	0	33	0	74
DS572696.1	1398589	1398675	2	2	1	31	0	75
DS572696.1	1399021	1399083	2	2	1	4	0	32
DS572696.1	1412530	1412584	1	1	1	334	0	75
DS572696.1	1417491	1417623	1	1	1	31	0	74
DS572696.1	1417896	1417955	1	1	1	69	1	73
DS572696.1	1417896	1464672	1	1	0	2	0	13
DS572696.1	1418091	1418161	1	1	1	44	0	74
DS572696.1	1418091	1419866	1	1	0	33505	2160	18
DS572696.1	1419808	1419866	1	1	1	40	0	75
DS572696.1	1419952	1420002	1	1	1	25	0	74
DS572696.1	1421674	1421743	1	1	1	59	0	75
DS572696.1	1424251	1424311	1	1	1	61	0	74
DS572696.1	1424450	1424500	1	1	1	64	0	75
DS572696.1	1424666	1424753	1	1	1	58	0	75
DS572696.1	1435334	1435382	1	1	1	1	0	46
DS572696.1	1436672	1436806	1	1	1	50	0	73
DS572696.1	1446279	1446612	2	2	1	112	0	74
DS572696.1	1453886	1460542	1	1	0	0	2	17
DS572696.1	1454533	1454637	1	1	1	255	0	75
DS572696.1	1455072	1455138	1	1	1	387	0	75
DS572696.1	1457876	1457938	2	2	1	5182	0	75
DS572696.1	1468309	1468365	2	2	1	94	0	74
DS572696.1	1468565	1468908	2	2	1	12	0	27
DS572696.1	1481785	1481849	2	2	1	392	0	75
DS572696.1	1489274	1489338	2	2	1	9462	0	75
DS572696.1	1491485	1491541	1	1	1	94	0	74
DS572696.1	1493286	1493352	2	2	1	114	0	74
DS572696.1	1493977	1494425	2	2	1	104	0	49
DS572696.1	1494474	1494695	2	2	1	73	0	50
DS572696.1	1500757	1500813	2	2	1	67	0	74
DS572696.1	1504565	1504670	2	2	1	49	0	74
DS572696.1	1505273	1505912	2	2	1	51	0	74
DS572696.1	1506254	1506654	2	2	1	48	0	75
DS572696.1	1525219	1525261	2	2	1	3	0	64
DS572696.1	1527744	1527798	2	2	1	128	0	74
DS572696.1	1528230	1528313	2	2	1	130	0	75
DS572696.1	1534060	1534163	2	2	1	4	0	71
DS572696.1	1535490	1535642	2	2	1	2	0	28
DS572696.1	1552453	1552501	1	1	1	16	0	75
DS572696.1	1554463	1554520	2	4	1	5	0	69
DS572696.1	1554645	1554695	2	2	1	2	0	23
DS572696.1	1563570	1563754	1	1	1	17	0	70
DS572696.1	1563906	1563971	1	1	1	27	0	74
DS572696.1	1565340	1565368	2	2	1	108	0	75
DS572696.1	1565801	1565843	2	2	1	107	0	75
DS572696.1	1566892	1567075	2	2	1	120	0	75
DS572696.1	1571099	1571153	1	1	1	5	0	48
DS572696.1	1575407	1575510	1	1	1	123	0	74
DS572696.1	1575810	1575917	1	1	1	148	0	75
DS572696.1	1582391	1582439	2	2	1	2	0	74
DS572696.1	1582831	1583595	2	2	0	3	0	44
DS572696.1	1584837	1584909	1	1	1	21	0	70
DS572696.1	1585005	1585333	1	1	1	29	0	72
DS572696.1	1592877	1825382	2	2	0	0	4	15
DS572696.1	1604364	1604703	2	2	0	244	4	75
DS572696.1	1604503	1604699	2	2	1	60	0	73
DS572696.1	1605476	1605608	2	2	1	8	0	29
DS572696.1	1626213	1626266	2	2	1	59	0	73
DS572696.1	1627832	1628175	2	2	0	26	0	44
DS572696.1	1634103	1634152	1	1	1	731	0	75
DS572696.1	1634735	1634821	1	1	1	737	0	29
DS572696.1	1634850	1634935	1	1	1	744	0	28
DS572696.1	1635019	1635125	1	1	1	750	0	75
DS572696.1	1637915	1637977	2	2	1	189	0	17
DS572696.1	1637995	1638209	2	2	1	175	0	17
DS572696.1	1639653	1641745	2	2	0	0	1	12
DS572696.1	1640024	1640089	1	1	1	3071	0	30
DS572696.1	1640139	1640168	1	1	1	8504	0	49
DS572696.1	1640314	1640366	1	1	1	24154	2	75
DS572696.1	1640702	1640756	1	1	1	26841	3	75
DS572696.1	1640855	1640913	1	1	1	1	0	53
DS572696.1	1640855	1641653	1	1	0	25458	3	75
DS572696.1	1642380	1642487	1	1	1	27073	0	75
DS572696.1	1643838	1644028	2	2	1	8	0	67
DS572696.1	1645372	1645427	2	2	1	26	0	70
DS572696.1	1645751	1645813	2	2	1	30	0	74
DS572696.1	1646692	1646777	1	1	1	1	0	24
DS572696.1	1650420	1650481	1	1	1	400	1	75
DS572696.1	1650595	1650691	1	1	1	14	0	66
DS572696.1	1653477	1653550	1	1	1	43	0	72
DS572696.1	1663142	1664690	2	2	0	46	0	25
DS572696.1	1664716	1665179	2	2	1	56	0	26
DS572696.1	1672857	1673132	0	0	0	519	21	75
DS572696.1	1673719	1674199	0	0	0	479	13	75
DS572696.1	1674622	1674697	2	2	1	581	0	75
DS572696.1	1682337	1682397	2	2	1	54	0	74
DS572696.1	1682819	1682875	2	2	1	40	0	74
DS572696.1	1685545	1685600	2	2	1	749	0	75
DS572696.1	1685851	1685919	2	2	1	685	1	75
DS572696.1	1686078	1686126	2	2	1	187	0	29
DS572696.1	1686156	1686271	2	2	1	99	0	29
DS572696.1	1691090	1691158	2	2	1	52	1	3
DS572696.1	1691090	1691263	2	2	0	2096	0	75
DS572696.1	1691164	1691259	2	2	0	377	10	75
DS572696.1	1692416	1692469	2	2	1	2140	0	75
DS572696.1	1692606	1692669	2	2	1	3293	63	75
DS572696.1	1694377	1694517	2	2	1	1	0	17
DS572696.1	1703900	1704025	1	1	1	1	0	30
DS572696.1	1704733	1704799	1	1	1	7	0	58
DS572696.1	1706791	1706855	1	1	1	1	0	6
DS572696.1	1707464	1707548	2	2	1	13	0	72
DS572696.1	1710779	1710830	2	2	1	8	0	74
DS572696.1	1710779	1711387	2	2	0	24	0	68
DS572696.1	1711341	1711387	2	2	1	3	0	52
DS572696.1	1711440	1711499	2	2	1	4	0	52
DS572696.1	1711554	1711618	2	2	1	4	0	54
DS572696.1	1712415	1712518	0	0	0	22	0	55
DS572696.1	1712574	1712998	1	1	0	51	0	55
DS572696.1	1714286	1714333	1	1	1	1	0	3
DS572696.1	1717657	1717786	2	2	1	34	0	75
DS572696.1	1727540	1727740	1	1	1	310	0	51
DS572696.1	1727852	1727921	1	1	1	956	1	75
DS572696.1	1728020	1728069	1	1	1	1397	1	75
DS572696.1	1728020	1728399	1	1	0	434	0	75
DS572696.1	1728346	1728399	1	1	1	1473	1	75
DS572696.1	1729956	1730020	1	1	1	759	0	75
DS572696.1	1754229	1754282	2	2	1	19	0	74
DS572696.1	1754496	1754566	2	2	1	14	0	70
DS572696.1	1754637	1754729	2	2	1	13	0	70
DS572696.1	1757137	1757355	1	1	1	2	0	46
DS572696.1	1757402	1757587	1	1	1	1	0	46
DS572696.1	1759537	1759598	2	2	1	19	0	74
DS572696.1	1760868	1761002	2	2	1	16	0	72
DS572696.1	1762410	1762465	2	2	1	6	0	62
DS572696.1	1770533	1770591	1	1	1	11	0	44
DS572696.1	1770808	1770869	1	1	1	64	0	26
DS572696.1	1770896	1770953	1	1	1	61	0	26
DS572696.1	1771050	1771100	1	1	1	33	0	73
DS572696.1	1773429	1773478	1	1	1	21	0	75
DS572696.1	1774985	1775043	2	2	1	400	0	75
DS572696.1	1775829	1775940	1	1	1	1	0	3
DS572696.1	1776077	1776160	1	1	1	1	0	68
DS572696.1	1780175	1780295	2	2	1	4	0	67
DS572696.1	1785959	1813084	1	1	0	0	12	12
DS572696.1	1787859	1787923	1	1	1	114	0	25
DS572696.1	1789824	1789872	1	1	1	1405	0	75
DS572696.1	1790093	1790145	1	1	1	1464	0	75
DS572696.1	1790990	1791100	1	1	1	1409	0	75
DS572696.1	1791546	1791595	1	1	1	1400	0	75
DS572696.1	1804277	1804342	1	1	1	456	0	32
DS572696.1	1804277	1804434	1	1	0	9	0	75
DS572696.1	1804375	1804560	1	1	0	620	0	34
DS572696.1	1804511	1804560	1	1	1	14	0	67
DS572696.1	1804750	1804816	1	1	1	1428	1	75
DS572696.1	1804953	1805006	1	1	1	1445	1	75
DS572696.1	1804957	1805221	1	1	0	22	0	74
DS572696.1	1807530	1807579	1	1	1	61	0	75
DS572696.1	1807787	1807837	1	1	1	2020	0	75
DS572696.1	1807988	1808038	1	1	1	2331	1	75
DS572696.1	1811784	1811843	1	1	1	21	0	75
DS572696.1	1811784	1812015	1	1	0	3923	29	75
DS572696.1	1811957	1812015	1	1	1	17	0	70
DS572696.1	1812092	1812147	1	1	1	4360	51	75
DS572696.1	1812302	1812507	1	1	1	4	0	63
DS572696.1	1812302	1813936	1	1	0	1	0	13
DS572696.1	1813357	1813411	1	1	1	23	0	75
DS572696.1	1813951	1814013	1	1	1	3	0	54
DS572696.1	1816368	1816423	1	1	1	2	0	20
DS572696.1	1816368	1816635	1	1	0	1	0	19
DS572696.1	1816543	1816635	1	1	1	7	0	72
DS572696.1	1816833	1816913	1	1	1	9	0	63
DS572696.1	1817521	1817582	1	1	1	8	0	70
DS572696.1	1825328	1825376	1	1	1	23	2	52
DS572696.1	1825590	1825636	1	1	1	10	0	73
DS572696.1	1828378	1828440	1	1	1	8	0	69
DS572696.1	1829427	1829542	1	1	1	4	0	73
DS572696.1	1830257	1830316	2	2	1	5	0	73
DS572696.1	1830545	1830594	2	2	1	6	0	62
DS572696.1	1830954	1831015	2	2	1	5	0	49
DS572696.1	1833139	1833200	2	2	1	23	0	73
DS572696.1	1833506	1833612	2	2	1	15	0	71
DS572696.1	1834350	1834411	1	1	1	53	0	72
DS572696.1	1837231	1837640	1	1	1	14	0	65
DS572696.1	1840318	1840376	1	1	1	3	0	71
DS572696.1	1841931	1841993	2	2	1	6	0	73
DS572696.1	1843097	1843157	2	2	1	42	0	72
DS572696.1	1843503	1843560	2	2	1	38	0	74
DS572696.1	1846696	1846779	1	1	1	2	0	23
DS572696.1	1846696	1849265	1	1	0	13	0	32
DS572696.1	1849176	1849265	1	1	1	6	0	68
DS572696.1	1874767	1874930	1	1	1	11	0	10
DS572696.1	1875014	1875086	1	1	1	22	0	67
DS572696.1	1875368	1875428	1	1	1	295	1	22
DS572696.1	1875451	1875526	1	1	1	279	0	23
DS572696.1	1875451	1875701	1	1	0	73	1	75
DS572696.1	1875658	1875701	1	1	1	296	1	75
DS572696.1	1886316	1886375	2	2	1	21	0	75
DS572696.1	1886479	1886534	2	2	1	20	0	45
DS572696.1	1886580	1886633	2	2	1	22	0	45
DS572696.1	1886814	1886878	2	2	1	22	0	75
DS572696.1	1886814	1887048	2	2	0	465	1	56
DS572696.1	1886975	1887048	2	2	1	21	0	56
DS572696.1	1887103	1887160	2	2	1	461	1	56
DS572696.1	1888626	1888691	1	1	1	14	0	65
DS572696.1	1892005	1892139	1	1	1	2	0	19
DS572696.1	1892258	1892362	1	1	1	14	0	74
DS572696.1	1894624	1894692	1	1	1	8	0	72
DS572696.1	1898108	1898185	1	1	1	489	0	75
DS572696.1	1900942	1901012	2	2	1	1	0	5
DS572696.1	1901096	1901475	2	2	1	1	0	62
DS572696.1	1901568	1901639	2	2	1	1	0	74
DS572696.1	1901839	1901917	0	0	0	8	0	34
DS572696.1	1902074	1902143	2	2	1	8	0	17
DS572696.1	1902232	1902419	2	2	0	2	0	23
DS572696.1	1919442	1919695	2	2	1	4	0	40
DS572696.1	1919752	1919863	2	2	1	2	0	56
DS572696.1	1920474	1920525	2	2	1	1	0	58
DS572696.1	1921221	1921360	2	2	1	5885	1	64
DS572696.1	1922186	1922309	2	2	1	23401	2	75
DS572696.1	1933569	1933666	1	1	1	21	0	75
DS572696.1	1934904	1934958	1	1	1	47	0	75
DS572696.1	1939653	1939708	1	1	1	23	0	73
DS572696.1	1941894	1942044	1	1	1	19	0	74
DS572696.1	1942145	1942237	1	1	1	31	0	75
DS572696.1	1952653	1952801	2	2	1	4	0	70
DS572696.1	1952893	1952954	2	2	1	2	0	60
DS572696.1	1953020	1953080	2	2	1	1	0	21
DS572696.1	1953453	1953506	2	2	1	3	0	64
DS572696.1	1970447	1970503	2	2	1	10	0	66
DS572696.1	1970881	1970935	2	2	1	15	0	75
DS572696.1	1976257	1976348	1	1	1	16	0	69
DS572696.1	1976257	1976876	1	1	0	1	0	58
DS572696.1	1976816	1976876	1	1	1	41	0	74
DS572696.1	1977944	1978021	2	2	1	7	0	66
DS572696.1	1978158	1978223	2	2	1	10	0	71
DS572696.1	1979154	1979211	2	2	1	287	0	75
DS572696.1	1985097	1985172	1	1	1	1	0	27
DS572696.1	1985591	1985683	1	1	1	1	0	46
DS572696.1	1988803	1988932	2	2	1	5	0	70
DS572696.1	1989916	1989991	2	2	1	5	0	64
DS572696.1	1990243	1990308	2	2	1	6	0	66
DS572696.1	1997828	1998034	1	1	1	154	0	74
DS572696.1	1998454	1998626	1	1	1	179	0	74
DS572696.1	1998800	1998869	1	1	1	44	0	30
DS572696.1	1998900	1998999	1	1	1	24	0	30
DS572696.1	1999915	1999988	1	1	1	3	0	65
DS572696.1	2001957	2002006	1	1	1	52	0	42
DS572696.1	2002049	2002094	1	1	1	68	0	44
DS572696.1	2002808	2002867	1	1	1	103	0	75
DS572696.1	2003313	2003362	1	1	1	8	0	21
DS572696.1	2009910	2009988	2	2	1	1	0	52
DS572696.1	2023768	2023819	1	1	1	6	0	63
DS572696.1	2025013	2025070	1	1	1	2	0	16
DS572696.1	2033219	2033483	1	1	0	2	0	74
DS572696.1	2034335	2034398	1	1	1	1	0	57
DS572696.1	2036915	2037030	2	2	1	532	0	75
DS572696.1	2037756	2037810	1	1	1	2728	0	75
DS572696.1	2038573	2038625	1	1	1	2822	0	75
DS572696.1	2041464	2041535	1	1	1	5	0	65
DS572696.1	2046982	2047041	2	2	1	42	0	74
DS572696.1	2047351	2048251	2	2	1	15	0	65
DS572696.1	2054083	2054150	1	1	1	593	0	75
DS572696.1	2054473	2054522	1	1	1	678	0	75
DS572696.1	2063343	2063393	1	1	1	108	0	75
DS572696.1	2063343	2063694	1	1	0	3	0	60
DS572696.1	2063738	2063792	1	1	1	95	0	75
DS572696.1	2064088	2064140	1	1	1	106	0	75
DS572696.1	2064366	2064416	1	1	1	112	0	75
DS572696.1	2064755	2064808	1	1	1	105	0	75
DS572696.1	2065100	2065155	1	1	1	94	0	73
DS572696.1	2071264	2071334	1	1	1	2090	2	75
DS572696.1	2078386	2078588	2	2	1	1	0	40
DS572696.1	2083534	2083600	1	1	1	4	0	49
DS572696.1	2088722	2088924	1	1	1	9	0	66
DS572696.1	2091068	2091217	1	1	1	20	0	71
DS572696.1	2091970	2092037	1	1	1	416	0	75
DS572696.1	2093738	2093952	2	2	1	21	1	75
DS572696.1	2099994	2100058	1	1	1	24	0	55
DS572696.1	2100114	2100191	1	1	1	38	0	56
DS572696.1	2100983	2101037	1	1	1	71	0	74
DS572696.1	2104806	2104852	2	2	1	4	0	58
DS572696.1	2106955	2107079	2	2	1	3	0	74
DS572696.1	2118605	2118688	1	1	1	109	0	74
DS572696.1	2126051	2126076	2	2	1	44	0	73
DS572696.1	2130329	2130388	1	1	1	3	0	13
DS572696.1	2130772	2130877	1	1	1	88	0	74
DS572696.1	2131008	2131065	1	1	1	76	0	75
DS572696.1	2132749	2132806	1	1	1	90	0	75
DS572696.1	2151120	2151186	2	2	1	3	0	38
DS572696.1	2151225	2151276	2	2	1	3	0	25
DS572696.1	2151302	2151437	2	2	1	2	0	25
DS572696.1	2152898	2152995	1	1	1	13	0	44
DS572696.1	2153594	2153657	1	1	1	66	0	74
DS572696.1	2153883	2153955	1	1	1	54	0	75
DS572696.1	2170614	2170716	1	1	1	7	0	62
DS572696.1	2171267	2171330	1	1	1	24	0	71
DS572696.1	2185054	2185109	2	2	1	1666	0	75
DS572696.1	2186330	2186391	2	2	1	1663	0	75
DS572696.1	2190806	2190864	1	1	1	11	0	71
DS572696.1	2191506	2191756	1	1	1	4	0	43
DS572696.1	2195110	2195159	1	1	1	83	0	74
DS572696.1	2195305	2195354	1	1	1	73	0	74
DS572696.1	2196168	2196223	1	1	1	74	0	74
DS572696.1	2200541	2200650	1	1	1	63	0	75
DS572696.1	2201100	2201159	1	1	1	55	0	75
DS572696.1	2203061	2203178	2	2	1	36	0	75
DS572696.1	2203906	2203964	2	2	1	69	0	73
DS572696.1	2205016	2205101	2	2	1	40	0	59
DS572696.1	2205161	2205236	2	2	1	52	0	59
DS572696.1	2208263	2208350	2	2	1	95	0	75
DS572696.1	2208263	2208813	2	2	0	1	0	68
DS572696.1	2208719	2208813	2	2	1	109	0	75
DS572696.1	2209010	2209062	2	2	1	107	0	73
DS572696.1	2209137	2209191	2	2	1	97	0	75
DS572696.1	2209273	2209385	2	2	1	111	0	45
DS572696.1	2209429	2209627	2	2	1	109	0	44
DS572696.1	2209773	2210175	2	2	0	99	0	75
DS572696.1	2216403	2216483	1	1	1	46	0	75
DS572696.1	2220114	2220173	1	1	1	4	0	60
DS572696.1	2224704	2224781	1	1	1	56	0	65
DS572696.1	2225302	2225357	1	1	1	211	0	75
DS572696.1	2231693	2231767	2	2	1	18	0	66
DS572696.1	2231834	2231890	2	2	1	19	0	67
DS572696.1	2231834	2232101	2	2	0	1310	40	66
DS572696.1	2232043	2232101	2	2	1	16	0	73
DS572696.1	2232493	2232561	2	2	1	2005	0	75
DS572696.1	2232776	2232876	2	2	1	2013	0	75
DS572696.1	2243296	2243353	1	1	1	1101	0	75
DS572696.1	2262204	2262264	2	2	1	1	0	8
DS572696.1	2267865	2267915	2	2	1	13	9	43
DS572696.1	2279796	2279990	1	1	1	39	0	74
DS572696.1	2291408	2291483	1	1	1	43	0	63
DS572696.1	2292621	2292839	1	1	0	18	1	73
DS572696.1	2292767	2292849	2	2	1	86	0	73
DS572696.1	2302764	2302834	1	1	1	26	0	36
DS572696.1	2316502	2316557	1	1	1	6	0	69
DS572696.1	2316698	2316754	1	1	1	4	0	57
DS572696.1	2325353	2325455	2	2	1	5636	0	75
DS572696.1	2325583	2325667	2	2	1	4036	0	75
DS572696.1	2326734	2326791	2	2	1	1	0	67
DS572696.1	2326930	2326985	2	2	1	1	0	37
DS572696.1	2333538	2333601	2	2	1	7553	0	75
DS572696.1	2340867	2341161	1	1	1	107	0	70
DS572696.1	2341230	2341372	1	1	1	90	0	68
DS572696.1	2341443	2341546	1	1	1	71	0	70
DS572696.1	2345407	2345560	1	1	1	4537	0	75
DS572696.1	2347339	2347397	1	1	1	947	0	51
DS572696.1	2352401	2352459	1	1	1	40	0	19
DS572696.1	2356764	2356868	1	1	1	3	0	64
DS572696.1	2364257	2364607	1	1	1	680	0	75
DS572696.1	2364736	2364789	1	1	1	683	0	75
DS572696.1	2364946	2365004	1	1	1	649	0	75
DS572696.1	2367713	2367770	2	2	1	1	0	25
DS572696.1	2372893	2372969	1	1	1	13	0	69
DS572696.1	2373712	2373767	1	1	1	10	0	67
DS572696.1	2374884	2374942	2	2	1	14	0	34
DS572696.1	2375642	2375754	1	1	1	97	0	75
DS572696.1	2376796	2376848	1	1	1	326	0	75
DS572696.1	2379276	2379416	2	2	1	1	0	36
DS572696.1	2380433	2380499	2	2	1	121	0	75
DS572696.1	2380921	2381205	2	2	1	174	0	75
DS572696.1	2381419	2381464	2	2	1	164	0	28
DS572696.1	2381492	2381544	2	2	1	162	0	29
DS572696.1	2381961	2382124	2	2	1	22	0	46
DS572696.1	2384725	2384776	1	1	1	8	0	27
DS572696.1	2384725	2384828	1	1	0	5	0	72
DS572696.1	2384804	2384828	1	1	1	9	0	27
DS572696.1	2384975	2385030	1	1	1	13	0	72
DS572696.1	2385948	2386003	1	1	1	4	0	68
DS572696.1	2386132	2386184	1	1	1	1	0	9
DS572696.1	2389596	2389665	2	2	1	23	0	74
DS572696.1	2397884	2397937	2	2	1	60	0	74
DS572696.1	2402040	2402124	2	2	1	4579	0	75
DS572696.1	2402390	2402657	2	2	1	4532	22	75
DS572696.1	2402854	2402960	1	1	0	1	0	46
DS572696.1	2402857	2402963	2	4	1	856	0	75
DS572696.1	2403360	2403503	2	2	1	4547	35	75
DS572696.1	2403709	2403787	2	4	1	2856	0	75
DS572696.1	2410208	2410279	1	1	1	26	0	74
DS572696.1	2410657	2410709	1	1	1	12	0	72
DS572696.1	2411219	2411273	1	1	1	14	0	72
DS572696.1	2412865	2413076	2	2	1	1	0	45
DS572696.1	2413127	2413468	2	2	1	1	0	50
DS572696.1	2415987	2416039	2	2	1	3	0	63
DS572696.1	2436444	2436852	1	1	1	13	0	69
DS572696.1	2437878	2437935	2	2	1	332	0	75
DS572696.1	2438351	2438413	2	2	1	337	0	75
DS572696.1	2438502	2438561	2	2	1	334	0	75
DS572696.1	2438845	2439796	2	2	0	0	1	27
DS572696.1	2438849	2439142	2	2	1	37	5	74
DS572696.1	2453525	2453693	2	2	1	15	0	71
DS572696.1	2453800	2454216	2	2	1	17	0	65
DS572696.1	2454284	2454339	2	2	1	9	0	67
DS572696.1	2457228	2457386	2	2	1	188	0	74
DS572696.1	2474112	2474176	2	2	1	21	0	73
DS572696.1	2475054	2475108	2	2	1	27	0	60
DS572696.1	2475169	2475290	2	2	1	27	0	60
DS572696.1	2477786	2477846	2	2	1	238	0	75
DS572696.1	2478464	2478817	2	2	1	357	0	75
DS572696.1	2481205	2481332	2	2	1	12	0	74
DS572696.1	2481741	2481855	2	2	1	7	0	64
DS572696.1	2494315	2494411	1	1	1	4	0	36
DS572696.1	2495422	2495474	2	2	1	129	0	75
DS572696.1	2499312	2499376	1	1	1	117	0	74
DS572696.1	2499577	2499638	1	1	1	120	0	68
DS572696.1	2499707	2499983	1	1	1	123	0	69
DS572696.1	2499707	2500216	1	1	0	16	0	60
DS572696.1	2500118	2500216	1	1	1	115	0	74
DS572696.1	2513543	2514028	2	2	0	63	0	74
DS572696.1	2514258	2514309	2	2	1	57	0	74
DS572696.1	2514482	2514541	2	2	1	69	0	73
DS572696.1	2514909	2514957	2	2	1	1	0	4
DS572696.1	2514909	2515818	2	2	0	70	0	74
DS572696.1	2517947	2518133	1	1	1	178	0	74
DS572701.1	18467	19131	0	0	0	1849	50	75
DS572701.1	19207	19257	2	2	1	1975	46	75
DS572701.1	29030	29127	1	1	1	8	0	54
DS572701.1	30675	31362	1	1	1	18	0	73
DS572701.1	32604	32664	2	2	1	330	0	75
DS572701.1	35934	35990	2	2	1	129	0	75
DS572701.1	36843	36897	2	2	1	116	0	75
DS572701.1	38484	39490	1	1	0	4	0	24
DS572701.1	39439	39490	1	1	1	1	0	4
DS572701.1	39517	39576	1	1	1	1	0	26
DS572701.1	39988	40038	1	1	1	18	0	65
DS572701.1	40494	40541	1	1	1	13	0	69
DS572701.1	41193	41245	2	2	1	11	0	34
DS572701.1	43821	43872	1	1	1	7	0	48
DS572701.1	45496	45545	1	1	1	7	0	70
DS572701.1	49359	49421	1	1	1	54	0	74
DS572701.1	50599	50655	1	1	1	68	0	75
DS572701.1	51282	51374	1	1	1	99	0	74
DS572701.1	51958	52012	1	1	1	76	0	74
DS572701.1	61856	61952	2	2	1	1543	0	37
DS572701.1	61990	62072	2	2	1	1789	0	38
DS572701.1	62127	62173	2	2	1	1894	0	56
DS572701.1	62235	62292	2	2	1	1827	0	62
DS572701.1	62413	62472	2	2	1	925	0	44
DS572701.1	62413	62566	2	2	0	1	0	21
DS572701.1	62517	62566	2	2	1	601	0	44
DS572701.1	65702	65763	1	1	1	1	0	52
DS572701.1	72170	72588	2	2	1	10	0	60
DS572701.1	72992	73049	2	2	1	17	0	67
DS572701.1	73314	73374	2	2	1	13	0	73
DS572701.1	75347	75421	1	1	1	5	0	66
DS572701.1	75347	75895	1	1	0	18	0	71
DS572701.1	75824	76752	1	1	0	6	0	31
DS572701.1	76696	76752	1	1	1	18	0	31
DS572701.1	76784	76879	1	1	1	6	0	31
DS572701.1	76784	77133	1	1	0	14	0	31
DS572701.1	77053	77133	1	1	1	5	0	70
DS572701.1	77394	77446	1	1	1	7	0	12
DS572701.1	77459	77520	1	1	1	7	0	12
DS572701.1	77792	77857	1	1	1	21	0	72
DS572701.1	78114	78180	1	1	1	5	0	62
DS572701.1	78303	78332	1	1	1	21	0	73
DS572701.1	81969	82022	2	2	1	56	0	50
DS572701.1	82073	82153	2	2	1	57	0	50
DS572701.1	84966	85021	1	1	1	46	0	32
DS572701.1	85098	85182	1	1	1	157	0	74
DS572701.1	86729	86782	2	2	1	15	0	73
DS572701.1	86995	87072	2	2	1	7	0	75
DS572701.1	91312	91362	1	1	1	36	0	49
DS572701.1	91504	91603	1	1	1	152	0	75
DS572701.1	92817	92875	2	2	1	15	0	68
DS572701.1	93305	93393	2	2	1	70	0	75
DS572701.1	93863	93940	2	2	1	65	0	74
DS572701.1	94028	94091	2	2	1	79	0	75
DS572701.1	94839	95042	2	2	1	60	0	62
DS572701.1	95104	95166	2	2	1	43	0	61
DS572701.1	96889	96977	1	1	1	87	17	75
DS572701.1	96893	96989	1	1	0	6035	1	75
DS572701.1	97182	97287	1	1	1	19001	19	75
DS572701.1	97413	97470	1	1	1	17801	0	75
DS572701.1	97413	97939	1	1	0	943	3	75
DS572701.1	97879	97939	1	1	1	14860	0	75
DS572701.1	98853	98908	2	2	1	7851	0	75
DS572701.1	99560	99707	2	2	1	6879	1	75
DS572701.1	102186	102248	1	1	1	79	0	74
DS572701.1	102833	103129	1	1	1	127	0	75
DS572701.1	108633	108983	2	2	1	158	0	62
DS572701.1	110885	110932	1	1	1	1498	0	75
DS572701.1	123333	123388	1	1	1	1	0	20
DS572701.1	123476	123532	1	1	1	3	0	64
DS572701.1	125621	125679	2	2	1	4	0	61
DS572701.1	130878	131017	1	1	1	9	0	75
DS572701.1	131138	131199	1	1	1	6720	57	75
DS572701.1	131628	131684	1	1	1	7135	1	75
DS572701.1	132512	132633	2	2	1	1284	0	75
DS572701.1	133479	133548	1	1	1	1	0	45
DS572701.1	137223	137279	1	1	1	11	0	68
DS572701.1	142123	142224	1	1	1	17	0	74
DS572701.1	142514	142567	1	1	1	34	0	75
DS572701.1	142653	142731	1	1	1	38	0	74
DS572701.1	145641	145700	1	1	1	44	0	72
DS572701.1	150986	151071	2	2	1	13	0	68
DS572701.1	152733	152815	2	2	1	48	0	64
DS572701.1	155248	155343	1	1	1	4	0	59
DS572701.1	157538	157613	2	2	1	10	0	62
DS572701.1	164401	164452	2	2	1	57	0	74
DS572701.1	165797	165869	2	2	1	71	0	20
DS572701.1	165890	165994	2	2	1	62	0	20
DS572701.1	166385	166449	2	2	1	33	0	73
DS572701.1	166536	166690	0	0	0	13	0	64
DS572701.1	179618	179665	1	1	1	1	0	11
DS572701.1	180074	180189	1	1	1	2	0	33
DS572701.1	180074	180497	1	1	0	9	0	72
DS572701.1	180223	180497	1	1	1	2	0	33
DS572701.1	181118	181497	1	1	1	1	0	37
DS572701.1	186461	186620	2	2	1	375	0	75
DS572701.1	186956	187120	2	2	1	680	0	75
DS572701.1	187338	188200	2	2	1	603	0	22
DS572701.1	188221	188506	2	2	1	567	0	20
DS572701.1	200490	200549	2	2	1	8	0	75
DS572701.1	202744	202802	2	2	1	3	0	71
DS572701.1	208723	208801	1	1	1	430	1	75
DS572701.1	214832	214898	2	2	1	7	0	28
DS572701.1	215218	215272	2	2	1	24	0	71
DS572701.1	215909	215977	1	1	1	3	0	33
DS572701.1	216259	216315	1	1	1	12	0	54
DS572701.1	218596	218658	1	1	1	5	0	73
DS572701.1	218935	218993	1	1	1	8	0	54
DS572701.1	219700	220053	1	1	1	7	0	71
DS572701.1	227921	227978	1	1	1	65	0	73
DS572701.1	228095	228152	1	3	1	61	0	75
DS572701.1	228724	228779	1	1	1	59	0	75
DS572701.1	228907	228970	1	1	1	59	0	57
DS572701.1	228907	229090	1	1	0	0	1	44
DS572701.1	229028	229090	1	1	1	56	0	57
DS572701.1	231429	231482	2	2	1	35	0	66
DS572701.1	231549	231620	2	2	1	32	0	66
DS572701.1	231860	231945	2	2	1	25	0	75
DS572701.1	232553	232625	2	2	1	12	0	75
DS572701.1	234113	234171	1	1	1	4	0	71
DS572701.1	240667	240733	1	1	1	16	0	73
DS572701.1	241114	241171	1	1	1	22	0	71
DS572701.1	242210	242315	1	1	1	16	0	74
DS572701.1	243556	243627	2	2	1	6	0	65
DS572701.1	243560	244067	1	1	0	150	0	74
DS572701.1	263656	263738	2	2	1	1	0	42
DS572701.1	263825	263891	2	2	1	1	0	22
DS572701.1	265667	265986	2	2	1	1	0	32
DS572701.1	266019	266167	2	2	1	1	0	32
DS572701.1	280825	280876	1	1	1	5	0	74
DS572701.1	290115	290194	1	1	1	3	0	58
DS572701.1	300778	300918	1	1	1	46	0	74
DS572701.1	304904	304963	2	2	1	4745	1	75
DS572701.1	305177	305240	2	2	1	129	0	9
DS572701.1	334461	334515	2	2	1	31	0	75
DS572701.1	339001	339129	1	1	1	47	0	75
DS572701.1	340951	341018	1	1	1	45	0	73
DS572701.1	342462	342559	1	1	1	3	0	69
DS572701.1	343896	343949	2	2	1	9	0	68
DS572701.1	345448	345527	2	2	1	7	0	74
DS572701.1	346622	346700	1	1	1	3	0	63
DS572701.1	347003	347072	1	1	1	2	0	10
DS572701.1	348277	348372	2	2	1	758	0	75
DS572701.1	355340	355376	2	2	1	2	0	70
DS572701.1	355470	355529	2	2	1	4	0	67
DS572701.1	355752	355809	2	2	1	2	0	60
DS572701.1	356168	356273	2	2	1	3	0	64
DS572701.1	356764	356840	2	2	1	3	0	74
DS572701.1	369870	369925	1	1	1	26	0	33
DS572701.1	369960	370021	1	1	1	3	0	34
DS572701.1	369960	370177	1	1	0	44	0	22
DS572701.1	370117	370177	1	1	1	10	0	22
DS572701.1	370200	370253	1	1	1	75	0	23
DS572701.1	370351	370462	1	1	1	155	0	75
DS572701.1	370632	370685	1	1	1	23	0	71
DS572701.1	371413	371616	2	2	0	164	0	74
DS572701.1	371561	371612	1	1	1	18	0	74
DS572701.1	378565	378637	1	1	1	10	0	61
DS572701.1	384833	384892	1	1	1	439	0	75
DS572701.1	388300	388500	1	1	1	3944	0	75
DS572701.1	388607	388689	1	1	1	7701	0	75
DS572701.1	388801	388868	1	1	1	8868	1	75
DS572701.1	389148	389206	1	1	1	8951	0	75
DS572701.1	389405	389551	1	1	1	8879	1	75
DS572701.1	389819	389877	1	1	1	8983	1	75
DS572701.1	391235	391341	2	2	1	1	0	19
DS572701.1	392851	392907	2	2	1	219	0	75
DS572701.1	393416	393514	2	2	1	5	0	14
DS572701.1	394108	394185	1	1	1	14	0	74
DS572701.1	394310	394347	1	1	1	28	0	73
DS572701.1	394751	394808	1	1	1	27	0	74
DS572701.1	394923	394987	1	1	1	6	0	40
DS572701.1	397532	397587	2	2	1	15	0	59
DS572701.1	397647	397800	2	2	1	30	0	60
DS572701.1	397930	397990	2	2	1	55	0	74
DS572701.1	398270	398330	2	2	1	67	0	71
DS572701.1	398402	398456	2	2	1	68	0	71
DS572701.1	398798	398870	2	2	1	76	0	74
DS572701.1	399201	399267	2	2	1	36	1	75
DS572701.1	410421	410487	1	1	1	1	0	20
DS572701.1	410817	410885	1	1	1	5	0	54
DS572701.1	412110	412167	1	1	1	2	0	67
DS572701.1	413764	413819	2	2	1	7	0	49
DS572701.1	414664	414715	2	2	1	7	0	73
DS572701.1	415068	415123	2	2	1	7	0	72
DS572701.1	415407	415459	2	2	1	6	0	67
DS572701.1	415769	415830	2	2	1	9	0	55
DS572701.1	416061	416137	2	2	1	3	0	36
DS572701.1	420262	420328	2	2	1	136	0	74
DS572701.1	429961	430115	1	1	1	1667	0	75
DS572701.1	431204	431257	2	2	1	6	0	19
DS572701.1	434822	434877	1	1	1	4	0	44
DS572701.1	435031	435095	1	1	1	29	0	63
DS572701.1	435159	435242	1	1	1	37	0	32
DS572701.1	435275	435526	1	1	1	42	0	32
DS572701.1	435594	435646	1	1	1	51	0	68
DS572701.1	435795	435853	1	1	1	52	0	74
DS572701.1	438350	438409	2	2	1	884	0	75
DS572701.1	440388	440482	1	3	0	4	0	25
DS572701.1	448452	448591	2	2	1	29	0	62
DS572701.1	448653	448722	2	2	1	47	0	61
DS572701.1	448883	448965	2	2	1	65	0	75
DS572701.1	450025	450091	2	2	1	68	0	74
DS572701.1	450324	450433	2	2	1	53	0	74
DS572701.1	450460	450526	2	2	1	1	0	26
DS572701.1	450568	450628	2	2	1	68	0	75
DS572701.1	451885	451943	2	2	1	10	0	57
DS572701.1	452110	452190	2	2	1	15	0	72
DS572701.1	452371	452469	2	2	1	14	0	74
DS572701.1	457220	457306	2	2	1	66	0	73
DS572701.1	459862	460170	2	2	1	3	0	59
DS572701.1	459862	460870	2	2	0	19	0	71
DS572701.1	461425	461476	2	2	1	22	0	73
DS572701.1	462154	462205	2	2	1	1	0	47
DS572701.1	462297	462345	2	2	1	26	0	75
DS572701.1	462514	462807	1	1	0	4	1	43
DS572701.1	462764	462816	2	2	1	1	0	34
DS572701.1	462851	462913	2	2	1	1	0	34
DS572701.1	462851	463042	2	2	0	10	1	35
DS572701.1	462953	463042	2	2	1	1	0	33
DS572701.1	464616	464851	0	0	0	133	5	67
DS572701.1	493885	493957	2	2	1	46	0	74
DS572701.1	494461	494717	0	0	0	39	3	73
DS572701.1	494954	495051	2	2	1	24	0	71
DS572701.1	498068	498123	2	2	1	23	0	75
DS572701.1	513926	513984	1	1	1	1	0	55
DS572701.1	521024	521159	1	1	1	9	0	23
DS572701.1	523526	523581	1	1	1	12	0	62
DS572701.1	524933	524991	1	1	1	2	0	39
DS572701.1	527403	527457	2	2	1	98	0	74
DS572701.1	527538	527644	2	2	1	73	0	75
DS572701.1	527744	527796	2	2	1	19	0	50
DS572701.1	535129	535177	2	2	1	619	0	75
DS572701.1	539667	539722	2	2	1	3	0	53
DS572701.1	539675	539769	1	1	0	6	1	63
DS572701.1	541936	542016	1	1	1	856	0	75
DS572701.1	548547	548598	1	1	1	2	0	56
DS572701.1	549678	549740	1	1	1	4	0	62
DS572701.1	553553	553611	1	1	1	1	0	45
DS572701.1	553722	553774	1	1	1	2	0	40
DS572701.1	553722	554233	1	1	0	449	0	75
DS572701.1	562754	562874	2	2	1	1	0	41
DS572701.1	563789	563846	1	1	1	48	1	74
DS572701.1	564086	564554	0	0	0	148	9	75
DS572701.1	579759	579815	1	1	1	58	0	72
DS572701.1	579910	580105	2	2	0	1	0	32
DS572701.1	580027	580116	1	1	1	66	0	72
DS572701.1	580559	580616	1	3	1	18	0	71
DS572701.1	607122	607397	1	1	1	2	0	50
DS572701.1	607491	607565	1	1	1	2	0	62
DS572701.1	607714	607832	1	1	1	3	0	66
DS572701.1	607936	607990	1	1	1	4	0	67
DS572701.1	613432	613507	2	2	1	66	0	75
DS572701.1	613845	613897	2	2	1	25	0	74
DS572701.1	616029	616115	2	2	1	83	0	75
DS572701.1	618349	618513	0	0	0	900	13	75
DS572701.1	630714	630781	1	1	1	49	0	72
DS572701.1	631017	631070	1	1	1	71	0	74
DS572701.1	631169	631224	1	1	1	54	0	75
DS572701.1	631682	631786	1	1	1	28	0	73
DS572701.1	639169	639246	2	2	1	1	0	9
DS572701.1	649944	650000	2	2	1	7	0	59
DS572701.1	652004	652065	2	2	1	6	0	62
DS572701.1	652763	652821	2	2	1	4	0	71
DS572701.1	656821	656873	2	2	1	13	0	68
DS572701.1	657274	657324	2	2	1	14	1	74
DS572701.1	659186	659251	2	2	1	1	0	57
DS572701.1	659186	659868	2	2	0	1036	0	75
DS572701.1	659739	659868	2	2	1	1	0	47
DS572701.1	666467	666516	2	2	1	49	0	28
DS572701.1	666544	666596	2	2	1	55	0	27
DS572701.1	666738	666792	2	2	1	58	0	65
DS572701.1	666856	666906	2	2	1	54	0	63
DS572701.1	666969	667180	2	2	1	53	0	37
DS572701.1	667218	667265	2	2	1	48	0	37
DS572701.1	667319	667365	2	2	1	47	0	54
DS572701.1	667463	667519	2	2	1	39	0	36
DS572701.1	667556	667603	2	2	1	43	0	36
DS572701.1	667841	667889	2	2	1	45	0	33
DS572701.1	667841	668035	2	2	0	5	0	27
DS572701.1	667922	668035	2	2	1	40	0	28
DS572701.1	668063	668118	2	2	1	44	0	27
DS572701.1	668224	668278	2	2	1	41	0	38
DS572701.1	668317	668439	2	2	1	38	0	38
DS572701.1	668515	668565	2	2	1	38	0	70
DS572701.1	668587	668646	2	2	1	35	0	13
DS572701.1	668660	668737	2	2	1	36	0	16
DS572701.1	668754	668848	2	2	1	30	0	16
DS572701.1	668906	669075	2	2	0	21	0	58
DS572701.1	668981	669075	2	2	1	1	0	11
DS572701.1	669877	670304	1	1	1	48	0	59
DS572701.1	669877	670675	1	1	0	97	0	64
DS572701.1	670364	671512	1	1	0	112	2	60
DS572701.1	671462	671512	1	1	1	414	0	75
DS572701.1	671694	671753	2	2	0	1	0	63
DS572701.1	671696	671755	1	1	1	680	2	75
DS572701.1	672237	672343	1	1	1	251	0	75
DS572701.1	672444	672629	1	1	1	265	0	75
DS572701.1	672448	672672	1	1	0	356	18	50
DS572701.1	672723	672768	1	1	1	654	9	75
DS572701.1	673213	673263	1	1	1	239	0	75
DS572701.1	673213	673559	1	1	0	412	0	75
DS572701.1	673492	673559	1	1	1	259	0	75
DS572701.1	673665	673719	1	1	1	611	0	75
DS572701.1	673787	673856	1	1	1	143	0	67
DS572701.1	673963	674015	1	1	1	91	0	35
DS572701.1	679179	679451	1	1	1	9	0	74
DS572701.1	681837	681934	2	2	1	35801	2	75
DS572701.1	684013	684103	2	2	1	7	0	70
DS572701.1	684800	684863	2	2	1	11	0	65
DS572701.1	689567	689718	2	2	1	80	0	74
DS572701.1	690851	691009	1	1	1	1	0	59
DS572701.1	691099	691180	1	1	1	1	0	18
DS572701.1	694512	694569	2	2	1	3	0	24
DS572701.1	694758	694842	2	2	1	33	0	75
DS572701.1	694758	695479	2	2	0	1	0	12
DS572701.1	695382	695479	2	2	1	25	0	24
DS572701.1	695504	695569	2	2	1	21	0	24
DS572701.1	695640	695701	2	2	1	10	0	48
DS572701.1	697183	697235	2	2	1	2	0	73
DS572701.1	699277	699352	1	1	1	2	0	36
DS572701.1	699423	699483	1	1	1	11	0	70
DS572701.1	700306	700365	1	1	1	36	0	70
DS572701.1	701821	701882	2	2	1	4	0	44
DS572701.1	702603	702703	2	2	1	9	0	61
DS572701.1	703742	703838	1	1	1	115	0	75
DS572701.1	704676	704734	1	1	1	3	0	6
DS572701.1	714938	714991	1	1	1	1	0	57
DS572701.1	719138	719190	2	2	1	38	0	74
DS572701.1	719348	719591	2	2	1	85	0	75
DS572701.1	728869	728931	1	1	1	10	0	43
DS572701.1	729617	729675	1	1	1	98	0	75
DS572701.1	730804	730854	1	1	1	91	0	75
DS572701.1	730804	731042	1	1	0	11	0	59
DS572701.1	730994	731042	1	1	1	97	0	74
DS572701.1	731240	731295	1	1	1	93	0	75
DS572701.1	740591	740645	1	1	1	88	0	75
DS572701.1	740727	740780	1	1	1	75	0	75
DS572701.1	745147	745217	2	2	1	21	0	73
DS572701.1	752621	752677	2	2	1	3	0	73
DS572701.1	754672	754722	1	1	1	108	0	75
DS572701.1	760764	760816	1	1	1	44	0	75
DS572701.1	772841	772906	2	2	1	1	0	65
DS572701.1	772975	773155	2	2	1	1	0	38
DS572701.1	772975	773416	2	2	0	7	2	66
DS572701.1	773487	773558	2	2	1	6	2	67
DS572701.1	780440	780604	2	2	1	3	0	48
DS572701.1	780653	780710	2	2	1	3	0	40
DS572701.1	781160	781228	2	2	1	2	0	65
DS572701.1	787479	787531	2	2	1	2	0	40
DS572701.1	787629	787683	2	2	1	2	0	53
DS572701.1	787629	788079	2	2	0	1	0	46
DS572701.1	788026	788079	2	2	1	9	0	66
DS572701.1	788498	788554	2	2	1	3	0	42
DS572701.1	788685	788739	2	2	1	6	0	38
DS572701.1	788904	788989	2	2	1	3	0	74
DS572701.1	790043	790129	1	1	1	1	0	59
DS572701.1	794474	794533	2	2	1	708	1	75
DS572701.1	801579	801636	2	2	1	4	0	73
DS572701.1	801737	801807	2	2	1	6	0	71
DS572701.1	808662	808724	2	2	1	667	0	75
DS572701.1	809161	809238	2	2	1	1477	0	75
DS572701.1	809443	809503	2	2	1	1451	0	75
DS572701.1	811453	811695	1	1	0	10	0	70
DS572701.1	812403	812460	1	1	1	28	0	75
DS572701.1	812712	812810	1	1	1	1	0	46
DS572701.1	819192	819267	2	2	1	10	0	74
DS572701.1	823201	823249	1	1	1	9	0	63
DS572701.1	823201	823599	1	1	0	27	0	74
DS572701.1	823548	823599	1	1	1	10	0	62
DS572701.1	825682	825756	1	1	1	13	0	54
DS572701.1	826468	826654	1	1	1	52	0	75
DS572701.1	827204	827471	1	1	1	49	0	74
DS572701.1	827204	828809	1	1	0	33	0	74
DS572701.1	828369	828809	1	1	1	51	0	73
DS572701.1	836003	836103	1	1	1	1049	0	75
DS572701.1	836465	836825	1	1	1	963	1	75
DS572701.1	842894	842953	1	1	1	51	0	75
DS572701.1	843104	843166	1	1	1	13	0	75
DS572701.1	843259	843312	1	1	1	46	0	73
DS572701.1	848568	848617	1	1	1	41	0	75
DS572701.1	851154	851202	1	1	1	165	0	74
DS572701.1	851610	851687	1	1	1	336	0	52
DS572701.1	851740	851815	1	1	1	281	0	52
DS572701.1	858393	858442	1	1	1	126	0	28
DS572701.1	858505	859329	1	1	1	424	4	64
DS572701.1	859829	859958	1	1	1	929	0	75
DS572701.1	860033	860092	1	1	1	354	0	74
DS572701.1	866796	866851	2	2	1	3	0	54
DS572701.1	868406	868462	1	1	1	1	0	62
DS572701.1	871864	871959	2	2	1	1	0	63
DS572701.1	876444	876712	1	1	1	179	0	26
DS572701.1	876739	876978	1	1	1	121	0	26
DS572701.1	880253	880690	1	1	1	1	0	23
DS572701.1	882946	883058	2	2	1	11	0	68
DS572701.1	883285	883407	2	2	1	3	0	50
DS572701.1	883548	883799	2	2	1	1	0	47
DS572701.1	896167	896250	1	1	1	310	0	75
DS572701.1	897981	898050	1	1	1	623	0	75
DS572701.1	899499	899812	2	2	1	1	0	40
DS572701.1	913768	913817	1	1	1	79	0	74
DS572701.1	914078	914278	1	1	1	41	0	73
DS572701.1	917312	917584	2	2	1	1	0	17
DS572701.1	919192	919447	1	1	1	88	0	61
DS572701.1	919803	919883	1	1	0	319	0	75
DS572701.1	919828	919883	1	1	1	120	0	75
DS572701.1	925760	925807	1	1	1	2	0	65
DS572701.1	936296	936350	1	1	1	14	0	74
DS572701.1	949082	949140	1	1	1	16	0	72
DS572701.1	949339	949405	1	1	1	28	0	73
DS572701.1	950132	950416	1	1	1	17	0	73
DS572701.1	952896	952944	1	1	1	3	0	60
DS572701.1	954429	954485	2	2	1	2	0	35
DS572701.1	954954	955018	2	2	1	1	0	13
DS572701.1	955157	955222	2	2	1	1	0	34
DS572701.1	955311	955368	2	2	1	2	0	65
DS572701.1	955483	955541	2	2	1	2	0	8
DS572701.1	959971	960057	2	2	1	14	0	74
DS572701.1	961295	961353	2	2	0	1	0	30
DS572701.1	961297	961355	1	1	1	766	0	75
DS572701.1	961949	962001	1	1	1	845	0	75
DS572701.1	973682	973739	1	1	1	115	0	75
DS572701.1	974013	974073	1	1	1	182	0	75
DS572701.1	974251	974336	1	1	1	204	0	75
DS572701.1	978385	978470	2	2	1	3	0	68
DS572701.1	979375	979431	1	1	1	28	0	75
DS572701.1	985356	985576	1	1	1	1	0	37
DS572701.1	985655	985991	1	1	1	4	0	70
DS572701.1	986125	986357	1	1	1	10	0	61
DS572701.1	991479	991662	2	2	1	2	0	59
DS572701.1	1005341	1005393	2	2	1	10	0	68
DS572701.1	1005666	1005702	2	2	1	22	0	75
DS572701.1	1007564	1007636	2	2	1	18	0	74
DS572701.1	1009491	1009551	1	1	1	10	0	70
DS572701.1	1012176	1012294	1	1	1	25	0	72
DS572701.1	1013370	1013421	1	1	1	49	0	75
DS572701.1	1014589	1014641	1	1	1	41	0	74
DS572701.1	1020362	1020438	1	1	1	59	0	74
DS572701.1	1024663	1024969	1	1	0	1532	0	75
DS572701.1	1026704	1026802	0	0	0	322	10	40
DS572701.1	1028318	1028455	1	1	1	18	0	74
DS572701.1	1029547	1029841	2	2	0	5	0	24
DS572701.1	1029790	1029841	2	2	1	1	0	24
DS572701.1	1029866	1029918	2	2	1	7	0	24
DS572701.1	1031153	1031178	2	2	1	2	0	35
DS572701.1	1031281	1031340	2	2	1	2	0	73
DS572701.1	1034686	1034734	1	1	1	4	0	55
DS572701.1	1034799	1034874	1	1	1	3	0	61
DS572701.1	1035179	1035237	1	1	1	4	0	71
DS572701.1	1040042	1040341	1	1	1	2	0	8
DS572701.1	1040594	1040700	1	1	1	39	0	74
DS572701.1	1040774	1040804	1	1	1	41	0	73
DS572701.1	1041258	1041359	1	1	1	20	0	63
DS572701.1	1041795	1041879	1	1	1	73	0	75
DS572701.1	1048399	1048462	1	1	1	28	0	73
DS572701.1	1050628	1050832	2	2	1	31	0	74
DS572701.1	1054194	1054415	2	2	1	89	0	75
DS572701.1	1054630	1054709	2	2	1	76	0	73
DS572701.1	1056109	1056180	2	2	1	4	0	53
DS572701.1	1059964	1060026	2	2	1	47001	36	75
DS572701.1	1060145	1060518	2	2	1	29759	42	23
DS572701.1	1060539	1060851	2	2	1	25965	41	21
DS572701.1	1060887	1122484	2	2	0	0	2	12
DS572701.1	1060896	1060996	2	2	1	16848	5	44
DS572701.1	1063606	1063787	1	1	1	5	0	71
DS572701.1	1064283	1064342	1	1	1	5	0	73
DS572701.1	1064425	1064506	1	1	1	6	0	50
DS572701.1	1078534	1078899	2	2	1	423	0	75
DS572701.1	1078988	1079152	2	2	1	141	0	27
DS572701.1	1082005	1082084	2	2	1	786	0	75
DS572701.1	1082179	1082536	2	2	1	792	0	75
DS572701.1	1082895	1082971	2	2	1	139	0	43
DS572701.1	1098189	1098259	1	1	1	6	0	74
DS572701.1	1098440	1098510	1	1	1	6	0	75
DS572701.1	1103660	1103791	2	2	1	1	0	53
DS572701.1	1108229	1108290	1	1	1	93	0	70
DS572701.1	1110769	1110827	2	2	1	1	0	56
DS572701.1	1123124	1123174	1	1	1	3	0	64
DS572701.1	1123333	1123384	1	1	1	4	0	56
DS572701.1	1124015	1124068	1	1	1	5	0	74
DS572701.1	1132921	1132999	2	2	1	253	1	73
DS572701.1	1133073	1133547	2	2	1	167	0	73
DS572701.1	1139007	1139058	2	2	1	1	0	3
DS572701.1	1139244	1139656	2	2	1	1	0	14
DS572701.1	1142247	1142301	2	2	1	14	0	68
DS572701.1	1142958	1143013	2	2	1	9	0	52
DS572701.1	1143066	1143155	2	2	1	5	0	51
DS572701.1	1148177	1148235	2	2	1	39	0	63
DS572701.1	1148299	1148449	2	2	1	38	0	63
DS572701.1	1148605	1148752	2	2	1	16	0	63
DS572701.1	1151773	1151818	2	2	1	37	0	68
DS572701.1	1152740	1152795	2	2	1	17	0	58
DS572701.1	1152854	1152940	2	2	1	2	0	6
DS572701.1	1154192	1154247	2	2	1	16	0	73
DS572701.1	1154561	1154621	2	2	1	32	0	73
DS572701.1	1154929	1154989	2	2	1	10	0	60
DS572701.1	1158214	1158320	1	1	1	1	0	14
DS572701.1	1166048	1166129	2	2	1	3	0	70
DS572701.1	1178185	1178238	1	1	1	667	0	75
DS572701.1	1179888	1179967	2	2	1	11	0	74
DS572701.1	1180062	1180109	2	2	1	8	0	63
DS572701.1	1186569	1187134	1	1	1	117	0	75
DS572701.1	1191775	1191833	1	1	1	73	0	74
DS572701.1	1194039	1194100	1	1	1	4	0	24
DS572701.1	1200338	1200385	2	2	1	6	0	68
DS572701.1	1200494	1200552	2	2	1	9	0	68
DS572701.1	1201945	1201994	1	1	1	31	0	51
DS572701.1	1202169	1202223	1	1	1	133	0	68
DS572701.1	1202291	1202371	1	1	1	159	0	69
DS572701.1	1203092	1203143	1	1	1	184	0	75
DS572701.1	1203228	1203278	1	1	1	193	0	75
DS572701.1	1203421	1203471	1	1	1	176	0	75
DS572701.1	1213546	1213604	2	2	1	888	0	75
DS572701.1	1213762	1213830	2	2	1	929	0	75
DS572701.1	1217351	1217440	0	0	0	271	12	75
DS572701.1	1217612	1217720	1	1	1	15	2	67
DS572701.1	1217612	1219356	1	1	0	436	10	75
DS572701.1	1219290	1219356	1	1	1	3	0	37
DS572701.1	1224234	1224296	2	2	1	5	0	73
DS572701.1	1224431	1224494	2	2	1	7	0	54
DS572701.1	1225085	1225242	2	2	1	4	0	74
DS572701.1	1226020	1226199	1	1	1	535	0	52
DS572701.1	1226421	1226476	1	1	1	2579	1	75
DS572701.1	1228796	1228848	1	1	1	2589	0	75
DS572701.1	1235201	1235312	1	1	1	1	0	32
DS572701.1	1235478	1235558	1	1	1	2	0	74
DS572701.1	1235800	1235857	1	1	1	2	0	47
DS572701.1	1235800	1235970	1	1	0	11	0	64
DS572701.1	1235905	1235970	1	1	1	1	0	30
DS572701.1	1236417	1236486	1	1	1	15	0	73
DS572701.1	1238046	1238101	2	2	1	10	0	75
DS572701.1	1249590	1249684	2	2	1	1022	0	75
DS572701.1	1257887	1257947	2	2	1	10	0	74
DS572701.1	1258888	1258944	2	2	1	14	0	72
DS572701.1	1258888	1259389	2	2	0	5	0	21
DS572701.1	1259290	1259389	2	2	1	9	0	22
DS572701.1	1259411	1259475	2	2	1	10	0	21
DS572701.1	1259549	1259724	2	2	1	7	0	68
DS572701.1	1262325	1262429	1	1	1	105	0	10
DS572701.1	1262440	1262607	1	1	1	111	0	10
DS572701.1	1262704	1262763	1	1	1	185	0	75
DS572701.1	1262865	1262929	1	1	1	174	0	74
DS572701.1	1265925	1266073	1	1	1	1	0	71
DS572701.1	1269210	1269270	1	1	1	4769	261	25
DS572701.1	1269352	1269406	1	1	1	21636	533	75
DS572701.1	1269524	1269583	1	1	1	27978	758	58
DS572701.1	1269635	1269690	1	1	1	25	0	51
DS572701.1	1269635	1297626	1	1	0	1	0	14
DS572701.1	1284323	1284458	1	1	1	385	0	75
DS572701.1	1284756	1284813	1	1	1	370	0	75
DS572701.1	1284945	1285000	1	1	1	382	0	75
DS572701.1	1296075	1296168	1	1	1	1	0	15
DS572701.1	1297117	1419538	1	1	0	0	6	14
DS572701.1	1300729	1300796	1	1	1	3085	1	75
DS572701.1	1301586	1301639	1	1	1	812	0	69
DS572701.1	1305189	1305295	1	1	1	1	0	28
DS572701.1	1305450	1305513	1	1	1	3	0	65
DS572701.1	1306305	1306344	1	1	1	1	0	34
DS572701.1	1309751	1309811	1	1	1	24	0	71
DS572701.1	1323601	1323754	1	1	1	188	0	74
DS572701.1	1324115	1324533	1	1	0	64	0	75
DS572701.1	1324426	1324533	1	1	1	142	0	75
DS572701.1	1324873	1324939	1	1	1	236	0	75
DS572701.1	1328440	1328491	1	1	1	1	0	6
DS572701.1	1328552	1328603	1	1	1	2	0	60
DS572701.1	1331371	1331429	2	2	1	7	0	14
DS572701.1	1331619	1331674	2	2	1	62	0	74
DS572701.1	1342484	1343520	2	2	0	1	0	30
DS572701.1	1342527	1343520	2	2	1	33	0	73
DS572701.1	1344538	1344603	2	2	1	11	0	74
DS572701.1	1345983	1346051	1	1	1	1	0	14
DS572701.1	1350389	1350448	2	2	1	92	0	73
DS572701.1	1350744	1350814	2	2	1	61	1	48
DS572701.1	1350863	1350917	2	2	1	16	0	9
DS572701.1	1350863	1351071	2	2	0	64	1	48
DS572701.1	1351124	1351185	2	2	1	15	0	64
DS572701.1	1351124	1351384	2	2	0	69	1	55
DS572701.1	1351328	1351384	2	2	1	11	0	71
DS572701.1	1351568	1351630	2	2	1	3	0	59
DS572701.1	1353314	1353413	1	1	1	3	0	60
DS572701.1	1357463	1357523	1	1	1	455	1	47
DS572701.1	1357571	1357670	1	1	1	839	1	47
DS572701.1	1358342	1358455	2	2	1	3	0	70
DS572701.1	1358569	1358621	2	2	1	1	0	9
DS572701.1	1365084	1365143	1	1	1	2	0	65
DS572701.1	1365762	1365831	1	1	1	3	0	51
DS572701.1	1367195	1367330	2	2	1	17	0	74
DS572701.1	1371156	1371290	2	2	1	62	0	67
DS572701.1	1371358	1371385	2	2	1	75	0	67
DS572701.1	1371735	1371796	2	2	1	1896	0	75
DS572701.1	1371982	1372029	2	2	1	413	0	49
DS572701.1	1376484	1376545	2	2	1	1	0	46
DS572701.1	1378081	1378134	2	2	1	5	0	70
DS572701.1	1378381	1378436	2	2	1	6	0	70
DS572701.1	1385912	1385970	1	1	1	72	0	73
DS572701.1	1391018	1391076	1	1	1	2	0	40
DS572701.1	1391612	1391673	1	1	1	24	0	75
DS572701.1	1391777	1391841	1	1	1	9	0	70
DS572701.1	1395592	1395732	2	2	1	41	0	74
DS572701.1	1406490	1406596	1	1	1	10	0	74
DS572701.1	1407412	1407473	1	1	1	20	0	73
DS572701.1	1407628	1407816	1	1	1	22	0	74
DS572701.1	1409195	1409276	1	1	1	1	0	15
DS572701.1	1409924	1409978	1	1	1	18	0	74
DS572701.1	1410471	1411286	1	1	1	19	0	75
DS572701.1	1415833	1415891	1	1	1	2	0	68
DS572701.1	1417702	1417955	1	1	1	3	0	69
DS572701.1	1417702	1418765	1	1	0	749	7	75
DS572701.1	1418702	1418765	1	1	1	3	0	57
DS572701.1	1419250	1419531	1	1	1	1	0	72
DS572701.1	1419996	1420256	0	0	0	687	17	75
DS572701.1	1420434	1420485	1	1	1	19	0	5
DS572701.1	1423115	1423529	1	1	1	1	0	16
DS572701.1	1426182	1426273	1	1	1	19	1	75
DS572701.1	1426356	1426875	0	0	0	34	1	74
DS572701.1	1427254	1427347	1	1	1	52	0	75
DS572701.1	1427563	1427641	1	1	1	40	0	73
DS572701.1	1433682	1433743	1	1	1	1	0	9
DS572701.1	1434002	1434070	1	1	1	17	0	74
DS572701.1	1444118	1444281	2	2	1	1	0	73
DS572701.1	1453756	1453815	2	2	1	41	0	75
DS572701.1	1457100	1457302	2	2	1	1379	0	75
DS572701.1	1463808	1463862	2	2	1	15	0	74
DS572701.1	1467165	1467319	2	2	1	14	0	65
DS572701.1	1468824	1468914	1	1	1	20	0	75
DS572701.1	1469329	1469383	1	1	1	21	0	72
DS572701.1	1472096	1472250	2	2	1	7	0	72
DS572701.1	1472096	1472582	2	2	0	7	0	74
DS572701.1	1472822	1472884	2	2	1	10	0	61
DS572701.1	1472915	1473179	1	1	0	6	0	44
DS572701.1	1472946	1473175	2	2	1	2	0	24
DS572716.1	2252	2328	2	2	1	232	0	75
DS572716.1	10928	10964	2	2	1	20	0	74
DS572716.1	11760	11872	2	2	1	2	0	19
DS572716.1	13818	13892	2	2	1	15	0	75
DS572716.1	27404	27878	1	1	1	28	0	73
DS572716.1	39677	39823	2	2	1	1	0	64
DS572716.1	42962	43013	2	2	1	4	0	75
DS572716.1	46072	46111	1	1	1	26	0	74
DS572716.1	50118	50163	1	1	1	1	0	13
DS572716.1	52464	52543	2	2	1	1	0	12
DS572716.1	56379	56469	2	2	1	497	0	75
DS572716.1	56918	57070	2	2	1	489	0	75
DS572716.1	57687	57744	2	2	1	472	0	75
DS572716.1	58191	58944	2	2	1	19	0	9
DS572716.1	64529	64582	2	2	1	3	0	54
DS572716.1	64934	65007	2	2	1	5	0	74
DS572716.1	65372	65431	2	2	1	4	0	68
DS572716.1	65590	65668	2	2	1	3	0	63
DS572716.1	66375	66427	2	2	1	3	0	39
DS572716.1	66467	66523	2	2	1	3	0	39
DS572716.1	86074	86128	2	2	1	106	0	75
DS572716.1	86400	86452	2	2	1	87	0	74
DS572716.1	86746	86808	2	2	1	86	0	73
DS572716.1	86944	87004	2	2	1	106	0	75
DS572716.1	94065	94156	2	2	1	66	0	73
DS572716.1	95087	95189	2	2	1	104	0	43
DS572716.1	95232	95306	2	2	1	51	0	42
DS572716.1	130612	130699	2	2	1	84	0	52
DS572716.1	142598	142682	1	1	1	7	0	74
DS572716.1	145294	145348	2	2	1	689	0	75
DS572716.1	145450	145517	2	2	1	689	0	75
DS572716.1	150447	150511	2	2	1	239	0	75
DS572716.1	150649	150709	2	2	1	228	0	75
DS572716.1	150897	150956	2	2	1	72	0	75
DS572716.1	157074	157216	2	2	0	1	0	58
DS572716.1	157132	157208	1	1	1	750	0	75
DS572716.1	158886	159016	1	1	1	730	0	65
DS572716.1	159081	159139	1	1	1	784	0	65
DS572716.1	162075	162274	2	2	1	229	0	74
DS572716.1	162911	162980	2	2	1	212	0	45
DS572716.1	163025	163240	2	2	1	148	0	45
DS572716.1	164162	164329	2	2	1	4158	1	75
DS572716.1	164923	165042	2	2	1	1169	0	60
DS572716.1	169824	169889	2	2	1	1	0	47
DS572716.1	175377	175431	2	2	1	2	0	59
DS572716.1	177153	177224	1	1	1	1	0	25
DS572716.1	180799	180893	1	1	1	9	0	53
DS572716.1	182213	182751	0	0	0	105	11	31
DS572716.1	182909	182990	2	2	1	1	0	18
DS572716.1	183099	183267	2	2	1	2	0	31
DS572716.1	183099	183429	2	2	0	902	23	75
DS572716.1	189000	189062	2	2	1	4041	0	75
DS572716.1	189312	189380	2	2	1	3643	0	75
DS572716.1	191506	191590	1	1	1	46	0	73
DS572716.1	209015	209071	2	2	1	650	0	75
DS572716.1	209288	209345	2	2	1	575	0	75
DS572716.1	209472	209577	2	2	1	289	0	34
DS572716.1	209612	209676	2	2	1	211	0	34
DS572716.1	209746	210272	2	2	1	55	0	23
DS572716.1	221775	221842	2	2	1	16	0	72
DS572716.1	223966	224032	2	2	1	164	0	75
DS572716.1	224354	224456	2	2	1	151	0	74
DS572716.1	233581	234259	2	2	1	84	0	73
DS572716.1	234524	234720	2	2	1	55	0	74
DS572716.1	234894	235179	2	2	1	12	0	41
DS572716.1	235891	236161	1	1	1	7	0	69
DS572716.1	236481	237110	1	1	1	14	0	71
DS572716.1	254876	254971	2	2	1	3042	0	75
DS572716.1	256880	257121	2	2	1	6	0	62
DS572716.1	262752	262822	2	2	1	1	0	26
DS572716.1	262849	262907	2	2	1	1	0	10
DS572716.1	264830	264899	1	1	1	118	0	75
DS572716.1	265476	265600	1	1	1	417	0	75
DS572716.1	273358	273438	1	1	1	14	0	48
DS572716.1	279718	280026	0	0	0	6	0	49
DS572716.1	280363	280418	1	1	1	1	0	21
DS572716.1	282762	282849	2	2	1	47	0	68
DS572716.1	282918	283058	2	2	1	5	0	9
DS572716.1	311563	311667	2	2	1	54	0	57
DS572716.1	311725	311780	2	2	1	56	0	57
DS572716.1	311901	311948	2	2	1	63	0	75
DS572716.1	312169	312220	2	2	1	53	0	74
DS572716.1	312548	312604	2	2	1	55	0	45
DS572716.1	312658	312708	2	2	1	6	0	53
DS572716.1	312959	313014	2	2	1	45	0	74
DS572716.1	324997	325082	2	2	1	9	0	48
DS572716.1	325131	325180	2	2	1	2749	60	27
DS572716.1	325208	325266	2	2	1	2775	58	29
DS572716.1	328295	328390	1	1	1	8	0	71
DS572716.1	330979	331049	2	2	1	3	0	57
DS572716.1	332038	332090	2	2	1	1	0	17
DS572716.1	333366	333423	2	2	1	1	0	70
DS572716.1	336973	337025	2	2	1	4	0	45
DS572716.1	337571	337620	2	2	1	2	0	35
DS572716.1	338346	338401	2	2	1	5	0	62
DS572716.1	351077	351204	1	1	1	5	0	48
DS572716.1	364304	364355	1	1	1	4428	1	75
DS572716.1	383593	383659	1	1	1	3	0	58
DS572716.1	394049	394470	0	0	0	122	0	51
DS572716.1	403153	403204	2	2	1	70	0	75
DS572716.1	408707	408785	2	2	1	364	0	75
DS572716.1	409220	409391	0	0	0	234	11	35
DS572716.1	409425	409651	2	2	1	196	9	38
DS572716.1	410468	410586	1	1	1	195	0	75
DS572716.1	411060	411146	1	1	1	209	0	75
DS572716.1	411289	411347	1	1	1	122	0	75
DS572716.1	416774	416843	2	2	1	231	0	75
DS572716.1	416992	417050	2	2	1	96	0	75
DS572716.1	430860	430910	1	1	1	8	0	70
DS572716.1	430860	432570	1	1	0	20	0	73
DS572716.1	432513	433460	1	1	0	10	0	73
DS572716.1	433239	433460	1	1	1	44	0	74
DS572716.1	434274	434324	1	1	1	39	0	75
DS572716.1	434274	435001	1	1	0	5	0	75
DS572716.1	434950	435001	1	1	1	33	0	75
DS572716.1	435209	435257	1	1	1	35	0	74
DS572716.1	435546	435595	1	1	1	35	0	72
DS572716.1	440914	441004	2	2	1	2	0	66
DS572716.1	450793	451004	1	1	1	19	0	71
DS572716.1	461037	461116	1	1	1	39	0	73
DS572716.1	465430	465472	1	1	1	2376	1	75
DS572716.1	468507	468565	1	1	1	26	0	73
DS572716.1	472390	472441	1	1	1	26	0	75
DS572716.1	472410	472446	2	2	0	3	2	14
DS572716.1	473691	473800	2	2	1	1313	0	75
DS572716.1	473929	474052	2	2	1	2356	0	75
DS572716.1	474573	474901	1	1	1	3	0	14
DS572716.1	475028	475097	1	1	1	9	0	72
DS572716.1	476243	476328	2	2	1	2	0	57
DS572716.1	479252	479417	2	2	1	41	0	21
DS572716.1	479438	479529	2	2	1	31	0	20
DS572716.1	488051	488099	2	2	1	1077	0	75
DS572716.1	488176	488277	2	2	1	1084	0	75
DS572716.1	489528	489617	1	1	1	120	0	75
DS572716.1	494996	495054	2	2	1	3	0	58
DS572716.1	497932	497990	1	1	1	63	0	75
DS572716.1	498388	498445	1	1	1	25	0	72
DS572716.1	498826	499019	1	1	1	58	0	75
DS572716.1	517338	517364	1	1	1	64	0	75
DS572716.1	522761	522860	1	1	1	3460	2	75
DS572716.1	524256	524697	1	1	1	874	0	63
DS572716.1	534871	534940	2	2	1	932	0	75
DS572716.1	535022	535084	2	2	1	953	0	75
DS572716.1	535269	535340	2	2	1	905	0	75
DS572716.1	535436	535494	2	2	1	937	0	75
DS572716.1	536009	536069	2	2	1	874	0	75
DS572716.1	541801	541853	2	2	1	755	0	75
DS572716.1	542221	542286	2	2	1	902	0	75
DS572716.1	542526	542595	2	2	1	900	0	73
DS572716.1	542667	542721	2	2	1	885	0	72
DS572716.1	547713	548016	1	1	1	32	0	74
DS572716.1	548263	548379	1	1	1	629	10	75
DS572716.1	554719	554819	2	2	1	21	0	9
DS572716.1	557565	557628	1	1	1	91	0	74
DS572716.1	557703	557759	1	1	1	43	0	74
DS572716.1	560756	560817	2	2	1	31	0	74
DS572716.1	560763	560840	2	2	0	781	17	20
DS572716.1	560858	560975	2	2	0	778	17	24
DS572716.1	560926	560975	2	2	1	39	0	75
DS572716.1	562766	562823	2	2	1	856	0	75
DS572716.1	565197	565249	2	2	1	859	0	75
DS572716.1	573827	573961	1	1	1	9	0	72
DS572716.1	576055	576123	1	1	1	9	0	63
DS572716.1	578188	578242	1	1	1	41	0	73
DS572716.1	578488	578545	1	1	1	46	0	74
DS572716.1	578739	579254	1	1	1	46	0	74
DS572716.1	584296	584657	1	1	1	37	0	74
DS572716.1	585016	585098	1	1	1	97	0	41
DS572716.1	585140	585222	1	1	1	92	0	41
DS572716.1	585321	585378	1	1	1	110	0	74
DS572716.1	586031	586097	1	1	1	132	0	74
DS572716.1	586685	586764	1	1	1	96	0	75
DS572716.1	588437	588509	1	1	1	1	0	61
DS572716.1	591406	591471	1	1	1	4	0	64
DS572716.1	592593	592645	1	1	1	5	0	74
DS572716.1	594475	594556	1	1	1	19	6	70
DS572716.1	595914	595967	1	1	1	19	0	72
DS572716.1	598819	598895	2	2	1	252	0	74
DS572716.1	605844	605893	2	2	1	1	0	13
DS572716.1	606061	606148	2	2	1	1	0	61
DS572716.1	609330	609386	1	1	1	154	0	75
DS572716.1	610775	610926	1	1	1	144	0	75
DS572716.1	611963	612022	2	2	1	61	0	74
DS572716.1	611963	612177	2	2	0	111	0	75
DS572716.1	612118	612465	2	2	0	36	0	14
DS572716.1	612416	612465	2	2	1	86	0	14
DS572716.1	612480	612531	2	2	1	89	1	14
DS572716.1	612635	612713	2	2	1	94	1	74
DS572716.1	612843	612903	2	2	1	92	1	27
DS572716.1	612930	613015	2	2	1	92	0	26
DS572716.1	615471	615525	1	1	1	398	0	75
DS572716.1	615691	615760	1	1	1	396	0	75
DS572716.1	617353	617411	2	2	1	1	0	18
DS572716.1	619990	620037	2	2	1	1	0	35
DS572716.1	620431	620503	2	2	1	2	0	67
DS572716.1	620876	620938	2	2	1	2	0	57
DS572723.1	5130	5188	1	1	1	11	0	34
DS572723.1	5223	5270	1	1	1	12	0	34
DS572723.1	5337	5443	1	1	1	10	0	66
DS572723.1	5551	5612	1	1	1	8	0	29
DS572723.1	5642	5703	1	1	1	6	0	28
DS572723.1	5732	5779	1	1	1	5	0	28
DS572723.1	9075	9131	1	1	1	275	0	75
DS572723.1	9219	9269	1	1	1	291	0	75
DS572723.1	11304	11431	2	2	1	1	0	66
DS572723.1	15418	15464	2	2	1	128	0	74
DS572723.1	19824	19894	2	2	1	245	0	46
DS572723.1	19941	19998	2	2	1	297	0	46
DS572723.1	29177	29614	2	2	1	12	0	71
DS572723.1	33254	33309	2	2	1	5	0	63
DS572723.1	33659	33752	2	2	1	1	0	66
DS572723.1	35792	35843	1	1	1	5	0	68
DS572723.1	37270	37509	1	1	1	2	0	36
DS572723.1	37644	37700	1	1	1	9	0	72
DS572723.1	37996	38223	1	1	1	9	0	72
DS572723.1	48261	48313	2	2	1	4	0	65
DS572723.1	48261	48556	2	2	0	51	0	74
DS572723.1	48484	49112	2	2	0	13	0	66
DS572723.1	49058	49112	2	2	1	85	0	13
DS572723.1	49125	49324	2	2	0	87	0	13
DS572723.1	49272	49324	2	2	1	12	0	74
DS572723.1	49482	49528	2	2	1	14	0	19
DS572723.1	49548	49601	2	2	1	15	0	19
DS572723.1	49548	49833	2	2	0	58	0	75
DS572723.1	49773	49833	2	2	1	8	0	71
DS572723.1	51259	51347	2	2	1	1	0	19
DS572723.1	51396	51722	0	0	0	16	0	69
DS572723.1	54417	54478	2	2	1	175	0	75
DS572723.1	54673	54733	2	2	1	158	0	75
DS572723.1	55282	55342	2	2	1	17	0	71
DS572723.1	55282	55726	2	2	0	7	0	60
DS572723.1	55588	55726	2	2	1	141	4	22
DS572723.1	55749	55805	2	2	1	131	4	22
DS572723.1	66175	66226	1	1	1	491	0	75
DS572723.1	66342	72256	2	2	0	0	1	15
DS572723.1	71448	71499	1	1	1	68	0	27
DS572723.1	71527	71685	1	1	1	99	0	30
DS572723.1	71837	71889	1	1	1	255	0	75
DS572723.1	72144	72197	1	1	1	283	0	74
DS572723.1	87964	88018	1	1	1	39	0	74
DS572723.1	88211	88262	1	1	1	40	0	74
DS572723.1	90648	90706	1	1	1	9	0	72
DS572723.1	91073	91156	1	1	1	32	0	72
DS572723.1	100650	100705	2	2	1	5	0	54
DS572723.1	100953	101009	2	2	1	7	0	11
DS572723.1	101119	101177	2	2	1	2	0	70
DS572723.1	101328	101379	2	2	1	4	0	44
DS572723.1	101424	101476	2	2	1	13	0	67
DS572723.1	105226	105320	1	1	1	72	0	74
DS572723.1	106063	106117	1	1	1	80	0	74
DS572723.1	108252	108313	1	1	1	6	0	72
DS572723.1	108670	108742	1	1	1	4	0	74
DS572723.1	109642	109693	1	1	1	59	0	74
DS572723.1	109805	109868	1	1	1	3777	74	75
DS572723.1	119485	119845	2	2	1	1	0	21
DS572723.1	120210	120336	2	2	1	3	0	25
DS572723.1	120572	120664	2	2	1	4	0	57
DS572723.1	120572	121299	2	2	0	2031	54	54
DS572723.1	121050	121299	2	2	1	4	0	61
DS572723.1	121389	121442	2	2	1	3	0	71
DS572723.1	126303	126531	1	1	1	2	0	59
DS572723.1	134163	134258	0	0	0	129	3	36
DS572723.1	134295	134343	2	2	1	85	1	36
DS572723.1	144842	144896	2	2	1	1	0	59
DS572723.1	148179	148236	2	2	1	2	0	43
DS572723.1	149276	149377	2	2	1	2	0	74
DS572723.1	149886	149937	2	2	1	3	0	50
DS572723.1	152841	152896	1	1	1	311	0	75
DS572723.1	153362	153420	1	1	1	181	0	75
DS572723.1	154028	154066	2	2	1	210	0	74
DS572723.1	154345	154394	2	2	1	25	0	73
DS572723.1	154345	154711	2	2	0	203	0	74
DS572723.1	154658	154711	2	2	1	23	0	68
DS572723.1	154929	154979	2	2	1	216	4	75
DS572723.1	155167	155219	2	2	1	13	0	69
DS572723.1	155321	155543	2	2	1	4	0	23
DS572723.1	155883	170914	2	2	0	0	1	12
DS572723.1	163309	163376	1	1	1	1	0	8
DS572723.1	164219	164274	1	1	1	1	0	69
DS572723.1	164424	164473	1	1	1	1	0	51
DS572723.1	166259	166332	1	1	1	30	0	75
DS572723.1	169331	169427	1	1	1	163	0	74
DS572723.1	171552	171632	2	2	1	40764	3	75
DS572723.1	172331	172387	2	2	1	16523	0	75
DS572723.1	173646	173699	1	1	1	19	0	73
DS572723.1	174916	174971	1	1	1	49	0	73
DS572723.1	178554	178685	1	1	1	6	0	6
DS572723.1	178812	178867	1	1	1	210	0	75
DS572723.1	179645	179698	1	1	1	395	0	75
DS572723.1	181149	181985	2	2	1	2	0	33
DS572723.1	182019	182082	2	2	1	6377	167	34
DS572723.1	182273	182326	2	2	1	12381	85	75
DS572723.1	184782	184831	2	2	1	212	0	75
DS572723.1	186488	186581	2	2	1	32	0	43
DS572723.1	186707	186781	2	2	1	29	0	75
DS572723.1	187446	187498	1	1	1	1	0	55
DS572723.1	204416	204509	1	1	1	299	0	75
DS572723.1	206074	206125	2	2	1	19	0	74
DS572723.1	212972	213022	1	1	1	17	0	74
DS572723.1	213884	213935	1	1	1	25	0	73
DS572723.1	217090	217175	1	1	1	4	0	63
DS572723.1	217446	217505	1	1	1	3	0	69
DS572723.1	217868	217955	1	1	1	2	0	35
DS572723.1	227958	228037	1	1	1	23	0	74
DS572723.1	228645	228710	2	2	1	11	0	70
DS572723.1	229094	229153	2	2	1	10	0	29
DS572723.1	229183	229242	2	2	1	10	0	31
DS572723.1	229399	229460	2	2	1	6	0	73
DS572723.1	232740	232818	2	2	1	1	0	60
DS572723.1	232963	233083	2	2	1	1	0	32
DS572723.1	239527	239586	2	2	1	204	0	75
DS572723.1	239786	239837	2	2	1	191	0	75
DS572723.1	240281	240337	2	2	1	168	0	74
DS572723.1	241525	241737	1	1	1	179	0	75
DS572723.1	242233	242284	1	1	1	262	0	75
DS572723.1	242862	242916	1	1	1	18	0	74
DS572723.1	242862	243198	1	1	0	241	0	75
DS572723.1	243143	243198	1	1	1	13	0	74
DS572723.1	245760	245831	1	1	1	2	0	60
DS572723.1	246524	246599	1	1	1	2	0	40
DS572723.1	246835	246891	1	1	1	4	0	55
DS572723.1	246947	247015	1	1	1	4	0	55
DS572723.1	247114	247176	1	1	1	2	0	55
DS572723.1	260818	260873	2	2	1	3036	2	75
DS572723.1	260961	261015	2	2	1	3043	1	75
DS572723.1	262700	263078	2	2	1	1763	0	42
DS572723.1	263118	263503	2	2	1	1262	0	39
DS572723.1	272513	291574	1	1	0	0	2	12
DS572723.1	283495	283541	2	2	1	250	0	74
DS572723.1	283726	283799	2	2	1	255	0	31
DS572723.1	283726	283957	2	2	0	2	0	14
DS572723.1	283830	283957	2	2	1	255	0	31
DS572723.1	284004	284193	2	2	1	242	0	46
DS572723.1	284296	284434	2	2	1	253	0	75
DS572723.1	285414	285483	2	2	1	3	0	39
DS572723.1	286510	286562	2	2	1	3	0	62
DS572723.1	291716	291808	1	1	1	69460	5	75
DS572723.1	296172	296259	1	1	1	27	0	74
DS572723.1	300582	300635	2	2	1	25	0	70
DS572723.1	300758	301278	2	2	1	5	0	24
DS572723.1	302832	302889	1	1	1	81	0	74
DS572723.1	304519	304600	1	1	1	92	0	74
DS572723.1	309838	309907	2	2	1	1	0	58
DS572723.1	310026	310119	2	2	1	4	0	50
DS572723.1	310026	310316	2	2	0	551	14	36
DS572723.1	310260	310316	2	2	1	3	0	53
DS572723.1	328768	328855	1	1	1	1	0	56
DS572723.1	328981	329063	1	1	1	1	0	64
DS572723.1	334510	334573	1	1	1	38	0	26
DS572723.1	335906	335963	2	2	1	4	0	48
DS572723.1	340204	340260	2	2	1	2	0	39
DS572723.1	342055	342104	2	2	1	8	0	68
DS572723.1	342338	342394	2	2	1	35	0	74
DS572723.1	342998	343054	2	2	1	3	0	56
DS572723.1	346321	346384	2	2	1	9	0	42
DS572723.1	346321	346520	2	2	0	2	0	73
DS572723.1	346427	346520	2	2	1	7	0	42
DS572723.1	346648	346694	2	2	1	1	0	43
DS572723.1	347196	347260	2	2	1	5	0	58
DS572723.1	356381	356431	2	2	1	608	0	75
DS572723.1	357655	357709	1	1	1	161	0	75
DS572723.1	360171	360305	2	2	1	56	0	73
DS572723.1	361831	361881	2	2	1	61	0	75
DS572723.1	362346	362405	2	2	1	63	0	74
DS572723.1	367324	367375	1	1	1	1	0	16
DS572725.1	22802	23060	2	2	1	14	0	74
DS572725.1	23982	24241	2	2	1	11	0	66
DS572725.1	24308	24405	2	2	1	11	0	66
DS572725.1	26826	26884	2	2	1	355	1	75
DS572725.1	28786	28853	1	1	1	83	0	75
DS572725.1	39514	39760	1	1	1	9	0	68
DS572725.1	44581	44663	2	2	1	499	0	75
DS572725.1	48074	48150	2	2	1	25	0	73
DS572725.1	65960	66019	1	1	1	101	0	75
DS572725.1	66097	66158	1	1	1	142	0	75
DS572725.1	66239	66291	1	1	1	145	0	48
DS572725.1	66340	66392	1	1	1	147	0	48
DS572725.1	66753	66805	1	1	1	142	0	75
DS572725.1	66961	67035	1	1	1	2	0	50
DS572725.1	66961	67526	1	1	0	142	0	75
DS572725.1	67636	67693	1	1	1	142	0	75
DS572725.1	68491	68649	2	2	1	93	0	74
DS572725.1	69282	69357	2	2	1	80	0	75
DS572725.1	71229	71333	2	2	1	7620	0	75
DS572725.1	71747	71958	2	2	1	7641	0	75
DS572725.1	74008	74072	1	1	1	117	0	74
DS572725.1	75272	75328	2	2	1	9	0	71
DS572725.1	75511	75588	2	2	1	7	0	64
DS572725.1	75704	75761	2	2	1	13	1	38
DS572725.1	75800	75902	2	2	1	5	0	38
[truncated: 11,484 more rows]

## Sheet: STAR_Control_03.SJ.out.tab
DS572696.1	881	935	1	1	1	68	0	71
DS572696.1	881	1403	1	1	0	90	0	74
DS572696.1	1339	1403	1	1	1	120	0	75
DS572696.1	1637	1706	1	1	1	215	0	75
DS572696.1	1864	1931	1	1	1	11	0	12
DS572696.1	6284	6336	1	1	1	24	0	74
DS572696.1	9764	9820	2	2	1	11	0	72
DS572696.1	12961	13030	2	2	1	169	0	75
DS572696.1	17129	17182	2	2	1	1	0	55
DS572696.1	23625	23725	1	1	1	5	0	70
DS572696.1	23879	23982	1	1	1	3	0	31
DS572696.1	25664	26149	2	2	1	25	0	72
DS572696.1	33398	33467	1	1	1	8	0	71
DS572696.1	38265	38322	1	1	1	746	0	75
DS572696.1	39489	39538	1	1	1	706	1	75
DS572696.1	42647	43016	1	1	1	31	0	73
DS572696.1	43090	43546	1	1	1	36	0	73
DS572696.1	86305	86469	2	2	1	14	0	74
DS572696.1	102873	103085	2	2	1	10	0	67
DS572696.1	103705	103794	2	2	1	15	0	58
DS572696.1	104304	104360	2	2	1	6	0	73
DS572696.1	111802	111838	1	1	1	523	0	75
DS572696.1	113820	114410	2	2	0	179	0	72
DS572696.1	113829	114419	1	1	0	2345	6	63
DS572696.1	114349	114414	2	2	1	4	0	55
DS572696.1	116102	116163	2	2	1	9	0	72
DS572696.1	132736	132793	1	1	1	3043	0	75
DS572696.1	133313	133361	1	1	1	3049	1	75
DS572696.1	133313	133606	1	1	0	2	0	58
DS572696.1	133553	133606	1	1	1	3099	0	75
DS572696.1	134171	134212	1	1	1	2989	0	75
DS572696.1	134301	134377	1	1	1	2998	0	75
DS572696.1	134301	134466	1	1	0	1	0	58
DS572696.1	135940	136114	2	2	1	5	0	58
DS572696.1	137786	137856	1	1	1	7	0	66
DS572696.1	137987	138067	1	1	1	179	0	75
DS572696.1	138249	138366	1	1	1	163	0	75
DS572696.1	142559	142651	1	1	1	12	0	68
DS572696.1	142972	143030	1	1	1	8	0	75
DS572696.1	156580	156735	1	1	1	2	1	12
DS572696.1	156580	157108	1	1	0	560	0	75
DS572696.1	156904	157108	1	1	1	1	0	14
DS572696.1	163726	163778	1	1	1	12767	2	75
DS572696.1	168197	168249	2	2	1	247	0	75
DS572696.1	168632	168686	2	2	1	245	0	75
DS572696.1	175140	175194	1	1	1	30	0	64
DS572696.1	175321	175417	1	1	1	72	0	75
DS572696.1	175321	175584	1	1	0	1063	33	27
DS572696.1	175530	175584	1	1	1	69	0	75
DS572696.1	175684	175741	1	1	1	81	1	75
DS572696.1	175868	175918	1	1	1	92	2	74
DS572696.1	176926	176978	1	1	1	448	0	52
DS572696.1	177029	177088	1	1	1	531	0	51
DS572696.1	177213	177318	1	1	1	539	0	75
DS572696.1	179170	179222	2	2	1	1	0	28
DS572696.1	183281	183344	1	1	1	33	0	74
DS572696.1	183444	183496	1	1	1	31	0	74
DS572696.1	192345	192417	1	1	1	35	0	67
DS572696.1	195079	195166	2	2	1	3	0	32
DS572696.1	195287	195372	2	2	1	17	0	66
DS572696.1	195716	195783	2	2	1	18	0	72
DS572696.1	196492	196616	2	2	1	21	0	75
DS572696.1	197209	197790	2	2	1	22	0	73
DS572696.1	199168	199222	2	2	1	35	0	74
DS572696.1	205820	205868	2	2	1	217	0	51
DS572696.1	205919	205972	2	2	1	213	0	50
DS572696.1	207775	208078	2	2	0	27	0	74
DS572696.1	207895	208071	2	2	1	226	0	75
DS572696.1	212171	212257	1	1	1	181	0	28
DS572696.1	212327	212380	1	1	1	664	0	69
DS572696.1	212709	212762	1	1	1	1662	0	75
DS572696.1	222724	222775	2	2	1	27	0	72
DS572696.1	224705	224738	2	2	1	50	0	75
DS572696.1	230173	230228	2	2	1	68	0	74
DS572696.1	231480	231556	2	2	1	63	0	74
DS572696.1	234112	234169	2	2	1	347	0	75
DS572696.1	234494	234550	2	2	1	329	0	75
DS572696.1	234833	234924	2	2	1	143	0	75
DS572696.1	236837	236891	1	1	1	86	0	75
DS572696.1	238551	238609	1	1	1	80	0	75
DS572696.1	239423	239473	1	1	1	17	0	75
DS572696.1	248212	248609	1	1	1	2040	1	75
DS572696.1	251370	251447	2	2	1	1448	0	75
DS572696.1	262122	262243	1	1	1	1031	0	13
DS572696.1	262257	262379	1	1	1	1215	0	13
DS572696.1	262770	262849	1	1	1	3895	0	75
DS572696.1	262770	263077	1	1	0	1	0	64
DS572696.1	262931	263077	1	1	1	3948	0	75
DS572696.1	264370	264449	1	1	1	74	0	75
DS572696.1	264668	264792	1	1	1	160	0	75
DS572696.1	265177	265314	1	1	1	136	0	75
DS572696.1	266452	266505	2	2	1	2	0	67
DS572696.1	272900	273064	1	1	0	100	4	75
DS572696.1	273158	273339	0	0	0	114	5	75
DS572696.1	278679	278728	2	2	1	4	0	69
DS572696.1	285266	285316	2	2	1	7	0	74
DS572696.1	289393	289445	2	2	1	15	0	69
DS572696.1	290579	290640	1	1	1	3	0	46
DS572696.1	291169	291224	1	1	1	3	0	70
DS572696.1	291647	291734	1	1	1	1	0	59
DS572696.1	293609	293698	1	1	1	23	0	73
DS572696.1	293840	294265	0	0	0	34	1	73
DS572696.1	294339	294545	0	0	0	41	1	73
DS572696.1	295640	297694	1	1	0	3	0	16
DS572696.1	298459	298532	2	2	1	190	0	75
DS572696.1	299150	299211	1	1	1	176	0	75
DS572696.1	309900	309953	1	1	1	17	0	70
DS572696.1	319880	319950	1	1	1	1	0	47
DS572696.1	321976	322049	1	1	1	4	0	54
DS572696.1	322473	322545	1	1	1	3	0	61
DS572696.1	322699	322754	1	1	1	4	0	62
DS572696.1	324561	324616	1	1	1	28	0	68
DS572696.1	324569	324807	2	2	0	8	1	70
DS572696.1	324737	324802	1	1	1	28	0	73
DS572696.1	325070	325121	1	1	1	34	0	74
DS572696.1	329573	329625	1	1	1	1724	0	75
DS572696.1	334369	334426	1	1	1	1586	0	75
DS572696.1	337981	338239	2	2	1	2	0	53
DS572696.1	357495	357574	2	2	1	659	0	75
DS572696.1	359679	359730	1	1	1	1	0	29
DS572696.1	359867	359935	1	1	1	7	0	55
DS572696.1	360248	360328	1	1	1	54	0	74
DS572696.1	366810	366864	1	1	1	70	0	75
DS572696.1	367183	367233	1	1	1	66	0	74
DS572696.1	369914	369971	1	1	1	12	0	68
DS572696.1	370066	370159	1	1	1	14	0	67
DS572696.1	370289	370508	1	1	1	14	0	70
DS572696.1	371640	371699	1	1	1	1760	0	75
DS572696.1	375492	375563	2	2	1	1	0	66
DS572696.1	379354	379407	2	2	1	1	0	62
DS572696.1	379810	380320	2	2	1	734	4	75
DS572696.1	382442	382558	2	2	1	116	0	15
DS572696.1	382574	382813	2	2	1	116	0	18
DS572696.1	382854	383039	2	2	1	114	0	40
DS572696.1	402315	402384	1	1	1	26	0	72
DS572696.1	403226	403256	1	1	1	34	0	73
DS572696.1	403354	403430	1	1	1	29	0	74
DS572696.1	405629	405677	2	2	1	1	0	44
DS572696.1	406101	406154	2	2	1	2	0	74
DS572696.1	406403	406469	2	2	1	2	0	70
DS572696.1	406403	406836	2	2	0	1	0	37
DS572696.1	406794	406836	2	2	1	4	0	37
DS572696.1	406874	406936	2	2	1	1	0	25
DS572696.1	406874	407012	2	2	0	4	0	36
DS572696.1	406962	407106	2	2	0	1	0	25
DS572696.1	407049	407106	2	2	1	4	0	36
DS572696.1	413187	413241	2	2	1	46	0	74
DS572696.1	413399	413473	2	2	1	12	0	49
DS572696.1	418133	418514	2	2	1	29	0	57
DS572696.1	418572	418678	2	2	1	33	0	57
DS572696.1	424144	424199	2	2	1	8	0	55
DS572696.1	424862	424967	2	2	1	2	0	13
DS572696.1	425039	425171	2	2	1	6	0	71
DS572696.1	425261	425327	2	2	1	9	0	44
DS572696.1	425372	425423	2	2	1	12	0	44
DS572696.1	425372	426167	2	2	0	7	0	44
DS572696.1	426114	426167	2	2	1	15	0	70
DS572696.1	432086	432185	1	1	1	417	0	75
DS572696.1	440935	441019	2	2	1	20	0	73
DS572696.1	444738	444791	1	1	1	242	0	75
DS572696.1	453682	453752	1	1	1	8	0	73
DS572696.1	464284	464355	2	2	1	40	0	74
DS572696.1	468078	468129	1	1	1	236	0	75
DS572696.1	471273	471362	1	1	1	1	0	17
DS572696.1	472648	472710	2	2	1	1827	0	75
DS572696.1	474655	474710	2	2	1	1526	0	75
DS572696.1	474882	474959	2	2	1	190	0	28
DS572696.1	475908	475980	1	1	1	9	0	72
DS572696.1	476880	476953	1	1	1	24	0	72
DS572696.1	480376	480433	2	2	0	1	0	41
DS572696.1	480378	480435	1	1	1	3191	0	75
DS572696.1	480793	480908	1	1	1	2462	0	75
DS572696.1	487862	487920	2	2	1	264	0	75
DS572696.1	487862	488473	2	2	0	891	1	75
DS572696.1	488424	488473	2	2	1	286	0	75
DS572696.1	488825	489084	1	1	0	2	0	46
DS572696.1	489037	489095	2	2	1	255	0	75
DS572696.1	489378	489429	2	2	1	270	1	75
DS572696.1	489766	489831	2	2	1	280	0	75
DS572696.1	489957	490119	2	2	1	266	0	75
DS572696.1	489957	490472	2	2	0	513	0	45
DS572696.1	490310	490566	2	2	0	106	0	75
DS572696.1	490518	490566	2	2	1	383	0	45
DS572696.1	498982	499286	1	1	1	2	0	63
DS572696.1	501865	502158	0	0	0	76	10	75
DS572696.1	502247	502298	2	2	1	1	0	52
DS572696.1	504443	504693	2	2	0	23	0	74
DS572696.1	505574	505635	1	1	1	1	0	50
DS572696.1	508119	508173	2	2	1	12	0	74
DS572696.1	508119	509930	2	2	0	8	0	72
DS572696.1	509878	509930	2	2	1	28	0	70
DS572696.1	510771	510798	2	2	1	28	0	75
DS572696.1	511445	511498	2	2	1	13	0	72
DS572696.1	511445	511575	2	2	0	14	0	24
DS572696.1	511600	511949	2	2	1	33	0	74
DS572696.1	513438	513493	2	2	1	74	0	36
DS572696.1	513554	513608	2	2	1	211	0	60
DS572696.1	531250	531310	2	2	1	94	0	75
DS572696.1	532339	532452	1	1	1	22	0	74
DS572696.1	532786	532838	1	1	1	20	0	75
DS572696.1	535099	535152	1	1	1	17	0	72
DS572696.1	535850	535901	1	1	1	14	0	63
DS572696.1	540498	540556	1	1	1	318	0	75
DS572696.1	544814	544865	2	2	1	659	1	75
DS572696.1	546235	546292	2	2	1	82	0	32
DS572696.1	555399	555458	1	1	1	8	0	56
DS572696.1	555520	555637	1	1	1	18	0	62
DS572696.1	555772	555829	1	1	1	31	0	75
DS572696.1	556014	556068	1	1	1	34	0	75
DS572696.1	557260	557318	2	2	1	4	0	47
DS572696.1	563932	564000	1	1	1	8397	1	75
DS572696.1	564250	564305	1	1	1	8842	1	75
DS572696.1	564250	564623	1	1	0	12	1	74
DS572696.1	564569	564623	1	1	1	8944	1	75
DS572696.1	564797	564846	1	1	1	8676	0	75
DS572696.1	568775	568873	1	1	1	1	0	12
DS572696.1	569024	569111	1	1	1	3	0	58
DS572696.1	575367	575429	2	2	1	4	0	47
DS572696.1	577814	577876	2	2	1	1038	0	75
DS572696.1	578686	578731	2	2	1	983	0	75
DS572696.1	579655	579707	1	1	1	1	0	19
DS572696.1	579795	579847	1	1	1	1	0	44
DS572696.1	585019	585079	1	1	1	1	0	3
DS572696.1	585300	585506	1	1	1	3	0	65
DS572696.1	585609	585665	1	1	1	2	0	69
DS572696.1	585817	585864	1	1	1	1	0	46
DS572696.1	586268	586322	1	1	1	2	0	29
DS572696.1	590544	590591	2	2	1	16	0	74
DS572696.1	591044	591090	2	2	1	10	0	60
DS572696.1	606526	606605	2	2	1	56	0	71
DS572696.1	606676	606731	2	2	1	46	0	29
DS572696.1	606676	606813	2	2	0	1	0	29
DS572696.1	606759	606813	2	2	1	45	0	27
DS572696.1	606849	606907	2	2	1	45	0	35
DS572696.1	606942	606992	2	2	1	41	0	26
DS572696.1	607016	607077	2	2	1	39	0	23
DS572696.1	607151	607303	2	2	1	29	0	73
DS572696.1	608076	608136	1	1	1	1	0	62
DS572696.1	612925	612985	1	1	1	27	0	71
DS572696.1	613190	613245	1	1	1	24	0	74
DS572696.1	615419	615711	1	1	1	19	0	72
DS572696.1	627608	627711	1	1	1	121	0	74
DS572696.1	628307	628396	1	1	1	134	0	75
DS572696.1	629738	655358	2	2	0	1	0	18
DS572696.1	630099	630418	2	2	1	502	3	75
DS572696.1	632386	632434	1	1	1	36	0	74
DS572696.1	637771	637821	1	1	1	1	0	10
DS572696.1	637771	637938	1	1	0	76	0	75
DS572696.1	637890	637938	1	1	1	1	0	68
DS572696.1	638512	638579	1	1	1	2	0	62
DS572696.1	639240	639509	1	1	0	48	3	75
DS572696.1	639439	639509	1	1	1	1	0	69
DS572696.1	645619	645693	1	1	1	127	0	75
DS572696.1	650702	650770	2	2	1	5	0	75
DS572696.1	657814	658041	1	1	1	236	0	75
DS572696.1	658988	659043	1	1	1	150	0	74
DS572696.1	661292	661343	2	2	1	19	0	72
DS572696.1	661440	661495	2	2	1	19	0	74
DS572696.1	661814	662248	2	2	1	1	0	32
DS572696.1	675360	675492	2	2	1	392	0	75
DS572696.1	678829	679160	1	1	1	19	0	67
DS572696.1	679785	679845	1	1	1	21	0	72
DS572696.1	686324	686397	2	2	1	398	0	75
DS572696.1	691431	691564	1	1	1	22	0	23
DS572696.1	695058	695114	2	2	1	373	0	75
DS572696.1	696463	696523	2	2	1	358	0	74
DS572696.1	696627	696717	2	2	1	190	0	75
DS572696.1	702802	702859	2	2	1	22	0	74
DS572696.1	710427	710486	2	2	1	36	0	74
DS572696.1	710907	710963	2	2	1	48	0	74
DS572696.1	711159	711221	2	2	1	23	0	74
DS572696.1	711401	711525	2	2	1	31	0	42
DS572696.1	711401	711635	2	2	0	132	1	75
DS572696.1	711568	711635	2	2	1	36	0	43
DS572696.1	716158	716223	1	1	1	62	0	74
DS572696.1	719455	719508	2	2	1	1	0	33
DS572696.1	726167	726274	1	1	1	5	0	40
DS572696.1	726476	726642	1	1	1	28	0	73
DS572696.1	726882	726943	1	1	1	40	0	73
DS572696.1	728537	728594	1	1	1	1	0	58
DS572696.1	730322	730376	2	2	1	37	0	73
DS572696.1	731741	731790	2	2	1	1	0	40
DS572696.1	733181	733235	2	2	1	1	0	22
DS572696.1	734924	734975	2	2	1	1930	2	75
DS572696.1	735251	735308	2	2	1	1931	1	75
DS572696.1	735394	735452	2	2	1	1844	1	75
DS572696.1	737325	737385	1	1	1	2	0	18
DS572696.1	743882	743962	1	1	1	374	0	75
DS572696.1	752814	752879	1	1	1	52	0	75
DS572696.1	753309	753359	1	1	1	36	0	73
DS572696.1	753628	753729	1	1	1	43	0	72
DS572696.1	754780	754830	1	1	1	51	0	75
DS572696.1	755536	755625	1	1	1	44	0	74
DS572696.1	757731	757957	2	2	1	80	0	75
DS572696.1	759232	760932	0	0	0	385	10	75
DS572696.1	763486	763563	1	1	1	3	0	69
DS572696.1	767099	767157	2	2	1	1	0	11
DS572696.1	768500	768566	2	2	1	3	0	69
DS572696.1	772619	772679	2	2	1	111	0	75
DS572696.1	772806	772924	2	2	1	88	0	74
DS572696.1	773035	773176	2	2	1	21	0	75
DS572696.1	777420	777478	2	2	1	2	0	60
DS572696.1	777664	777795	2	2	1	3	0	60
DS572696.1	799031	799091	2	2	1	268	14	69
DS572696.1	799130	800106	2	2	0	11	1	38
DS572696.1	799367	800110	2	2	1	22	0	73
DS572696.1	800259	800321	2	2	1	188	0	70
DS572696.1	804594	804648	1	1	1	1	0	48
DS572696.1	804775	804824	1	1	1	142	2	58
DS572696.1	805084	805176	1	1	1	146	0	75
DS572696.1	805355	805409	1	1	1	180	0	74
DS572696.1	806713	806784	1	1	1	183	0	75
DS572696.1	810342	810415	1	1	1	17	0	72
DS572696.1	828289	828360	1	1	1	1	0	31
DS572696.1	828457	828527	1	1	1	7	0	23
DS572696.1	830159	830224	1	1	1	83	0	75
DS572696.1	831891	831940	1	1	1	123	0	75
DS572696.1	832786	832836	1	1	1	88	0	75
DS572696.1	835212	1417974	1	1	0	9	0	12
DS572696.1	837152	837214	2	2	1	1	0	73
DS572696.1	843436	843486	2	2	1	377	0	75
DS572696.1	843575	843813	2	2	1	375	0	64
DS572696.1	843876	844069	2	2	1	354	0	62
DS572696.1	844183	844239	2	2	1	315	0	75
DS572696.1	844511	844604	2	2	0	2	0	35
DS572696.1	844520	844577	2	2	1	180	0	75
DS572696.1	847556	848058	1	1	1	19	0	72
DS572696.1	849445	849518	2	2	1	2	0	17
DS572696.1	850398	850487	2	2	1	76	0	74
DS572696.1	853433	853481	1	1	1	87	0	74
DS572696.1	855601	855660	1	1	1	323	0	75
DS572696.1	856071	856125	1	1	1	364	0	75
DS572696.1	856355	856405	1	1	1	54	0	40
DS572696.1	858247	858320	2	2	1	27	0	69
DS572696.1	858733	858785	2	2	1	92	0	64
DS572696.1	858848	858904	2	2	1	86	0	62
DS572696.1	858848	859183	2	2	0	4	0	64
DS572696.1	859134	859183	2	2	1	103	0	73
DS572696.1	859486	859545	2	2	1	69	0	75
DS572696.1	871059	871137	2	2	1	268	0	75
DS572696.1	871787	871849	2	2	1	275	0	75
DS572696.1	874791	874853	1	1	1	45	0	74
DS572696.1	875532	875611	1	1	1	42	0	74
DS572696.1	875777	875830	1	1	1	9	0	60
DS572696.1	877984	878086	2	2	1	4	0	31
DS572696.1	878118	878171	2	2	1	6	0	31
DS572696.1	885880	885939	2	2	1	140	0	55
DS572696.1	885995	886050	2	2	1	169	0	55
DS572696.1	888295	888374	1	1	1	3	0	13
DS572696.1	888503	888575	1	1	1	27	0	72
DS572696.1	899775	899855	1	1	1	122	0	75
DS572696.1	900093	900194	1	1	1	333	0	75
DS572696.1	902800	902855	2	2	1	1	0	58
DS572696.1	912166	912259	1	1	1	14	0	58
DS572696.1	912318	912394	1	1	1	25	0	58
DS572696.1	913097	913189	1	1	1	23	0	73
DS572696.1	913373	913446	1	1	1	35	0	74
DS572696.1	914653	914761	2	2	1	772	0	75
DS572696.1	914869	914956	2	2	1	943	0	75
DS572696.1	919357	919412	2	2	1	212	0	74
DS572696.1	919485	919546	2	2	1	172	0	72
DS572696.1	921631	921682	1	1	1	41	0	74
DS572696.1	923319	923385	1	1	1	164	1	75
DS572696.1	923552	923625	1	1	1	163	0	75
DS572696.1	924564	924625	1	1	1	165	0	75
DS572696.1	924877	924929	1	1	1	156	0	75
DS572696.1	928446	928592	1	1	1	1	0	32
DS572696.1	937159	937223	1	1	1	38	0	73
DS572696.1	937337	937417	1	1	1	256	0	74
DS572696.1	937721	937777	1	1	1	356	0	75
DS572696.1	943341	943669	1	1	1	1	0	59
DS572696.1	946722	946771	1	1	1	4	0	64
DS572696.1	954288	954951	2	2	0	14286	2	75
DS572696.1	959188	959459	2	2	1	1	0	47
DS572696.1	963254	963319	2	2	1	3	0	54
DS572696.1	970225	970307	1	1	1	39	0	75
DS572696.1	972735	972805	2	2	1	18	0	72
DS572696.1	974935	974992	1	1	1	2	0	66
DS572696.1	975153	975222	1	1	1	12	0	70
DS572696.1	976964	977030	1	1	1	4695	2	75
DS572696.1	977246	977306	1	1	1	4708	1	75
DS572696.1	977509	977571	1	1	1	4792	1	75
DS572696.1	982166	982332	2	2	1	6	0	72
DS572696.1	988170	988881	1	1	1	2	0	50
DS572696.1	989419	989497	1	1	1	4	0	71
DS572696.1	989728	989783	1	1	1	5	0	67
DS572696.1	993769	993822	2	2	1	13	0	73
DS572696.1	994572	994624	2	2	1	11	0	74
DS572696.1	995185	995538	2	2	1	1	0	24
DS572696.1	999273	999351	2	2	1	18	0	70
DS572696.1	1001461	1001512	2	2	1	1	0	59
DS572696.1	1001669	1001766	2	2	1	1	0	37
DS572696.1	1003044	1003101	2	2	1	32	0	72
DS572696.1	1003649	1003706	2	2	1	59	0	74
DS572696.1	1004109	1004166	2	2	1	36	0	72
DS572696.1	1005044	1005342	1	1	1	62	0	74
DS572696.1	1005399	1005605	2	2	0	39	1	74
DS572696.1	1005561	1005614	1	1	1	139	0	75
DS572696.1	1006035	1006086	1	1	1	122	0	75
DS572696.1	1006039	1006821	1	1	0	1563	38	66
DS572696.1	1012974	1013039	2	2	1	6	0	74
DS572696.1	1013425	1013473	2	2	1	2	0	35
DS572696.1	1015989	1016041	1	1	1	1436	0	28
DS572696.1	1016070	1016761	1	1	1	1697	0	28
DS572696.1	1017487	1017728	1	1	1	2588	0	75
DS572696.1	1019799	1019972	2	2	1	155	0	75
DS572696.1	1024318	1024381	1	1	1	28	0	73
DS572696.1	1024535	1024588	1	1	1	28	0	73
DS572696.1	1028874	1028925	2	2	1	8	0	56
DS572696.1	1028874	1029102	2	2	0	5	0	62
DS572696.1	1029048	1029102	2	2	1	14	0	62
DS572696.1	1029165	1029216	2	2	1	12	0	62
DS572696.1	1029485	1029546	2	2	1	12	0	73
DS572696.1	1029809	1029878	2	2	1	7	0	41
DS572696.1	1029920	1029972	2	2	1	5	0	41
DS572696.1	1031997	1032107	1	1	1	125	0	75
DS572696.1	1034348	1034428	2	2	1	795	0	75
DS572696.1	1034753	1034820	2	2	1	359	0	75
DS572696.1	1037404	1037455	1	1	1	142	0	75
DS572696.1	1039961	1040231	2	2	0	1	0	71
DS572696.1	1039970	1040023	1	1	1	1	0	24
DS572696.1	1040670	1040731	2	2	1	117	0	75
DS572696.1	1043829	1043885	1	1	1	54	0	62
DS572696.1	1043957	1044018	1	1	1	121	0	71
DS572696.1	1048017	1048090	2	2	1	807	0	75
DS572696.1	1048497	1048694	2	2	1	189	0	59
DS572696.1	1048501	1048737	1	1	0	232	4	23
DS572696.1	1048753	1048806	2	2	1	419	10	58
DS572696.1	1062502	1063150	1	1	1	36	0	75
DS572696.1	1063734	1063792	1	1	1	31	1	74
DS572696.1	1073457	1073510	1	1	1	126	0	75
DS572696.1	1073457	1074145	1	1	0	41	0	74
DS572696.1	1073891	1074145	1	1	1	158	0	73
DS572696.1	1074453	1074521	1	1	1	177	0	74
DS572696.1	1074457	1074653	1	1	0	1	0	72
DS572696.1	1074612	1074664	1	1	1	144	0	74
DS572696.1	1077858	1077928	2	2	1	10	0	75
DS572696.1	1078311	1078369	2	2	1	692	0	75
DS572696.1	1081007	1081061	2	2	1	2036	0	75
DS572696.1	1081181	1081239	2	2	1	2076	0	75
DS572696.1	1081441	1081646	2	2	1	2063	0	75
DS572696.1	1082070	1082191	2	2	1	661	0	75
DS572696.1	1085671	1085727	2	2	1	2	0	26
DS572696.1	1091086	1091191	2	2	1	2	0	57
DS572696.1	1091420	1092049	2	2	1	3	0	60
DS572696.1	1093649	1093707	1	1	1	123	0	74
DS572696.1	1094351	1094400	1	1	1	119	0	75
DS572696.1	1101587	1101651	1	1	1	3	0	58
DS572696.1	1102037	1102087	1	1	1	79	1	75
DS572696.1	1103971	1104064	2	2	1	5	0	72
DS572696.1	1104190	1104622	2	2	1	4	0	64
DS572696.1	1109718	1109776	2	2	1	3	0	46
DS572696.1	1109881	1109972	2	2	1	1	0	24
DS572696.1	1112241	1112292	1	1	1	48	0	73
DS572696.1	1112435	1112489	1	1	1	51	0	73
DS572696.1	1112708	1112759	1	1	1	14	0	60
DS572696.1	1114068	1114116	2	2	1	28	0	44
DS572696.1	1117530	1117648	2	2	1	429	0	75
DS572696.1	1118402	1119277	2	2	0	3	0	62
DS572696.1	1119194	1119277	2	2	1	419	0	75
DS572696.1	1121338	1121389	2	2	1	12	0	73
DS572696.1	1123783	1123835	1	1	1	3	0	74
DS572696.1	1124189	1124239	1	1	1	1	0	29
DS572696.1	1127092	1127154	2	2	1	61	0	74
DS572696.1	1127757	1127843	2	2	1	21	0	46
DS572696.1	1128916	1129159	1	1	1	43	0	74
DS572696.1	1132979	1133039	2	2	1	353	1	75
DS572696.1	1135042	1135094	1	1	1	8	0	22
DS572696.1	1135117	1135173	1	1	1	7	0	22
DS572696.1	1136242	1136292	1	1	1	20	0	74
DS572696.1	1136542	1136591	1	1	1	12	0	68
DS572696.1	1139226	1139287	1	1	1	117	0	75
DS572696.1	1144713	1144768	1	1	1	2	0	62
DS572696.1	1147641	1147691	2	2	1	3	0	33
DS572696.1	1150109	1150160	2	2	1	2	0	57
DS572696.1	1150339	1150397	2	2	1	3	0	48
DS572696.1	1150446	1150502	2	2	1	4	0	48
DS572696.1	1156765	1156841	1	1	1	87	0	75
DS572696.1	1156936	1156992	1	1	1	105	0	28
DS572696.1	1157021	1157073	1	1	1	102	0	28
DS572696.1	1157254	1157303	1	1	1	79	0	75
DS572696.1	1157480	1157538	1	1	1	78	0	74
DS572696.1	1157747	1157799	1	1	1	100	0	75
DS572696.1	1159948	1160043	2	2	1	21	0	69
DS572696.1	1160847	1160938	2	2	1	73	0	75
DS572696.1	1161050	1161105	2	2	1	43	0	74
DS572696.1	1162720	1162780	2	2	1	225	0	75
DS572696.1	1165835	1165939	1	1	1	9	0	74
DS572696.1	1169862	1170007	2	2	1	1	0	16
DS572696.1	1173297	1173369	2	2	1	2	0	73
DS572696.1	1189496	1189545	1	1	1	4964	0	75
DS572696.1	1194122	1194176	2	2	1	31	0	74
DS572696.1	1194395	1194455	2	2	1	29	0	70
DS572696.1	1196021	1196084	1	1	1	145	0	75
DS572696.1	1196161	1196220	1	1	1	228	0	44
DS572696.1	1196264	1196368	1	1	1	267	0	43
DS572696.1	1204582	1204676	1	1	1	2	0	46
DS572696.1	1205324	1813084	1	1	0	0	15	12
DS572696.1	1205664	1206959	1	1	0	12	0	69
DS572696.1	1206907	1206959	1	1	1	1	0	75
DS572696.1	1217838	1217935	1	1	1	1	0	46
DS572696.1	1226885	1226935	2	2	1	126	0	75
DS572696.1	1238802	1238861	1	1	1	2	0	60
DS572696.1	1247429	1247741	1	1	1	6	0	7
DS572696.1	1247749	1247843	1	1	1	6	0	7
DS572696.1	1251955	1252009	2	2	1	25	0	73
DS572696.1	1252228	1252436	2	2	1	21	0	70
DS572696.1	1254363	1254428	1	1	1	57	0	75
DS572696.1	1257493	1257540	2	2	1	38	0	75
DS572696.1	1257813	1257887	2	2	1	39	0	68
DS572696.1	1257815	1258003	1	1	0	5	1	55
DS572696.1	1269618	1269671	1	1	1	14	0	61
DS572696.1	1273094	1273157	2	2	1	8	0	74
DS572696.1	1275095	1275246	1	1	1	2	0	58
DS572696.1	1276003	1276395	1	1	1	1	0	5
DS572696.1	1276581	1276784	1	1	1	1	0	51
DS572696.1	1279543	1279628	2	2	1	5	0	66
DS572696.1	1283870	1283960	1	1	1	3	0	50
DS572696.1	1294040	1294112	1	1	1	24	0	74
DS572696.1	1300816	1300869	2	2	1	1221	0	75
DS572696.1	1302066	1302115	2	2	1	1261	0	75
DS572696.1	1302327	1302381	2	2	1	1211	0	75
DS572696.1	1303694	1303761	2	2	1	636	0	75
DS572696.1	1303844	1304049	2	2	1	196	0	37
DS572696.1	1307045	1307101	2	2	1	100	0	57
DS572696.1	1307159	1307208	2	2	1	111	0	57
DS572696.1	1307319	1307378	2	2	1	108	0	74
DS572696.1	1307968	1308022	2	2	1	104	0	75
DS572696.1	1310246	1310310	2	2	1	1	0	41
DS572696.1	1314735	1314804	2	2	1	27	0	73
DS572696.1	1316829	1317692	1	1	1	10	0	70
DS572696.1	1317925	1318269	1	1	1	29	0	72
DS572696.1	1323211	1323265	2	2	1	48	0	75
DS572696.1	1323609	1323676	2	2	1	37	0	74
DS572696.1	1323784	1323881	2	2	1	32	0	28
DS572696.1	1323910	1324081	2	2	1	29	0	28
DS572696.1	1324124	1324184	2	2	1	25	0	42
DS572696.1	1324319	1324372	2	2	1	14	0	75
DS572696.1	1330885	1331038	1	1	1	41	0	48
DS572696.1	1331127	1331182	1	1	1	125	0	75
DS572696.1	1331487	1331551	1	1	1	261	0	74
DS572696.1	1335087	1335131	1	1	1	1	0	40
DS572696.1	1337699	1337765	2	2	1	1	0	50
DS572696.1	1337699	1338002	2	2	0	3	0	70
DS572696.1	1337817	1338002	2	2	1	1	0	51
DS572696.1	1340347	1340412	1	1	1	13	0	68
DS572696.1	1340625	1340679	1	1	1	22	0	72
DS572696.1	1364287	1364380	1	1	1	1	0	50
DS572696.1	1367103	1367158	1	1	1	23	0	74
DS572696.1	1369051	1369108	1	1	1	269	0	75
DS572696.1	1374972	1375007	2	2	1	125	0	75
DS572696.1	1375455	1375513	2	2	1	135	0	73
DS572696.1	1375907	1375968	2	2	1	131	0	74
DS572696.1	1376241	1376341	2	2	1	101	0	75
DS572696.1	1377894	1377951	1	1	1	300	1	75
DS572696.1	1382765	1383053	1	1	1	15	0	12
DS572696.1	1390701	1390837	1	1	1	13	0	8
DS572696.1	1390860	1390924	1	1	1	53	0	22
DS572696.1	1392306	1392355	2	2	1	240	0	45
DS572696.1	1392306	1392515	2	2	0	1	0	41
DS572696.1	1392400	1392679	2	2	0	230	0	44
DS572696.1	1392557	1392679	2	2	1	2	0	41
DS572696.1	1392774	1392828	2	2	1	241	0	39
DS572696.1	1392867	1392918	2	2	1	235	0	40
DS572696.1	1392966	1393014	2	2	1	218	0	47
DS572696.1	1393075	1393135	2	2	1	221	0	61
DS572696.1	1393241	1393298	2	2	1	223	0	53
DS572696.1	1393340	1393390	2	2	1	220	0	41
DS572696.1	1393546	1393629	2	2	1	213	0	75
DS572696.1	1393546	1394043	2	2	0	3	0	72
DS572696.1	1393956	1394043	2	2	1	200	0	73
DS572696.1	1394117	1394198	2	2	1	148	0	26
DS572696.1	1394225	1394298	2	4	1	122	0	26
DS572696.1	1397218	1397269	2	2	1	56	1	73
DS572696.1	1397569	1397631	2	2	1	15	0	66
DS572696.1	1397569	1398675	2	2	0	34	1	74
DS572696.1	1398589	1398675	2	2	1	26	0	75
DS572696.1	1399021	1399083	2	2	1	6	0	36
DS572696.1	1412530	1412584	1	1	1	355	0	75
DS572696.1	1417491	1417623	1	1	1	30	0	74
DS572696.1	1417896	1417955	1	1	1	66	0	75
DS572696.1	1417896	1464672	1	1	0	5	0	12
DS572696.1	1418091	1418161	1	1	1	55	0	75
DS572696.1	1418091	1419866	1	1	0	33963	2292	18
DS572696.1	1418099	1425510	2	2	0	0	1	12
DS572696.1	1419808	1419866	1	1	1	46	0	70
DS572696.1	1419952	1420002	1	1	1	34	0	71
DS572696.1	1421674	1421743	1	1	1	80	0	75
DS572696.1	1424251	1424311	1	1	1	54	0	75
DS572696.1	1424450	1424500	1	1	1	59	0	74
DS572696.1	1424666	1424753	1	1	1	56	0	74
DS572696.1	1436672	1436806	1	1	1	66	0	74
DS572696.1	1446279	1446612	2	2	1	149	0	75
DS572696.1	1454533	1454637	1	1	1	250	0	74
DS572696.1	1455072	1455138	1	1	1	402	0	74
DS572696.1	1457876	1457938	2	2	1	5247	0	75
DS572696.1	1460351	1460408	1	1	1	1	0	34
DS572696.1	1460469	1460533	1	1	1	1	0	60
DS572696.1	1468309	1468365	2	2	1	92	0	75
DS572696.1	1468565	1468908	2	2	1	10	0	27
DS572696.1	1481785	1481849	2	2	1	380	0	75
DS572696.1	1489274	1489338	2	2	1	9445	3	75
DS572696.1	1491485	1491541	1	1	1	103	0	74
DS572696.1	1493286	1493352	2	2	1	115	0	75
DS572696.1	1493977	1494425	2	2	1	95	0	48
DS572696.1	1494474	1494695	2	2	1	73	0	50
DS572696.1	1500757	1500813	2	2	1	79	0	74
DS572696.1	1504565	1504670	2	2	1	55	0	74
DS572696.1	1505273	1505912	2	2	1	46	0	74
DS572696.1	1506254	1506654	2	2	1	53	0	73
DS572696.1	1525219	1525261	2	2	1	2	0	56
DS572696.1	1527744	1527798	2	2	1	128	0	75
DS572696.1	1528230	1528313	2	2	1	89	0	74
DS572696.1	1534060	1534163	2	2	1	2	0	55
DS572696.1	1535490	1535642	2	2	1	6	0	60
DS572696.1	1536054	1536105	2	2	1	1	0	34
DS572696.1	1552453	1552501	1	1	1	15	0	66
DS572696.1	1554463	1554520	2	4	1	1	0	38
DS572696.1	1554645	1554695	2	2	1	1	0	18
DS572696.1	1563570	1563754	1	1	1	11	0	73
DS572696.1	1563906	1563971	1	1	1	18	0	72
DS572696.1	1565340	1565368	2	2	1	116	0	75
DS572696.1	1565801	1565843	2	2	1	140	0	75
DS572696.1	1566892	1567075	2	2	1	112	0	75
DS572696.1	1571099	1571153	1	1	1	3	0	60
DS572696.1	1575407	1575510	1	1	1	110	0	75
DS572696.1	1575810	1575917	1	1	1	181	0	74
DS572696.1	1582116	1582332	1	1	0	1	0	37
DS572696.1	1582125	1582149	2	2	1	2	0	67
DS572696.1	1582391	1582439	2	2	1	2	0	46
DS572696.1	1582831	1582896	2	2	1	1	0	63
DS572696.1	1582831	1583595	2	2	0	3	0	59
DS572696.1	1583972	1584038	2	2	1	1	0	16
DS572696.1	1584837	1584909	1	1	1	19	0	72
DS572696.1	1585005	1585333	1	1	1	28	0	71
DS572696.1	1592877	1825382	2	2	0	0	9	15
DS572696.1	1604364	1604703	2	2	0	296	3	75
DS572696.1	1604503	1604699	2	2	1	57	0	74
DS572696.1	1605476	1605608	2	2	1	12	0	33
DS572696.1	1626213	1626266	2	2	1	65	0	75
DS572696.1	1627832	1628175	2	2	0	27	0	44
DS572696.1	1634103	1634152	1	1	1	721	0	75
DS572696.1	1634735	1634821	1	1	1	708	0	34
DS572696.1	1634850	1634935	1	1	1	699	0	28
DS572696.1	1635019	1635125	1	1	1	711	0	74
DS572696.1	1637915	1637977	2	2	1	183	0	17
DS572696.1	1637995	1638209	2	2	1	160	0	17
DS572696.1	1640024	1640089	1	1	1	3029	0	30
DS572696.1	1640139	1640168	1	1	1	8419	0	52
DS572696.1	1640314	1640366	1	1	1	24111	0	75
DS572696.1	1640702	1640756	1	1	1	26717	6	75
DS572696.1	1640855	1640913	1	1	1	1	0	8
DS572696.1	1640855	1641653	1	1	0	25244	6	75
DS572696.1	1641159	1642487	1	1	0	1	0	21
DS572696.1	1642091	1642725	1	1	0	0	1	14
DS572696.1	1642380	1642487	1	1	1	26759	1	75
DS572696.1	1643838	1644028	2	2	1	7	0	70
DS572696.1	1644841	1648198	1	1	0	0	1	12
DS572696.1	1645372	1645427	2	2	1	37	0	72
DS572696.1	1645751	1645813	2	2	1	29	0	74
DS572696.1	1650420	1650481	1	1	1	393	0	75
DS572696.1	1650595	1650691	1	1	1	24	0	72
DS572696.1	1653477	1653550	1	1	1	53	0	68
DS572696.1	1663142	1664690	2	2	0	38	0	25
DS572696.1	1664716	1665179	2	2	1	41	0	26
DS572696.1	1672857	1673132	0	0	0	533	25	75
DS572696.1	1674035	1674200	2	2	1	1	0	4
DS572696.1	1674622	1674697	2	2	1	533	1	75
DS572696.1	1682337	1682397	2	2	1	44	0	73
DS572696.1	1682819	1682875	2	2	1	33	0	72
DS572696.1	1685545	1685600	2	2	1	679	0	75
DS572696.1	1685851	1685919	2	2	1	634	0	75
DS572696.1	1686078	1686126	2	2	1	171	0	29
DS572696.1	1686156	1686271	2	2	1	96	0	29
DS572696.1	1691090	1691158	2	2	1	38	0	3
DS572696.1	1691090	1691263	2	2	0	2273	1	75
DS572696.1	1691164	1691259	2	2	0	409	8	75
DS572696.1	1692416	1692469	2	2	1	2213	0	75
DS572696.1	1692606	1692669	2	2	1	3360	74	75
DS572696.1	1694377	1694517	2	2	1	1	0	55
DS572696.1	1703771	1703841	1	1	1	1	0	58
DS572696.1	1703900	1704025	1	1	1	2	0	32
DS572696.1	1704733	1704799	1	1	1	9	0	70
DS572696.1	1706791	1706855	1	1	1	2	0	38
DS572696.1	1707464	1707548	2	2	1	23	0	75
DS572696.1	1710779	1710830	2	2	1	5	0	73
DS572696.1	1710779	1711387	2	2	0	41	1	73
DS572696.1	1711341	1711387	2	2	1	3	0	52
DS572696.1	1711440	1711499	2	2	1	1	0	52
DS572696.1	1711554	1711618	2	2	1	1	0	43
DS572696.1	1712415	1712518	0	0	0	24	0	55
DS572696.1	1712574	1712998	1	1	0	44	0	55
DS572696.1	1714016	1714331	0	0	0	89	1	75
DS572696.1	1717657	1717786	2	2	1	40	0	74
DS572696.1	1727540	1727740	1	1	1	315	0	51
DS572696.1	1727852	1727921	1	1	1	936	0	75
DS572696.1	1728020	1728069	1	1	1	1407	1	75
DS572696.1	1728020	1728399	1	1	0	452	0	75
DS572696.1	1728346	1728399	1	1	1	1409	0	75
DS572696.1	1729956	1730020	1	1	1	763	0	75
DS572696.1	1734508	1734609	1	1	1	1	0	8
DS572696.1	1754229	1754282	2	2	1	15	0	70
DS572696.1	1754496	1754566	2	2	1	25	0	70
DS572696.1	1754637	1754729	2	2	1	21	0	70
DS572696.1	1757137	1757355	1	1	1	2	0	42
DS572696.1	1757402	1757587	1	1	1	1	0	46
DS572696.1	1759537	1759598	2	2	1	19	0	75
DS572696.1	1760868	1761002	2	2	1	13	0	58
DS572696.1	1762410	1762465	2	2	1	13	0	73
DS572696.1	1770533	1770591	1	1	1	13	0	42
DS572696.1	1770808	1770869	1	1	1	80	0	26
DS572696.1	1770896	1770953	1	1	1	72	0	26
DS572696.1	1771050	1771100	1	1	1	38	0	72
DS572696.1	1773429	1773478	1	1	1	22	0	72
DS572696.1	1774985	1775043	2	2	1	381	0	75
DS572696.1	1775829	1775940	1	1	1	1	0	3
DS572696.1	1776077	1776160	1	1	1	1	0	68
DS572696.1	1777560	1813411	1	1	0	1	0	22
DS572696.1	1780175	1780295	2	2	1	3	0	65
DS572696.1	1780716	1780782	2	2	1	1	0	52
DS572696.1	1785959	1813084	1	1	0	0	15	12
DS572696.1	1787859	1787923	1	1	1	148	0	25
DS572696.1	1789824	1789872	1	1	1	1425	0	75
DS572696.1	1790093	1790145	1	1	1	1415	0	75
DS572696.1	1790990	1791100	1	1	1	1433	0	75
DS572696.1	1791546	1791595	1	1	1	1363	0	75
DS572696.1	1804277	1804342	1	1	1	423	0	32
DS572696.1	1804277	1804434	1	1	0	7	0	72
DS572696.1	1804372	1804557	2	2	0	1	0	31
DS572696.1	1804375	1804560	1	1	0	556	0	34
DS572696.1	1804511	1804560	1	1	1	9	0	59
DS572696.1	1804750	1804816	1	1	1	1456	0	75
DS572696.1	1804953	1805006	1	1	1	1505	0	75
DS572696.1	1804957	1805221	1	1	0	16	1	72
DS572696.1	1807530	1807579	1	1	1	62	0	75
DS572696.1	1807787	1807837	1	1	1	1973	0	75
DS572696.1	1807988	1808038	1	1	1	2322	0	75
DS572696.1	1811784	1811843	1	1	1	18	0	71
DS572696.1	1811784	1812015	1	1	0	3848	32	75
DS572696.1	1811957	1812015	1	1	1	30	0	74
DS572696.1	1812092	1812147	1	1	1	4228	63	75
DS572696.1	1812302	1812507	1	1	1	6	0	64
DS572696.1	1812302	1813936	1	1	0	1	0	15
DS572696.1	1812302	1833744	1	1	0	2	0	23
DS572696.1	1813357	1813411	1	1	1	20	0	73
DS572696.1	1813951	1814013	1	1	1	4	0	45
DS572696.1	1816368	1816423	1	1	1	3	0	19
DS572696.1	1816368	1816635	1	1	0	1	0	18
DS572696.1	1816543	1816635	1	1	1	9	0	69
DS572696.1	1816833	1816913	1	1	1	18	0	71
DS572696.1	1817521	1817582	1	1	1	17	0	73
DS572696.1	1825328	1825376	1	1	1	22	5	73
DS572696.1	1825590	1825636	1	1	1	14	0	59
DS572696.1	1828378	1828440	1	1	1	6	0	63
DS572696.1	1829427	1829542	1	1	1	8	0	72
DS572696.1	1830257	1830316	2	2	1	1	0	53
DS572696.1	1830545	1830594	2	2	1	2	0	41
DS572696.1	1830954	1831015	2	2	1	2	0	70
DS572696.1	1833139	1833200	2	2	1	30	0	73
DS572696.1	1833506	1833612	2	2	1	21	0	74
DS572696.1	1834350	1834411	1	1	1	87	0	75
DS572696.1	1837231	1837640	1	1	1	13	0	73
DS572696.1	1840318	1840376	1	1	1	8	0	74
DS572696.1	1841931	1841993	2	2	1	8	0	69
DS572696.1	1843097	1843157	2	2	1	43	0	69
DS572696.1	1843503	1843560	2	2	1	37	0	72
DS572696.1	1846696	1846779	1	1	1	2	0	13
DS572696.1	1846696	1849265	1	1	0	9	0	30
DS572696.1	1849176	1849265	1	1	1	6	0	44
DS572696.1	1862495	1862671	1	1	1	1	0	4
DS572696.1	1862964	1863040	1	1	1	1	0	18
DS572696.1	1874767	1874930	1	1	1	9	0	11
DS572696.1	1875014	1875086	1	1	1	23	0	71
DS572696.1	1875368	1875428	1	1	1	280	0	22
DS572696.1	1875451	1875526	1	1	1	292	0	26
DS572696.1	1875451	1875701	1	1	0	55	0	74
DS572696.1	1875658	1875701	1	1	1	289	0	75
DS572696.1	1886316	1886375	2	2	1	10	0	72
DS572696.1	1886479	1886534	2	2	1	9	0	45
DS572696.1	1886580	1886633	2	2	1	13	0	45
DS572696.1	1886814	1886878	2	2	1	10	0	74
DS572696.1	1886814	1887048	2	2	0	363	2	56
DS572696.1	1886975	1887048	2	2	1	6	0	46
DS572696.1	1887103	1887160	2	2	1	347	2	54
DS572696.1	1888626	1888691	1	1	1	28	0	75
DS572696.1	1892005	1892139	1	1	1	4	0	19
DS572696.1	1892258	1892362	1	1	1	18	0	55
DS572696.1	1894624	1894692	1	1	1	10	0	73
DS572696.1	1898108	1898185	1	1	1	428	0	75
DS572696.1	1901854	1901917	2	2	1	1	0	34
DS572696.1	1901952	1902001	2	2	1	1	0	34
DS572696.1	1902074	1902143	2	2	1	10	0	17
DS572696.1	1902232	1902419	2	2	0	6	0	58
DS572696.1	1919442	1919695	2	2	1	4	0	53
DS572696.1	1919752	1919863	2	2	1	2	0	51
DS572696.1	1921221	1921360	2	2	1	5977	0	64
DS572696.1	1922186	1922309	2	2	1	22980	1	75
DS572696.1	1933569	1933666	1	1	1	21	0	75
DS572696.1	1934904	1934958	1	1	1	64	0	75
DS572696.1	1939653	1939708	1	1	1	22	0	72
DS572696.1	1941894	1942044	1	1	1	23	0	73
DS572696.1	1942145	1942237	1	1	1	34	0	74
DS572696.1	1952653	1952801	2	2	1	10	0	72
DS572696.1	1952893	1952954	2	2	1	14	0	65
DS572696.1	1953020	1953080	2	2	1	13	0	65
DS572696.1	1953453	1953506	2	2	1	4	0	68
DS572696.1	1970447	1970503	2	2	1	12	0	72
DS572696.1	1970881	1970935	2	2	1	17	0	72
DS572696.1	1976257	1976348	1	1	1	11	0	71
DS572696.1	1976257	1976876	1	1	0	1	0	44
DS572696.1	1976816	1976876	1	1	1	48	0	73
DS572696.1	1977944	1978021	2	2	1	6	0	69
DS572696.1	1978158	1978223	2	2	1	12	0	70
DS572696.1	1979154	1979211	2	2	1	268	0	75
DS572696.1	1985097	1985172	1	1	1	1	0	18
DS572696.1	1985591	1985683	1	1	1	2	0	64
DS572696.1	1988803	1988932	2	2	1	3	0	56
DS572696.1	1989916	1989991	2	2	1	2	0	47
DS572696.1	1990243	1990308	2	2	1	4	0	50
DS572696.1	1997828	1998034	1	1	1	134	0	74
DS572696.1	1998454	1998626	1	1	1	131	0	75
DS572696.1	1998800	1998869	1	1	1	41	0	30
DS572696.1	1998900	1998999	1	1	1	13	0	27
DS572696.1	1999915	1999988	1	1	1	1	0	63
DS572696.1	2001957	2002006	1	1	1	47	0	42
DS572696.1	2002049	2002094	1	1	1	64	0	44
DS572696.1	2002808	2002867	1	1	1	120	0	75
DS572696.1	2003313	2003362	1	1	1	5	0	21
DS572696.1	2023768	2023819	1	1	1	4	0	61
DS572696.1	2025013	2025070	1	1	1	2	0	46
DS572696.1	2033219	2033483	1	1	0	3	0	74
DS572696.1	2033814	2033869	1	1	1	4	0	71
DS572696.1	2033959	2034011	1	1	1	3	0	67
DS572696.1	2034335	2034398	1	1	1	4	0	73
DS572696.1	2036915	2037030	2	2	1	529	0	75
DS572696.1	2037756	2037810	1	1	1	2691	0	75
DS572696.1	2038573	2038625	1	1	1	2908	0	75
DS572696.1	2041464	2041535	1	1	1	9	0	53
DS572696.1	2046982	2047041	2	2	1	20	0	74
DS572696.1	2047351	2048251	2	2	1	3	0	57
DS572696.1	2054083	2054150	1	1	1	625	0	75
DS572696.1	2054473	2054522	1	1	1	687	0	75
DS572696.1	2063343	2063393	1	1	1	103	0	74
DS572696.1	2063738	2063792	1	1	1	75	0	74
DS572696.1	2064088	2064140	1	1	1	106	0	75
DS572696.1	2064366	2064416	1	1	1	112	0	74
DS572696.1	2064755	2064808	1	1	1	97	0	75
DS572696.1	2065100	2065155	1	1	1	97	0	74
DS572696.1	2071264	2071334	1	1	1	2022	1	75
DS572696.1	2083534	2083600	1	1	1	2	0	43
DS572696.1	2088722	2088924	1	1	1	13	0	74
DS572696.1	2091068	2091217	1	1	1	10	0	72
DS572696.1	2091970	2092037	1	1	1	402	0	75
DS572696.1	2093738	2093952	2	2	1	13	0	65
DS572696.1	2099994	2100058	1	1	1	29	0	55
DS572696.1	2100114	2100191	1	1	1	44	0	55
DS572696.1	2100983	2101037	1	1	1	75	0	75
DS572696.1	2104806	2104852	2	2	1	5	0	65
DS572696.1	2118605	2118688	1	1	1	71	0	75
DS572696.1	2126051	2126076	2	2	1	52	0	75
DS572696.1	2130329	2130388	1	1	1	7	0	13
DS572696.1	2130772	2130877	1	1	1	79	0	75
DS572696.1	2131008	2131065	1	1	1	81	0	74
DS572696.1	2132749	2132806	1	1	1	42	0	75
DS572696.1	2140807	2140883	1	1	1	2	0	37
DS572696.1	2148534	2148591	2	2	1	5	0	73
DS572696.1	2151120	2151186	2	2	1	1	0	38
DS572696.1	2151225	2151276	2	2	1	1	0	12
DS572696.1	2152898	2152995	1	1	1	17	0	50
DS572696.1	2153594	2153657	1	1	1	74	0	75
DS572696.1	2153883	2153955	1	1	1	76	0	75
DS572696.1	2164222	2164279	2	2	1	1	0	46
DS572696.1	2170614	2170716	1	1	1	7	0	58
DS572696.1	2171267	2171330	1	1	1	38	0	73
DS572696.1	2185054	2185109	2	2	1	1593	0	75
DS572696.1	2186330	2186391	2	2	1	1712	0	75
DS572696.1	2190806	2190864	1	1	1	25	0	72
DS572696.1	2191506	2191756	1	1	1	11	0	49
DS572696.1	2195110	2195159	1	1	1	80	0	74
DS572696.1	2195305	2195354	1	1	1	82	0	75
DS572696.1	2196168	2196223	1	1	1	84	0	73
DS572696.1	2200541	2200650	1	1	1	69	0	73
DS572696.1	2201100	2201159	1	1	1	55	0	73
DS572696.1	2203061	2203178	2	2	1	36	0	74
DS572696.1	2203906	2203964	2	2	1	68	0	74
DS572696.1	2205016	2205101	2	2	1	68	0	59
DS572696.1	2205161	2205236	2	2	1	66	0	59
DS572696.1	2208263	2208350	2	2	1	120	0	74
DS572696.1	2208719	2208813	2	2	1	155	0	75
DS572696.1	2209010	2209062	2	2	1	137	0	74
DS572696.1	2209137	2209191	2	2	1	147	0	75
DS572696.1	2209273	2209385	2	2	1	140	0	45
DS572696.1	2209429	2209627	2	2	1	134	0	46
DS572696.1	2209429	2209831	2	2	0	2	0	65
DS572696.1	2209773	2210175	2	2	0	118	0	75
DS572696.1	2210100	2210175	2	2	1	1	0	68
DS572696.1	2216403	2216483	1	1	1	42	0	74
DS572696.1	2220114	2220173	1	1	1	12	0	71
DS572696.1	2224704	2224781	1	1	1	44	0	68
DS572696.1	2225302	2225357	1	1	1	178	0	75
DS572696.1	2231693	2231767	2	2	1	26	0	66
DS572696.1	2231834	2231890	2	2	1	24	0	66
DS572696.1	2231834	2232101	2	2	0	1317	41	66
DS572696.1	2232043	2232101	2	2	1	29	0	73
DS572696.1	2232493	2232561	2	2	1	2025	0	75
DS572696.1	2232776	2232876	2	2	1	2034	0	75
DS572696.1	2236846	2236913	2	2	1	2	0	25
DS572696.1	2243296	2243353	1	1	1	1200	0	75
DS572696.1	2261620	2262264	2	2	0	1	0	69
DS572696.1	2267865	2267915	2	2	1	13	11	6
DS572696.1	2279796	2279990	1	1	1	47	0	74
DS572696.1	2291408	2291483	1	1	1	56	0	64
DS572696.1	2292621	2292839	1	1	0	19	1	73
DS572696.1	2292767	2292849	2	2	1	109	0	74
DS572696.1	2302764	2302834	1	1	1	19	0	34
DS572696.1	2316502	2316557	1	1	1	12	0	71
DS572696.1	2316698	2316754	1	1	1	13	0	70
DS572696.1	2325353	2325455	2	2	1	5548	0	75
DS572696.1	2325583	2325667	2	2	1	4001	0	75
DS572696.1	2326930	2326985	2	2	1	1	0	23
DS572696.1	2327039	2327089	2	2	1	1	0	53
DS572696.1	2327180	2327238	2	2	1	1	0	61
DS572696.1	2333538	2333601	2	2	1	7767	0	75
DS572696.1	2340867	2341161	1	1	1	105	0	70
DS572696.1	2341230	2341372	1	1	1	104	0	69
DS572696.1	2341443	2341546	1	1	1	67	0	70
DS572696.1	2345407	2345560	1	1	1	4715	0	75
DS572696.1	2347339	2347397	1	1	1	1018	0	51
DS572696.1	2352401	2352459	1	1	1	28	0	19
DS572696.1	2356764	2356868	1	1	1	2	0	40
DS572696.1	2364257	2364607	1	1	1	646	0	75
DS572696.1	2364736	2364789	1	1	1	673	0	75
DS572696.1	2364946	2365004	1	1	1	694	0	75
DS572696.1	2372893	2372969	1	1	1	12	0	67
DS572696.1	2373712	2373767	1	1	1	6	0	68
DS572696.1	2374884	2374942	2	2	1	8	0	36
DS572696.1	2375642	2375754	1	1	1	97	0	74
DS572696.1	2376796	2376848	1	1	1	328	2	75
DS572696.1	2379276	2379416	2	2	1	1	0	45
DS572696.1	2380433	2380499	2	2	1	113	0	75
DS572696.1	2380921	2381205	2	2	1	154	0	75
DS572696.1	2381419	2381464	2	2	1	163	0	28
DS572696.1	2381492	2381544	2	2	1	167	0	29
DS572696.1	2381961	2382124	2	2	1	31	0	46
DS572696.1	2384725	2384776	1	1	1	3	0	27
DS572696.1	2384725	2384828	1	1	0	9	0	65
DS572696.1	2384804	2384828	1	1	1	3	0	27
DS572696.1	2384975	2385030	1	1	1	4	0	67
DS572696.1	2385948	2386003	1	1	1	3	0	65
DS572696.1	2386132	2386184	1	1	1	1	0	30
DS572696.1	2389596	2389665	2	2	1	47	0	75
DS572696.1	2397884	2397937	2	2	1	44	0	70
DS572696.1	2402040	2402124	2	2	1	4585	1	75
DS572696.1	2402390	2402657	2	2	1	4560	28	75
DS572696.1	2402854	2402960	1	1	0	1	0	71
DS572696.1	2402857	2402963	2	4	1	831	0	75
DS572696.1	2403360	2403503	2	2	1	4489	42	75
DS572696.1	2403709	2403787	2	4	1	2912	0	75
DS572696.1	2410208	2410279	1	1	1	21	0	69
DS572696.1	2410657	2410709	1	1	1	15	0	75
DS572696.1	2411219	2411273	1	1	1	14	0	74
DS572696.1	2412299	2412350	2	2	1	3	0	66
DS572696.1	2412522	2412636	2	2	1	6	0	63
DS572696.1	2412865	2413076	2	2	1	2	0	50
DS572696.1	2413127	2413468	2	2	1	1	0	48
DS572696.1	2415987	2416039	2	2	1	1	0	69
DS572696.1	2416615	2416940	2	2	1	2	0	29
DS572696.1	2436444	2436852	1	1	1	18	0	70
DS572696.1	2437878	2437935	2	2	1	371	0	75
DS572696.1	2438351	2438413	2	2	1	350	0	75
DS572696.1	2438502	2438561	2	2	1	318	0	75
DS572696.1	2438845	2439796	2	2	0	0	3	28
DS572696.1	2438849	2439142	2	2	1	21	3	74
DS572696.1	2453525	2453693	2	2	1	31	0	75
DS572696.1	2453800	2454216	2	2	1	33	0	67
DS572696.1	2454284	2454339	2	2	1	14	0	67
DS572696.1	2457228	2457386	2	2	1	151	0	74
DS572696.1	2459829	2459880	2	2	1	1	0	6
DS572696.1	2474112	2474176	2	2	1	21	0	74
DS572696.1	2475054	2475108	2	2	1	23	0	61
DS572696.1	2475169	2475290	2	2	1	23	0	60
DS572696.1	2477786	2477846	2	2	1	220	0	75
DS572696.1	2478464	2478817	2	2	1	358	0	75
DS572696.1	2481205	2481332	2	2	1	12	0	70
DS572696.1	2481741	2481855	2	2	1	1	0	68
DS572696.1	2494315	2494411	1	1	1	5	0	31
DS572696.1	2495422	2495474	2	2	1	163	0	75
DS572696.1	2499312	2499376	1	1	1	136	0	75
DS572696.1	2499577	2499638	1	1	1	118	0	68
DS572696.1	2499707	2499983	1	1	1	123	0	68
DS572696.1	2499707	2500216	1	1	0	8	0	60
DS572696.1	2500118	2500216	1	1	1	133	0	74
DS572696.1	2513543	2514028	2	2	0	78	0	74
DS572696.1	2514258	2514309	2	2	1	77	0	75
DS572696.1	2514482	2514541	2	2	1	92	0	75
DS572696.1	2514909	2515818	2	2	0	76	0	73
DS572696.1	2517947	2518133	1	1	1	173	0	75
DS572701.1	18467	18517	2	2	1	1	0	68
DS572701.1	19207	19257	2	2	1	1929	61	75
DS572701.1	29030	29127	1	1	1	14	0	54
DS572701.1	30675	31362	1	1	1	7	0	39
DS572701.1	32604	32664	2	2	1	380	0	75
DS572701.1	35934	35990	2	2	1	166	0	75
DS572701.1	36843	36897	2	2	1	157	0	75
DS572701.1	38484	39490	1	1	0	3	0	24
DS572701.1	39439	39490	1	1	1	1	0	4
DS572701.1	39988	40038	1	1	1	16	0	69
DS572701.1	40494	40541	1	1	1	11	0	75
DS572701.1	41193	41245	2	2	1	6	0	28
DS572701.1	43821	43872	1	1	1	6	0	74
DS572701.1	45496	45545	1	1	1	8	0	52
DS572701.1	49359	49421	1	1	1	77	0	75
DS572701.1	50599	50655	1	1	1	100	0	75
DS572701.1	51282	51374	1	1	1	95	0	75
DS572701.1	51958	52012	1	1	1	80	0	73
DS572701.1	61856	61952	2	2	1	1615	1	40
DS572701.1	61990	62072	2	2	1	1869	1	38
DS572701.1	62127	62173	2	2	1	2020	1	56
DS572701.1	62235	62292	2	2	1	1906	0	62
DS572701.1	62413	62472	2	2	1	990	0	44
DS572701.1	62517	62566	2	2	1	639	0	44
DS572701.1	63521	63578	1	1	1	1	0	60
DS572701.1	72170	72588	2	2	1	11	0	72
DS572701.1	72992	73049	2	2	1	12	0	69
DS572701.1	73314	73374	2	2	1	9	0	73
DS572701.1	75347	75421	1	1	1	1	0	44
DS572701.1	75347	75895	1	1	0	17	0	73
DS572701.1	75824	76752	1	1	0	1	0	31
DS572701.1	76696	76752	1	1	1	17	0	31
DS572701.1	76784	76879	1	1	1	1	0	31
DS572701.1	76784	77133	1	1	0	19	0	32
DS572701.1	77053	77133	1	1	1	3	0	38
DS572701.1	77394	77446	1	1	1	7	0	12
DS572701.1	77459	77520	1	1	1	7	0	12
DS572701.1	77792	77857	1	1	1	24	0	72
DS572701.1	78114	78180	1	1	1	3	0	68
DS572701.1	78303	78332	1	1	1	22	1	73
DS572701.1	81969	82022	2	2	1	22	0	50
DS572701.1	82073	82153	2	2	1	22	0	50
DS572701.1	84966	85021	1	1	1	36	0	32
DS572701.1	85098	85182	1	1	1	110	0	74
DS572701.1	86729	86782	2	2	1	25	0	73
DS572701.1	86995	87072	2	2	1	9	0	74
DS572701.1	91312	91362	1	1	1	52	0	47
DS572701.1	91504	91603	1	1	1	165	0	75
DS572701.1	92817	92875	2	2	1	18	0	74
DS572701.1	93305	93393	2	2	1	54	0	74
DS572701.1	93863	93940	2	2	1	66	0	74
DS572701.1	94028	94091	2	2	1	61	0	74
DS572701.1	94839	95042	2	2	1	51	0	62
DS572701.1	95104	95166	2	2	1	34	0	61
DS572701.1	96889	96977	1	1	1	115	16	75
DS572701.1	96893	96989	1	1	0	6074	0	75
DS572701.1	97182	97287	1	1	1	19091	28	75
DS572701.1	97413	97470	1	1	1	17731	1	75
DS572701.1	97413	97939	1	1	0	1066	10	75
DS572701.1	97879	97939	1	1	1	14547	0	75
DS572701.1	98853	98908	2	2	1	7906	0	75
DS572701.1	99560	99707	2	2	1	6715	1	75
DS572701.1	102186	102248	1	1	1	80	0	73
DS572701.1	102833	103129	1	1	1	102	0	75
DS572701.1	108633	108983	2	2	1	141	0	64
DS572701.1	110885	110932	1	1	1	1549	0	75
DS572701.1	123333	123388	1	1	1	1	0	15
DS572701.1	123476	123532	1	1	1	2	0	66
DS572701.1	125621	125679	2	2	1	12	0	72
DS572701.1	130878	131017	1	1	1	12	0	72
DS572701.1	131138	131199	1	1	1	6635	78	75
DS572701.1	131628	131684	1	1	1	7129	1	75
DS572701.1	132512	132633	2	2	1	1182	0	75
DS572701.1	137223	137279	1	1	1	18	0	72
DS572701.1	142123	142224	1	1	1	18	0	75
DS572701.1	142514	142567	1	1	1	24	0	66
DS572701.1	142653	142731	1	1	1	24	0	74
DS572701.1	145641	145700	1	1	1	34	0	75
DS572701.1	150986	151071	2	2	1	9	0	72
DS572701.1	152733	152815	2	2	1	41	0	64
DS572701.1	155248	155343	1	1	1	9	0	69
DS572701.1	157538	157613	2	2	1	8	0	72
DS572701.1	164401	164452	2	2	1	53	0	74
DS572701.1	165797	165869	2	2	1	55	0	20
DS572701.1	165890	165994	2	2	1	57	0	20
DS572701.1	166385	166449	2	2	1	48	0	74
DS572701.1	166584	166690	2	2	1	1	0	30
DS572701.1	180074	180497	1	1	0	6	0	74
DS572701.1	181118	181497	1	1	1	1	0	60
DS572701.1	186461	186620	2	2	1	324	0	75
DS572701.1	186956	187120	2	2	1	716	0	75
DS572701.1	187338	188200	2	2	1	591	0	22
DS572701.1	188221	188506	2	2	1	549	0	20
DS572701.1	200490	200549	2	2	1	16	0	69
DS572701.1	202744	202802	2	2	1	6	0	69
DS572701.1	208723	208801	1	1	1	403	0	75
DS572701.1	210172	210249	1	1	1	2	0	73
DS572701.1	210431	210497	1	1	1	5	0	63
DS572701.1	214832	214898	2	2	1	4	0	29
DS572701.1	215218	215272	2	2	1	18	0	71
DS572701.1	215909	215977	1	1	1	4	0	46
DS572701.1	216259	216315	1	1	1	11	0	72
DS572701.1	218596	218658	1	1	1	1	0	45
DS572701.1	218935	218993	1	1	1	9	0	72
DS572701.1	219700	220053	1	1	1	8	0	64
DS572701.1	227921	227978	1	1	1	76	0	75
DS572701.1	228095	228152	1	3	1	85	0	74
DS572701.1	228724	228779	1	1	1	72	0	74
DS572701.1	228907	228970	1	1	1	72	0	57
DS572701.1	228907	229090	1	1	0	1	0	22
DS572701.1	229028	229090	1	1	1	72	0	57
DS572701.1	231429	231482	2	2	1	34	0	67
DS572701.1	231549	231620	2	2	1	40	0	66
DS572701.1	231860	231945	2	2	1	33	0	75
DS572701.1	232553	232625	2	2	1	9	0	70
DS572701.1	234113	234171	1	1	1	5	0	71
DS572701.1	240667	240733	1	1	1	18	0	73
DS572701.1	241114	241171	1	1	1	11	0	74
DS572701.1	242210	242315	1	1	1	18	0	72
DS572701.1	243556	243627	2	2	1	16	0	74
DS572701.1	243560	244067	1	1	0	138	0	75
DS572701.1	265667	265986	2	2	1	1	0	32
DS572701.1	266019	266167	2	2	1	1	0	32
DS572701.1	280825	280876	1	1	1	8	0	72
DS572701.1	290115	290194	1	1	1	3	0	71
DS572701.1	300778	300918	1	1	1	27	0	75
DS572701.1	304904	304963	2	2	1	4657	0	75
DS572701.1	305177	305240	2	2	1	147	0	9
DS572701.1	334461	334515	2	2	1	31	0	69
DS572701.1	339001	339129	1	1	1	40	0	73
DS572701.1	340951	341018	1	1	1	37	0	73
DS572701.1	342462	342559	1	1	1	1	0	69
DS572701.1	343896	343949	2	2	1	9	0	74
DS572701.1	345448	345527	2	2	1	4	0	52
DS572701.1	347003	347072	1	1	1	1	0	67
DS572701.1	348277	348372	2	2	1	707	0	75
DS572701.1	352824	352872	2	2	1	2	0	67
DS572701.1	353013	353090	2	2	1	2	0	68
DS572701.1	355340	355376	2	2	1	2	0	60
DS572701.1	355470	355529	2	2	1	1	0	6
DS572701.1	355752	355809	2	2	1	4	0	62
DS572701.1	356168	356273	2	2	1	1	0	35
DS572701.1	367537	367586	2	2	1	1	0	20
DS572701.1	369870	369925	1	1	1	17	0	32
DS572701.1	369960	370021	1	1	1	3	0	34
DS572701.1	369960	370177	1	1	0	33	0	22
DS572701.1	370117	370177	1	1	1	9	0	22
DS572701.1	370200	370253	1	1	1	64	0	22
DS572701.1	370351	370462	1	1	1	123	0	75
DS572701.1	370632	370685	1	1	1	21	0	72
DS572701.1	371413	371616	2	2	0	146	1	75
DS572701.1	371561	371612	1	1	1	26	0	74
DS572701.1	378565	378637	1	1	1	17	0	73
DS572701.1	384833	384892	1	1	1	413	0	75
DS572701.1	388300	388500	1	1	1	3993	0	75
DS572701.1	388607	388689	1	1	1	7761	0	75
DS572701.1	388801	388868	1	1	1	8961	0	75
DS572701.1	389148	389206	1	1	1	8804	1	75
DS572701.1	389405	389551	1	1	1	8756	0	75
DS572701.1	389819	389877	1	1	1	8884	0	75
DS572701.1	391235	391341	2	2	1	1	0	56
DS572701.1	392851	392907	2	2	1	173	0	74
DS572701.1	393416	393514	2	2	1	11	0	14
DS572701.1	394108	394185	1	1	1	10	0	67
DS572701.1	394310	394347	1	1	1	18	0	69
DS572701.1	394751	394808	1	1	1	8	0	73
DS572701.1	397532	397587	2	2	1	13	0	59
DS572701.1	397647	397800	2	2	1	31	0	59
DS572701.1	397647	397990	2	2	0	0	1	52
DS572701.1	397930	397990	2	2	1	75	0	75
DS572701.1	398270	398330	2	2	1	97	1	71
DS572701.1	398402	398456	2	2	1	82	0	71
DS572701.1	398798	398870	2	2	1	63	0	73
DS572701.1	399201	399267	2	2	1	43	0	73
DS572701.1	410172	410228	1	1	1	2	0	55
DS572701.1	410284	410346	1	1	1	2	0	46
DS572701.1	410421	410487	1	1	1	4	0	69
DS572701.1	410817	410885	1	1	1	6	0	66
DS572701.1	412110	412167	1	1	1	4	0	67
DS572701.1	413764	413819	2	2	1	7	0	74
DS572701.1	414664	414715	2	2	1	6	0	66
DS572701.1	415068	415123	2	2	1	5	0	73
DS572701.1	415407	415459	2	2	1	2	0	47
DS572701.1	415769	415830	2	2	1	4	0	74
DS572701.1	416061	416137	2	2	1	2	0	52
DS572701.1	420262	420328	2	2	1	125	0	74
DS572701.1	429961	430115	1	1	1	1731	0	75
DS572701.1	431204	431257	2	2	1	8	0	20
DS572701.1	434822	434877	1	1	1	6	0	33
DS572701.1	435031	435095	1	1	1	26	0	63
DS572701.1	435159	435242	1	1	1	29	0	32
DS572701.1	435275	435526	1	1	1	32	0	32
DS572701.1	435594	435646	1	1	1	36	0	67
DS572701.1	435795	435853	1	1	1	39	0	75
DS572701.1	438350	438409	2	2	1	899	0	75
DS572701.1	440388	440482	1	3	0	2	0	25
DS572701.1	448452	448591	2	2	1	13	0	62
DS572701.1	448653	448722	2	2	1	25	0	61
DS572701.1	448883	448965	2	2	1	58	0	74
DS572701.1	450025	450091	2	2	1	70	0	74
DS572701.1	450324	450433	2	2	1	58	0	74
DS572701.1	450460	450526	2	2	1	2	0	26
DS572701.1	450568	450628	2	2	1	48	0	72
DS572701.1	451885	451943	2	2	1	18	0	73
DS572701.1	452110	452190	2	2	1	17	0	74
DS572701.1	452371	452469	2	2	1	17	0	75
DS572701.1	457220	457306	2	2	1	59	0	75
DS572701.1	459862	460870	2	2	0	17	0	72
DS572701.1	460736	461476	2	2	0	1	0	21
DS572701.1	461425	461476	2	2	1	17	0	72
DS572701.1	462297	462345	2	2	1	21	0	75
DS572701.1	462514	462807	1	1	0	4	0	43
DS572701.1	462851	463042	2	2	0	5	0	35
DS572701.1	464616	464851	0	0	0	113	5	67
DS572701.1	493885	493957	2	2	1	42	0	74
DS572701.1	494461	494717	0	0	0	37	0	75
DS572701.1	494954	495051	2	2	1	14	0	69
DS572701.1	498068	498123	2	2	1	19	0	72
DS572701.1	521024	521159	1	1	1	7	0	29
DS572701.1	523526	523581	1	1	1	7	0	74
DS572701.1	524933	524991	1	1	1	1	0	36
DS572701.1	527403	527457	2	2	1	103	0	74
DS572701.1	527538	527644	2	2	1	63	0	74
DS572701.1	527744	527796	2	2	1	21	0	49
DS572701.1	535129	535177	2	2	1	630	0	75
DS572701.1	539667	539722	2	2	1	1	0	70
DS572701.1	539675	539769	1	1	0	3	0	66
DS572701.1	541936	542016	1	1	1	862	0	75
DS572701.1	548547	548598	1	1	1	3	0	40
DS572701.1	549678	549740	1	1	1	5	0	61
DS572701.1	553372	553426	1	1	1	4	0	48
DS572701.1	553553	553611	1	1	1	5	0	72
DS572701.1	553722	553774	1	1	1	2	0	65
DS572701.1	553722	554233	1	1	0	414	0	75
DS572701.1	562754	562874	2	2	1	5	0	56
DS572701.1	563789	563846	1	1	1	73	0	73
DS572701.1	564385	564555	1	1	1	1	0	26
DS572701.1	579759	579815	1	1	1	43	0	74
DS572701.1	580027	580116	1	1	1	38	0	75
DS572701.1	580559	580616	1	3	1	16	0	74
DS572701.1	604212	604268	1	1	1	2	0	34
DS572701.1	607122	607397	1	1	1	2	0	66
DS572701.1	607491	607565	1	1	1	2	0	62
DS572701.1	607714	607832	1	1	1	7	0	66
DS572701.1	607936	607990	1	1	1	8	0	67
DS572701.1	613432	613507	2	2	1	48	0	74
DS572701.1	613845	613897	2	2	1	22	0	71
DS572701.1	616029	616115	2	2	1	81	0	75
DS572701.1	618349	618513	0	0	0	1026	10	75
DS572701.1	630714	630781	1	1	1	46	0	74
DS572701.1	631017	631070	1	1	1	55	1	74
DS572701.1	631169	631224	1	1	1	58	1	72
DS572701.1	631682	631786	1	1	1	22	0	74
DS572701.1	649944	650000	2	2	1	4	0	72
DS572701.1	652004	652065	2	2	1	5	0	67
DS572701.1	652763	652821	2	2	1	4	0	57
DS572701.1	656821	656873	2	2	1	15	0	74
DS572701.1	657274	657324	2	2	1	20	1	70
DS572701.1	659186	659251	2	2	1	2	0	51
DS572701.1	659186	659868	2	2	0	966	0	75
DS572701.1	659739	659868	2	2	1	1	0	17
DS572701.1	666467	666516	2	2	1	33	0	27
DS572701.1	666544	666596	2	2	1	40	0	27
DS572701.1	666738	666792	2	2	1	36	0	63
DS572701.1	666856	666906	2	2	1	39	0	63
DS572701.1	666969	667180	2	2	1	40	0	37
DS572701.1	667218	667265	2	2	1	39	0	37
DS572701.1	667319	667365	2	2	1	48	0	54
DS572701.1	667463	667519	2	2	1	54	0	36
DS572701.1	667556	667603	2	2	1	55	0	36
DS572701.1	667841	667889	2	2	1	53	0	33
DS572701.1	667841	668035	2	2	0	1	0	27
DS572701.1	667922	668035	2	2	1	48	0	28
DS572701.1	668063	668118	2	2	1	45	0	28
DS572701.1	668224	668278	2	2	1	48	0	38
DS572701.1	668317	668439	2	2	1	48	0	38
DS572701.1	668515	668565	2	2	1	40	0	21
DS572701.1	668587	668646	2	2	1	38	0	13
DS572701.1	668660	668737	2	2	1	33	0	13
DS572701.1	668754	668848	2	2	1	32	0	20
DS572701.1	668906	669075	2	2	0	22	0	57
DS572701.1	669877	670304	1	1	1	50	0	59
DS572701.1	669877	670675	1	1	0	104	0	64
DS572701.1	670364	671512	1	1	0	109	1	59
DS572701.1	671462	671512	1	1	1	414	0	75
DS572701.1	671696	671755	1	1	1	697	1	75
DS572701.1	672237	672343	1	1	1	250	0	75
DS572701.1	672444	672629	1	1	1	224	0	75
DS572701.1	672448	672672	1	1	0	373	14	50
DS572701.1	672723	672768	1	1	1	613	10	75
DS572701.1	673213	673263	1	1	1	236	0	75
DS572701.1	673213	673559	1	1	0	368	0	75
DS572701.1	673492	673559	1	1	1	207	0	75
DS572701.1	673665	673719	1	1	1	541	0	75
DS572701.1	673787	673856	1	1	1	123	0	67
DS572701.1	673963	674015	1	1	1	83	0	35
DS572701.1	679179	679451	1	1	1	15	0	62
DS572701.1	681837	681934	2	2	1	35915	1	75
DS572701.1	684013	684103	2	2	1	5	0	64
DS572701.1	684800	684863	2	2	1	4	0	53
DS572701.1	689567	689718	2	2	1	67	0	73
DS572701.1	694512	694569	2	2	1	4	0	25
DS572701.1	694758	694842	2	2	1	27	0	74
DS572701.1	694758	695479	2	2	0	1	0	12
DS572701.1	695382	695479	2	2	1	20	0	24
DS572701.1	695504	695569	2	2	1	16	0	24
DS572701.1	695640	695701	2	2	1	5	0	41
DS572701.1	697183	697235	2	2	1	2	0	60
DS572701.1	697358	697449	2	2	1	2	0	71
DS572701.1	699277	699352	1	1	1	7	0	26
DS572701.1	699423	699483	1	1	1	13	0	70
DS572701.1	700306	700365	1	1	1	31	0	74
DS572701.1	701821	701882	2	2	1	8	0	63
DS572701.1	702603	702703	2	2	1	2	0	34
DS572701.1	703742	703838	1	1	1	134	0	75
DS572701.1	704676	704734	1	1	1	4	0	7
DS572701.1	714938	714991	1	1	1	3	0	58
DS572701.1	719138	719190	2	2	1	48	0	74
DS572701.1	719348	719591	2	2	1	90	0	74
DS572701.1	728869	728931	1	1	1	13	0	41
DS572701.1	729617	729675	1	1	1	92	0	74
DS572701.1	730804	730854	1	1	1	86	0	75
DS572701.1	730804	731042	1	1	0	14	0	75
DS572701.1	730994	731042	1	1	1	91	0	73
DS572701.1	731240	731295	1	1	1	82	0	74
DS572701.1	740591	740645	1	1	1	70	0	74
DS572701.1	740727	740780	1	1	1	67	0	75
DS572701.1	745147	745217	2	2	1	29	0	73
DS572701.1	752621	752677	2	2	1	6	0	67
DS572701.1	754672	754722	1	1	1	107	0	75
DS572701.1	760764	760816	1	1	1	39	0	72
DS572701.1	772841	772906	2	2	1	2	0	64
DS572701.1	772975	773155	2	2	1	3	0	69
DS572701.1	772975	773416	2	2	0	2	0	70
DS572701.1	773350	773416	2	2	1	1	0	70
DS572701.1	773487	773558	2	2	1	3	0	53
DS572701.1	773919	808724	2	2	0	1	0	12
DS572701.1	780440	780604	2	2	1	4	0	48
DS572701.1	780653	780710	2	2	1	4	0	48
DS572701.1	781160	781228	2	2	1	1	0	4
DS572701.1	787479	787531	2	2	1	7	0	61
DS572701.1	787629	787683	2	2	1	9	0	73
DS572701.1	788026	788079	2	2	1	5	0	72
DS572701.1	788498	788554	2	2	1	6	0	69
DS572701.1	788685	788739	2	2	1	6	0	73
DS572701.1	788904	788989	2	2	1	3	0	67
DS572701.1	790043	790129	1	1	1	1	0	16
DS572701.1	794474	794533	2	2	1	756	0	75
DS572701.1	801579	801636	2	2	1	12	0	68
DS572701.1	801737	801807	2	2	1	17	0	64
DS572701.1	808662	808724	2	2	1	744	0	75
DS572701.1	809161	809238	2	2	1	1462	0	75
DS572701.1	809443	809503	2	2	1	1503	0	75
DS572701.1	811453	811695	1	1	0	12	0	73
DS572701.1	812403	812460	1	1	1	22	0	74
DS572701.1	812712	812810	1	1	1	1	0	18
DS572701.1	819192	819267	2	2	1	9	0	68
DS572701.1	823201	823249	1	1	1	9	1	69
DS572701.1	823201	823599	1	1	0	35	0	74
DS572701.1	823548	823599	1	1	1	11	0	75
DS572701.1	825682	825756	1	1	1	10	0	51
DS572701.1	826468	826654	1	1	1	46	0	73
DS572701.1	827204	827471	1	1	1	41	0	73
DS572701.1	827204	828809	1	1	0	32	0	73
DS572701.1	828369	828809	1	1	1	50	0	75
DS572701.1	836003	836103	1	1	1	928	0	75
DS572701.1	836465	836825	1	1	1	1016	0	75
DS572701.1	842894	842953	1	1	1	51	1	74
DS572701.1	843104	843166	1	1	1	15	0	68
DS572701.1	843104	843312	1	1	0	3	0	69
DS572701.1	843259	843312	1	1	1	46	1	72
DS572701.1	848568	848617	1	1	1	47	0	75
DS572701.1	851154	851202	1	1	1	196	0	75
DS572701.1	851610	851687	1	1	1	330	0	52
DS572701.1	851740	851815	1	1	1	260	0	52
DS572701.1	858393	858442	1	1	1	104	0	28
DS572701.1	858505	859329	1	1	1	382	2	64
DS572701.1	859829	859958	1	1	1	940	0	75
DS572701.1	860033	860092	1	1	1	343	0	74
DS572701.1	866796	866851	2	2	1	4	0	68
DS572701.1	871864	871959	2	2	1	1	0	45
DS572701.1	876444	876712	1	1	1	212	0	26
DS572701.1	876739	876978	1	1	1	150	0	26
DS572701.1	880253	880690	1	1	1	1	0	29
DS572701.1	882946	883058	2	2	1	1	0	4
DS572701.1	883285	883407	2	2	1	3	0	60
DS572701.1	883548	883799	2	2	1	1	0	73
DS572701.1	896167	896250	1	1	1	372	0	75
DS572701.1	897981	898050	1	1	1	652	0	75
DS572701.1	899499	899812	2	2	1	1	0	51
DS572701.1	905064	905557	1	1	1	1	0	29
DS572701.1	905764	905925	1	1	1	1	0	17
DS572701.1	913768	913817	1	1	1	81	1	75
DS572701.1	914078	914278	1	1	1	70	0	74
DS572701.1	917312	917584	2	2	1	1	0	18
DS572701.1	919192	919447	1	1	1	114	0	62
DS572701.1	919803	919883	1	1	0	299	0	75
DS572701.1	919828	919883	1	1	1	103	0	75
DS572701.1	936296	936350	1	1	1	10	0	62
DS572701.1	949082	949140	1	1	1	3	0	56
DS572701.1	949339	949405	1	1	1	37	0	73
DS572701.1	950132	950416	1	1	1	11	0	64
DS572701.1	952896	952944	1	1	1	1	0	28
DS572701.1	954429	954485	2	2	1	1	0	57
DS572701.1	954954	955018	2	2	1	3	0	65
DS572701.1	955157	955222	2	2	1	3	0	51
DS572701.1	955311	955368	2	2	1	2	0	64
DS572701.1	958854	958945	2	2	1	1	0	73
DS572701.1	959971	960057	2	2	1	21	0	73
DS572701.1	961297	961355	1	1	1	763	0	75
DS572701.1	961949	962001	1	1	1	731	0	75
DS572701.1	973682	973739	1	1	1	147	0	74
DS572701.1	974013	974073	1	1	1	202	0	75
DS572701.1	974251	974336	1	1	1	194	0	74
DS572701.1	979375	979431	1	1	1	25	0	73
DS572701.1	985356	985576	1	1	1	2	0	37
DS572701.1	985655	985991	1	1	1	7	0	64
DS572701.1	986125	986357	1	1	1	15	0	75
DS572701.1	991479	991662	2	2	1	5	0	73
DS572701.1	991805	991913	2	2	1	6	0	63
DS572701.1	1005341	1005393	2	2	1	8	0	70
DS572701.1	1005666	1005702	2	2	1	24	0	74
DS572701.1	1007564	1007636	2	2	1	19	0	73
DS572701.1	1009491	1009551	1	1	1	3	0	35
DS572701.1	1012176	1012294	1	1	1	23	0	75
DS572701.1	1013370	1013421	1	1	1	68	0	75
DS572701.1	1014589	1014641	1	1	1	33	0	74
DS572701.1	1020362	1020438	1	1	1	28	0	72
DS572701.1	1024663	1024969	1	1	0	1563	0	75
DS572701.1	1026704	1026802	0	0	0	298	14	40
DS572701.1	1028318	1028455	1	1	1	22	0	73
DS572701.1	1029547	1029841	2	2	0	4	0	24
DS572701.1	1029866	1029918	2	2	1	4	0	24
DS572701.1	1030287	1030345	2	2	1	1	0	20
DS572701.1	1034686	1034734	1	1	1	6	0	53
DS572701.1	1034799	1034874	1	1	1	1	0	56
DS572701.1	1035179	1035237	1	1	1	6	0	69
DS572701.1	1040042	1040341	1	1	1	5	0	14
DS572701.1	1040594	1040700	1	1	1	39	0	74
DS572701.1	1040774	1040804	1	1	1	38	0	73
DS572701.1	1041258	1041359	1	1	1	14	0	73
DS572701.1	1041268	1041530	1	1	0	1	0	31
DS572701.1	1041795	1041879	1	1	1	37	0	73
DS572701.1	1048399	1048462	1	1	1	22	0	71
DS572701.1	1050628	1050832	2	2	1	17	0	71
DS572701.1	1054194	1054415	2	2	1	68	0	71
DS572701.1	1054630	1054709	2	2	1	52	0	75
DS572701.1	1056109	1056180	2	2	1	3	0	67
DS572701.1	1059964	1060026	2	2	1	47626	40	75
DS572701.1	1060145	1060518	2	2	1	30216	45	22
DS572701.1	1060539	1060851	2	2	1	26292	45	20
DS572701.1	1060896	1060996	2	2	1	16935	2	44
DS572701.1	1063606	1063787	1	1	1	3	0	17
DS572701.1	1064283	1064342	1	1	1	8	0	71
DS572701.1	1064425	1064506	1	1	1	5	0	74
DS572701.1	1078534	1078899	2	2	1	426	0	75
DS572701.1	1078988	1079152	2	2	1	186	0	27
DS572701.1	1082005	1082084	2	2	1	746	0	75
DS572701.1	1082179	1082536	2	2	1	734	0	75
DS572701.1	1082895	1082971	2	2	1	151	0	43
DS572701.1	1098189	1098259	1	1	1	3	0	71
DS572701.1	1098440	1098510	1	1	1	5	0	50
DS572701.1	1102438	1103047	1	5	0	3	0	72
DS572701.1	1108229	1108290	1	1	1	92	0	70
DS572701.1	1110769	1110827	2	2	1	1	0	4
DS572701.1	1124015	1124068	1	1	1	1	0	29
DS572701.1	1132921	1132999	2	2	1	224	0	73
DS572701.1	1133073	1133547	2	2	1	160	0	73
DS572701.1	1139007	1139058	2	2	1	3	0	50
DS572701.1	1139244	1139656	2	2	1	3	0	62
DS572701.1	1142247	1142301	2	2	1	13	0	67
DS572701.1	1142958	1143013	2	2	1	7	0	52
DS572701.1	1143066	1143155	2	2	1	5	0	36
DS572701.1	1148177	1148235	2	2	1	18	0	62
DS572701.1	1148299	1148449	2	2	1	14	0	63
DS572701.1	1148605	1148752	2	2	1	5	0	54
DS572701.1	1151773	1151818	2	2	1	53	0	73
DS572701.1	1152740	1152795	2	2	1	18	0	58
DS572701.1	1154192	1154247	2	2	1	13	0	69
DS572701.1	1154561	1154621	2	2	1	16	0	64
DS572701.1	1154929	1154989	2	2	1	4	0	46
DS572701.1	1157975	1158081	1	1	1	1	0	67
DS572701.1	1166048	1166129	2	2	1	4	0	72
DS572701.1	1173735	1173789	2	2	1	1	0	8
DS572701.1	1173851	1173910	2	2	1	1	0	61
DS572701.1	1178185	1178238	1	1	1	762	0	75
DS572701.1	1179888	1179967	2	2	1	11	0	67
DS572701.1	1180062	1180109	2	2	1	6	0	67
DS572701.1	1186569	1187134	1	1	1	78	0	73
DS572701.1	1191775	1191833	1	1	1	70	0	74
DS572701.1	1194039	1194100	1	1	1	4	0	26
DS572701.1	1200338	1200385	2	2	1	6	0	74
DS572701.1	1200494	1200552	2	2	1	7	0	75
DS572701.1	1201945	1201994	1	1	1	40	0	52
DS572701.1	1202169	1202223	1	1	1	132	0	68
DS572701.1	1202291	1202371	1	1	1	142	0	69
DS572701.1	1203092	1203143	1	1	1	158	0	75
DS572701.1	1203228	1203278	1	1	1	161	0	75
DS572701.1	1203421	1203471	1	1	1	135	0	75
DS572701.1	1206298	1206354	2	2	1	1	0	40
DS572701.1	1213546	1213604	2	2	1	901	1	75
DS572701.1	1213762	1213830	2	2	1	868	1	75
DS572701.1	1217351	1217415	1	1	1	3	0	69
DS572701.1	1217612	1217720	1	1	1	16	2	71
DS572701.1	1217612	1219356	1	1	0	318	18	75
DS572701.1	1219290	1219356	1	1	1	8	0	74
DS572701.1	1224234	1224296	2	2	1	2	0	47
DS572701.1	1224431	1224494	2	2	1	2	0	71
DS572701.1	1225085	1225242	2	2	1	3	0	74
DS572701.1	1226020	1226199	1	1	1	564	0	52
DS572701.1	1226421	1226476	1	1	1	2507	0	75
DS572701.1	1228796	1228848	1	1	1	2548	0	75
DS572701.1	1235201	1235312	1	1	1	4	0	64
DS572701.1	1235478	1235558	1	1	1	7	0	69
DS572701.1	1235800	1235857	1	1	1	2	0	47
DS572701.1	1235800	1235970	1	1	0	13	0	74
DS572701.1	1235905	1235970	1	1	1	3	0	47
DS572701.1	1236417	1236486	1	1	1	19	0	69
DS572701.1	1238046	1238101	2	2	1	7	0	69
DS572701.1	1249590	1249684	2	2	1	1174	0	75
DS572701.1	1257887	1257947	2	2	1	16	0	74
DS572701.1	1258888	1258944	2	2	1	8	0	75
DS572701.1	1258888	1259389	2	2	0	6	0	21
DS572701.1	1259290	1259389	2	2	1	9	0	21
DS572701.1	1259411	1259475	2	2	1	12	0	22
DS572701.1	1259549	1259724	2	2	1	7	0	64
DS572701.1	1262325	1262429	1	1	1	98	0	10
DS572701.1	1262440	1262607	1	1	1	105	0	10
DS572701.1	1262704	1262763	1	1	1	170	0	75
DS572701.1	1262865	1262929	1	1	1	170	0	75
DS572701.1	1269210	1269270	1	1	1	4606	243	25
DS572701.1	1269352	1269406	1	1	1	21384	492	75
DS572701.1	1269524	1269583	1	1	1	27907	728	58
DS572701.1	1269635	1269690	1	1	1	17	0	28
DS572701.1	1269641	1295154	1	1	0	1	0	13
DS572701.1	1284323	1284458	1	1	1	347	0	75
DS572701.1	1284756	1284813	1	1	1	321	0	75
DS572701.1	1284945	1285000	1	1	1	335	0	74
DS572701.1	1296075	1296168	1	1	1	1	0	32
DS572701.1	1300729	1300796	1	1	1	3190	0	75
DS572701.1	1301586	1301639	1	1	1	868	0	69
DS572701.1	1305450	1305951	2	6	0	62	3	75
DS572701.1	1306305	1306344	1	1	1	1	0	44
DS572701.1	1309256	1309312	1	1	1	1	0	13
DS572701.1	1309751	1309811	1	1	1	20	0	72
DS572701.1	1323601	1323754	1	1	1	185	0	75
DS572701.1	1324115	1324533	1	1	0	60	0	75
DS572701.1	1324426	1324533	1	1	1	130	0	74
DS572701.1	1324873	1324939	1	1	1	209	0	75
DS572701.1	1328440	1328491	1	1	1	2	0	34
DS572701.1	1328552	1328603	1	1	1	5	0	60
DS572701.1	1331371	1331429	2	2	1	6	0	14
DS572701.1	1331619	1331674	2	2	1	50	0	74
DS572701.1	1342527	1343520	2	2	1	23	0	75
DS572701.1	1344538	1344603	2	2	1	26	0	70
DS572701.1	1345481	1345536	1	1	1	1	0	9
DS572701.1	1350389	1350448	2	2	1	116	0	74
DS572701.1	1350744	1350814	2	2	1	83	1	48
DS572701.1	1350863	1350917	2	2	1	12	0	9
DS572701.1	1350863	1351071	2	2	0	77	1	48
DS572701.1	1351124	1351185	2	2	1	12	0	65
DS572701.1	1351124	1351384	2	2	0	79	1	55
DS572701.1	1351328	1351384	2	2	1	13	0	70
DS572701.1	1351568	1351630	2	2	1	8	0	74
DS572701.1	1353314	1353413	1	1	1	2	0	73
DS572701.1	1357463	1357523	1	1	1	559	1	47
DS572701.1	1357571	1357670	1	1	1	997	1	47
DS572701.1	1358342	1358455	2	2	1	5	1	64
DS572701.1	1358569	1358621	2	2	1	1	0	67
DS572701.1	1365084	1365143	1	1	1	2	0	62
DS572701.1	1365762	1365831	1	1	1	1	0	24
DS572701.1	1367195	1367330	2	2	1	13	0	52
DS572701.1	1371156	1371290	2	2	1	47	0	67
DS572701.1	1371358	1371385	2	2	1	53	0	67
DS572701.1	1371735	1371796	2	2	1	1958	0	75
DS572701.1	1371982	1372029	2	2	1	422	0	49
DS572701.1	1376484	1376545	2	2	1	1	0	74
DS572701.1	1378381	1378436	2	2	1	1	0	20
DS572701.1	1385912	1385970	1	1	1	83	0	72
DS572701.1	1391018	1391076	1	1	1	1	0	11
DS572701.1	1391612	1391673	1	1	1	14	0	70
DS572701.1	1391777	1391841	1	1	1	8	0	65
DS572701.1	1395592	1395732	2	2	1	43	0	74
DS572701.1	1406490	1406596	1	1	1	4	0	68
DS572701.1	1407412	1407473	1	1	1	10	0	73
DS572701.1	1407628	1407816	1	1	1	6	0	72
DS572701.1	1409195	1409276	1	1	1	2	0	21
DS572701.1	1409924	1409978	1	1	1	13	0	74
DS572701.1	1410471	1411286	1	1	1	10	0	74
DS572701.1	1415833	1415891	1	1	1	3	0	50
DS572701.1	1417702	1418765	1	1	0	791	4	75
DS572701.1	1419250	1419531	1	1	1	1	0	69
DS572701.1	1419996	1420256	0	0	0	689	19	75
DS572701.1	1420434	1420485	1	1	1	19	0	28
DS572701.1	1423115	1423529	1	1	1	4	0	73
DS572701.1	1426182	1426273	1	1	1	27	1	71
DS572701.1	1426356	1426637	1	1	1	1	0	54
DS572701.1	1427254	1427347	1	1	1	55	0	73
DS572701.1	1427563	1427641	1	1	1	54	0	74
DS572701.1	1434002	1434070	1	1	1	23	0	73
DS572701.1	1453756	1453815	2	2	1	46	0	73
DS572701.1	1457100	1457302	2	2	1	1322	0	75
DS572701.1	1463808	1463862	2	2	1	11	0	71
DS572701.1	1467165	1467319	2	2	1	18	0	72
DS572701.1	1468824	1468914	1	1	1	25	3	70
DS572701.1	1469329	1469383	1	1	1	24	0	74
DS572701.1	1472096	1472250	2	2	1	3	0	56
DS572701.1	1472096	1472582	2	2	0	14	0	74
DS572701.1	1472822	1472884	2	2	1	5	0	61
DS572701.1	1472915	1473179	1	1	0	8	0	53
DS572701.1	1472946	1473175	2	2	1	3	0	32
DS572716.1	2252	2328	2	2	1	276	0	75
DS572716.1	10928	10964	2	2	1	13	0	71
DS572716.1	11760	11872	2	2	1	3	0	48
DS572716.1	13818	13892	2	2	1	7	0	72
DS572716.1	27404	27878	1	1	1	43	0	74
DS572716.1	36577	36694	2	2	1	1	0	8
DS572716.1	37427	37474	2	2	1	1	0	47
DS572716.1	37550	37606	2	2	1	1	0	28
DS572716.1	39677	39823	2	2	1	1	0	36
DS572716.1	42962	43013	2	2	1	7	0	74
DS572716.1	46072	46111	1	1	1	24	0	74
DS572716.1	52464	52543	2	2	1	3	0	35
DS572716.1	56379	56469	2	2	1	449	0	75
DS572716.1	56918	57070	2	2	1	432	0	75
DS572716.1	57687	57744	2	2	1	434	0	75
DS572716.1	58191	58944	2	2	1	12	0	9
DS572716.1	64529	64582	2	2	1	4	0	60
DS572716.1	64934	65007	2	2	1	4	0	65
DS572716.1	65372	65431	2	2	1	12	0	75
DS572716.1	65590	65668	2	2	1	10	0	75
DS572716.1	66375	66427	2	2	1	9	0	39
DS572716.1	66467	66523	2	2	1	6	0	39
DS572716.1	86074	86128	2	2	1	114	0	75
DS572716.1	86400	86452	2	2	1	112	0	75
DS572716.1	86746	86808	2	2	1	86	0	75
DS572716.1	86944	87004	2	2	1	108	1	74
DS572716.1	94065	94156	2	2	1	55	0	71
DS572716.1	95087	95189	2	2	1	96	0	42
DS572716.1	95232	95306	2	2	1	53	0	42
DS572716.1	130612	130699	2	2	1	114	0	52
DS572716.1	142598	142682	1	1	1	11	0	70
DS572716.1	145294	145348	2	2	1	696	0	75
DS572716.1	145450	145517	2	2	1	698	0	75
DS572716.1	150447	150511	2	2	1	237	0	75
DS572716.1	150649	150709	2	2	1	235	0	75
DS572716.1	150897	150956	2	2	1	66	0	75
DS572716.1	157074	157216	2	2	0	1	0	30
DS572716.1	157132	157208	1	1	1	735	0	75
DS572716.1	158886	159016	1	1	1	741	0	65
DS572716.1	159081	159139	1	1	1	757	0	65
DS572716.1	162075	162274	2	2	1	236	0	74
DS572716.1	162911	162980	2	2	1	198	0	45
DS572716.1	163025	163240	2	2	1	149	0	45
DS572716.1	164162	164329	2	2	1	4141	2	75
DS572716.1	164923	165042	2	2	1	1222	0	60
DS572716.1	169589	169646	2	2	1	3	0	75
DS572716.1	169824	169889	2	2	1	4	0	73
DS572716.1	175377	175431	2	2	1	4	0	72
DS572716.1	177153	177224	1	1	1	1	0	27
DS572716.1	180799	180893	1	1	1	6	0	73
DS572716.1	182213	182751	0	0	0	107	16	31
DS572716.1	182810	182990	0	0	0	406	27	62
DS572716.1	183099	183429	2	2	0	837	27	75
DS572716.1	185366	185419	2	2	1	2	0	60
DS572716.1	189000	189062	2	2	1	3925	0	75
DS572716.1	189312	189380	2	2	1	3712	0	75
DS572716.1	191506	191590	1	1	1	46	0	73
DS572716.1	204955	205007	2	2	1	1	0	16
DS572716.1	209015	209071	2	2	1	570	0	75
DS572716.1	209288	209345	2	2	1	588	0	75
DS572716.1	209472	209577	2	2	1	325	0	34
DS572716.1	209612	209676	2	2	1	235	0	34
DS572716.1	209746	210272	2	2	1	56	0	24
DS572716.1	221775	221842	2	2	1	9	0	55
DS572716.1	223966	224032	2	2	1	158	0	75
DS572716.1	224354	224456	2	2	1	165	0	74
DS572716.1	233581	234259	2	2	1	92	0	75
DS572716.1	234524	234720	2	2	1	79	0	74
DS572716.1	234894	235179	2	2	1	17	0	43
DS572716.1	235891	236161	1	1	1	2	0	44
DS572716.1	236481	237110	1	1	1	9	0	67
DS572716.1	254876	254971	2	2	1	3171	0	75
DS572716.1	256880	257121	2	2	1	12	0	71
DS572716.1	262752	262822	2	2	1	1	0	26
DS572716.1	262849	262907	2	2	1	1	0	26
DS572716.1	264830	264899	1	1	1	130	0	75
DS572716.1	265476	265600	1	1	1	343	0	75
DS572716.1	273358	273438	1	1	1	12	0	48
DS572716.1	279962	280026	1	1	1	1	0	44
DS572716.1	280363	281038	0	0	0	5	0	38
DS572716.1	282762	282849	2	2	1	69	0	68
DS572716.1	282918	283058	2	2	1	8	0	9
DS572716.1	295450	295534	1	1	1	1	0	27
DS572716.1	311563	311667	2	2	1	57	0	58
DS572716.1	311725	311780	2	2	1	59	0	57
DS572716.1	311901	311948	2	2	1	58	0	74
DS572716.1	312169	312220	2	2	1	38	0	74
DS572716.1	312548	312604	2	2	1	49	1	53
DS572716.1	312658	312708	2	2	1	4	0	38
DS572716.1	312959	313014	2	2	1	49	0	75
DS572716.1	323570	353935	1	1	0	0	1	12
DS572716.1	324997	325082	2	2	1	9	0	48
DS572716.1	325131	325180	2	2	1	2722	54	27
DS572716.1	325208	325266	2	2	1	2728	52	29
DS572716.1	328295	328390	1	1	1	14	0	70
DS572716.1	330979	331049	2	2	1	7	0	68
DS572716.1	331854	331920	2	2	1	2	0	65
DS572716.1	332038	332090	2	2	1	2	0	52
DS572716.1	333366	333430	0	0	0	4	0	53
DS572716.1	336973	337025	2	2	1	2	0	72
DS572716.1	337571	337620	2	2	1	2	0	68
DS572716.1	338346	338401	2	2	1	3	0	62
DS572716.1	351077	351204	1	1	1	7	0	71
DS572716.1	364304	364355	1	1	1	4499	0	75
DS572716.1	394049	394470	0	0	0	142	0	51
DS572716.1	403153	403204	2	2	1	78	0	75
DS572716.1	408707	408785	2	2	1	371	0	75
DS572716.1	409220	409391	0	0	0	249	19	35
DS572716.1	409425	409651	2	2	1	220	15	38
DS572716.1	410468	410586	1	1	1	178	0	74
DS572716.1	411060	411146	1	1	1	170	0	74
DS572716.1	411289	411347	1	1	1	89	0	74
DS572716.1	416774	416843	2	2	1	258	0	74
DS572716.1	416992	417050	2	2	1	117	0	74
DS572716.1	430860	430910	1	1	1	5	0	61
DS572716.1	430860	432570	1	1	0	23	0	68
DS572716.1	432513	433460	1	1	0	6	0	74
DS572716.1	433239	433460	1	1	1	42	0	74
DS572716.1	434274	434324	1	1	1	40	0	75
DS572716.1	434274	435001	1	1	0	7	0	63
DS572716.1	434950	435001	1	1	1	47	0	74
DS572716.1	435209	435257	1	1	1	33	0	75
DS572716.1	435546	435595	1	1	1	30	0	74
DS572716.1	440914	441004	2	2	1	3	0	69
DS572716.1	441833	441894	2	2	1	1	0	35
DS572716.1	442097	442149	2	2	1	2	0	62
DS572716.1	450793	451004	1	1	1	16	0	70
DS572716.1	461037	461116	1	1	1	40	0	73
DS572716.1	465430	465472	1	1	1	2315	0	75
DS572716.1	468507	468565	1	1	1	21	0	73
DS572716.1	472390	472441	1	1	1	23	0	71
DS572716.1	472410	472446	2	2	0	4	1	13
DS572716.1	473691	473800	2	2	1	1265	0	75
DS572716.1	473929	474052	2	2	1	2259	0	75
DS572716.1	474573	474901	1	1	1	2	0	7
DS572716.1	475028	475097	1	1	1	6	0	74
DS572716.1	476243	476328	2	2	1	7	0	74
DS572716.1	479252	479417	2	2	1	45	0	21
DS572716.1	479438	479529	2	2	1	34	0	20
DS572716.1	484523	484804	1	1	1	1	0	63
DS572716.1	488051	488099	2	2	1	1054	0	75
DS572716.1	488176	488277	2	2	1	1074	0	75
DS572716.1	489528	489617	1	1	1	85	0	74
DS572716.1	494996	495054	2	2	1	3	0	45
DS572716.1	497932	497990	1	1	1	72	0	75
DS572716.1	498388	498445	1	1	1	43	0	74
DS572716.1	498826	499019	1	1	1	63	0	75
DS572716.1	507437	507517	2	2	0	1	0	70
DS572716.1	507469	507529	1	1	1	1	0	7
DS572716.1	517338	517364	1	1	1	62	0	75
DS572716.1	522761	522860	1	1	1	3562	0	75
DS572716.1	524256	524697	1	1	1	889	0	63
DS572716.1	534871	534940	2	2	1	948	0	75
DS572716.1	535022	535084	2	2	1	938	0	75
DS572716.1	535269	535340	2	2	1	905	0	75
DS572716.1	535436	535494	2	2	1	916	0	75
DS572716.1	536009	536069	2	2	1	863	0	75
DS572716.1	541801	541853	2	2	1	800	0	75
DS572716.1	542221	542286	2	2	1	883	0	75
DS572716.1	542526	542595	2	2	1	885	0	73
DS572716.1	542667	542721	2	2	1	890	0	72
DS572716.1	544155	544207	1	1	1	1	0	21
DS572716.1	547713	548016	1	1	1	38	0	75
DS572716.1	548263	548379	1	1	1	648	15	75
DS572716.1	554719	554819	2	2	1	25	0	9
DS572716.1	557565	557628	1	1	1	103	0	74
DS572716.1	557703	557759	1	1	1	61	0	75
DS572716.1	560756	560817	2	2	1	38	0	74
DS572716.1	560763	560840	2	2	0	814	16	20
DS572716.1	560858	560975	2	2	0	818	15	24
DS572716.1	560926	560975	2	2	1	28	0	74
DS572716.1	562766	562823	2	2	1	925	0	75
DS572716.1	565197	565249	2	2	1	853	0	75
DS572716.1	573827	573961	1	1	1	3	0	47
DS572716.1	576055	576123	1	1	1	10	0	66
DS572716.1	578188	578242	1	1	1	53	0	74
DS572716.1	578488	578545	1	1	1	54	0	72
DS572716.1	578739	579254	1	1	1	49	0	73
DS572716.1	584296	584657	1	1	1	40	0	73
DS572716.1	585016	585098	1	1	1	112	0	41
DS572716.1	585140	585222	1	1	1	102	0	41
DS572716.1	585321	585378	1	1	1	104	0	74
DS572716.1	586031	586097	1	1	1	94	0	74
DS572716.1	586685	586764	1	1	1	105	0	75
DS572716.1	589779	589918	1	1	1	1	0	3
DS572716.1	591406	591471	1	1	1	15	0	75
DS572716.1	592593	592645	1	1	1	10	0	74
DS572716.1	594475	594556	1	1	1	23	6	72
DS572716.1	595914	595967	1	1	1	25	0	67
DS572716.1	597371	597799	1	3	0	3	0	21
DS572716.1	598819	598895	2	2	1	227	0	75
DS572716.1	602047	602098	1	1	1	6	0	72
DS572716.1	605844	605893	2	2	1	1	0	53
DS572716.1	606061	606148	2	2	1	1	0	13
DS572716.1	609330	609386	1	1	1	174	0	74
DS572716.1	610775	610926	1	1	1	168	0	75
DS572716.1	611963	612022	2	2	1	52	0	73
DS572716.1	611963	612177	2	2	0	102	0	75
DS572716.1	612118	612465	2	2	0	27	0	17
DS572716.1	612416	612465	2	2	1	110	0	14
DS572716.1	612480	612531	2	2	1	106	0	14
DS572716.1	612635	612713	2	2	1	105	0	75
DS572716.1	612843	612903	2	2	1	102	0	26
DS572716.1	612930	613015	2	2	1	102	0	26
DS572716.1	615471	615525	1	1	1	413	0	75
DS572716.1	615691	615760	1	1	1	379	0	75
DS572716.1	619990	620037	2	2	1	1	0	23
DS572716.1	620876	620938	2	2	1	2	0	65
DS572723.1	5130	5188	1	1	1	16	0	34
DS572723.1	5223	5270	1	1	1	18	0	35
DS572723.1	5337	5443	1	1	1	23	0	67
DS572723.1	5551	5612	1	1	1	19	0	29
DS572723.1	5642	5703	1	1	1	15	0	28
DS572723.1	5732	5779	1	1	1	12	0	28
DS572723.1	9075	9131	1	1	1	262	0	75
DS572723.1	9219	9269	1	1	1	269	0	75
DS572723.1	15418	15464	2	2	1	123	0	74
DS572723.1	19824	19894	2	2	1	256	0	46
DS572723.1	19941	19998	2	2	1	310	0	46
DS572723.1	29177	29614	2	2	1	6	0	64
DS572723.1	33254	33309	2	2	1	1	0	49
DS572723.1	33659	33752	2	2	1	3	0	64
DS572723.1	35792	35843	1	1	1	6	0	67
DS572723.1	37270	37509	1	1	1	2	0	38
DS572723.1	37644	37700	1	1	1	7	0	50
DS572723.1	37996	38223	1	1	1	1	0	30
DS572723.1	48261	48313	2	2	1	11	0	74
DS572723.1	48261	48556	2	2	0	38	0	75
DS572723.1	48484	49112	2	2	0	17	0	60
DS572723.1	49058	49112	2	2	1	62	0	13
DS572723.1	49125	49324	2	2	0	60	0	13
DS572723.1	49272	49324	2	2	1	22	0	75
DS572723.1	49482	49528	2	2	1	20	0	19
DS572723.1	49548	49601	2	2	1	19	0	19
DS572723.1	49548	49833	2	2	0	48	0	74
DS572723.1	49773	49833	2	2	1	21	0	74
DS572723.1	51396	51722	0	0	0	15	1	73
DS572723.1	54417	54478	2	2	1	169	0	74
DS572723.1	54673	54733	2	2	1	177	0	74
DS572723.1	55282	55342	2	2	1	18	0	72
DS572723.1	55282	55726	2	2	0	6	0	57
DS572723.1	55588	55726	2	2	1	149	1	22
DS572723.1	55749	55805	2	2	1	133	1	22
DS572723.1	66175	66226	1	1	1	376	1	75
DS572723.1	71448	71499	1	1	1	50	0	27
DS572723.1	71527	71685	1	1	1	81	0	27
DS572723.1	71837	71889	1	1	1	222	0	74
DS572723.1	72144	72197	1	1	1	256	0	75
DS572723.1	81105	81169	2	2	1	3	0	55
DS572723.1	87964	88018	1	1	1	21	0	74
DS572723.1	88211	88262	1	1	1	14	0	74
DS572723.1	90648	90706	1	1	1	10	0	72
DS572723.1	91073	91156	1	1	1	37	0	74
DS572723.1	100953	101009	2	2	1	13	0	26
DS572723.1	101119	101177	2	2	1	1	0	50
DS572723.1	101424	101476	2	2	1	21	0	75
DS572723.1	105226	105320	1	1	1	63	0	75
DS572723.1	106063	106117	1	1	1	73	0	75
DS572723.1	108252	108313	1	1	1	9	0	73
DS572723.1	108670	108742	1	1	1	8	0	71
DS572723.1	109642	109693	1	1	1	91	0	75
DS572723.1	109805	109868	1	1	1	3999	72	75
DS572723.1	119485	120202	0	0	0	888	17	75
DS572723.1	120572	120664	2	2	1	2	0	58
DS572723.1	120572	121299	2	2	0	1900	45	53
DS572723.1	121050	121299	2	2	1	1	0	28
DS572723.1	121389	121442	2	2	1	1	0	70
DS572723.1	134163	134222	2	2	1	1	0	36
DS572723.1	134295	134343	2	2	1	140	4	36
DS572723.1	144026	144205	2	2	1	1	0	41
DS572723.1	144359	144416	2	2	1	1	0	67
DS572723.1	144842	144896	2	2	1	1	0	66
DS572723.1	148179	148236	2	2	1	6	0	67
DS572723.1	149276	149377	2	2	1	1	0	59
DS572723.1	149886	149937	2	2	1	2	0	74
DS572723.1	152841	152896	1	1	1	300	0	74
DS572723.1	153362	153420	1	1	1	198	0	75
DS572723.1	154028	154066	2	2	1	192	0	75
DS572723.1	154345	154394	2	2	1	27	0	73
DS572723.1	154345	154711	2	2	0	184	0	75
DS572723.1	154658	154711	2	2	1	24	0	73
DS572723.1	154929	154979	2	2	1	205	1	75
DS572723.1	155167	155219	2	2	1	13	0	72
DS572723.1	155321	155543	2	2	1	4	0	13
DS572723.1	164219	164274	1	1	1	4	0	61
DS572723.1	164424	164473	1	1	1	4	0	71
DS572723.1	166259	166332	1	1	1	50	0	74
DS572723.1	169331	169427	1	1	1	155	0	75
DS572723.1	171552	171632	2	2	1	41361	4	75
DS572723.1	172012	181985	2	2	0	2	0	22
DS572723.1	172331	172387	2	2	1	16666	0	75
DS572723.1	173646	173699	1	1	1	23	0	75
DS572723.1	174916	174971	1	1	1	46	0	74
DS572723.1	178554	178685	1	1	1	8	0	6
DS572723.1	178812	178867	1	1	1	206	0	75
DS572723.1	179645	179698	1	1	1	346	0	75
DS572723.1	181149	181985	2	2	1	3	0	33
DS572723.1	182019	182082	2	2	1	6394	151	34
DS572723.1	182273	182326	2	2	1	12679	90	75
DS572723.1	184782	184831	2	2	1	191	1	75
DS572723.1	186488	186581	2	2	1	56	0	43
DS572723.1	186707	186781	2	2	1	56	0	74
DS572723.1	204416	204509	1	1	1	346	0	75
DS572723.1	206074	206125	2	2	1	16	0	75
DS572723.1	212972	213022	1	1	1	28	0	74
DS572723.1	213884	213935	1	1	1	28	0	69
DS572723.1	217090	217175	1	1	1	2	0	59
DS572723.1	217446	217505	1	1	1	4	0	66
DS572723.1	217868	217955	1	1	1	2	0	30
DS572723.1	219647	219697	1	1	1	5	0	69
DS572723.1	219900	219955	1	1	1	2	0	29
DS572723.1	220362	220417	1	1	1	3	0	46
DS572723.1	227958	228037	1	1	1	35	0	74
DS572723.1	228645	228710	2	2	1	9	0	63
DS572723.1	229094	229153	2	2	1	10	0	29
DS572723.1	229183	229242	2	2	1	10	0	29
DS572723.1	229399	229460	2	2	1	9	0	63
DS572723.1	232740	232818	2	2	1	1	0	23
DS572723.1	239527	239586	2	2	1	190	0	75
DS572723.1	239786	239837	2	2	1	178	0	74
DS572723.1	240281	240337	2	2	1	211	0	75
DS572723.1	241525	241737	1	1	1	184	0	75
DS572723.1	242233	242284	1	1	1	257	0	75
DS572723.1	242862	242916	1	1	1	16	0	75
DS572723.1	242862	243198	1	1	0	245	0	75
DS572723.1	243143	243198	1	1	1	11	0	69
DS572723.1	246524	246599	1	1	1	1	0	17
DS572723.1	246835	246891	1	1	1	1	0	55
DS572723.1	246947	247015	1	1	1	1	0	28
DS572723.1	247114	247176	1	1	1	2	0	63
DS572723.1	260818	260873	2	2	1	2996	0	75
DS572723.1	260961	261015	2	2	1	2975	0	75
DS572723.1	262700	263078	2	2	1	1839	1	47
DS572723.1	263118	263503	2	2	1	1341	0	39
DS572723.1	283495	283541	2	2	1	253	0	75
DS572723.1	283726	283799	2	2	1	261	0	31
DS572723.1	283726	283957	2	2	0	4	0	14
DS572723.1	283830	283957	2	2	1	256	0	31
DS572723.1	284004	284193	2	2	1	266	0	46
DS572723.1	284296	284434	2	2	1	277	0	75
DS572723.1	285414	285483	2	2	1	1	0	11
DS572723.1	286510	286562	2	2	1	2	0	74
DS572723.1	291716	291808	1	1	1	69469	9	75
DS572723.1	296172	296259	1	1	1	39	0	72
DS572723.1	300582	300635	2	2	1	14	0	62
DS572723.1	300758	301278	2	2	1	3	0	21
DS572723.1	302832	302889	1	1	1	92	0	74
DS572723.1	304519	304600	1	1	1	91	0	73
DS572723.1	309838	309907	2	2	1	4	0	66
DS572723.1	310026	310119	2	2	1	17	0	54
DS572723.1	310026	310316	2	2	0	566	14	36
DS572723.1	310260	310316	2	2	1	8	0	60
DS572723.1	328768	328855	1	1	1	1	0	52
DS572723.1	328981	329063	1	1	1	1	0	10
DS572723.1	334510	334573	1	1	1	28	0	26
DS572723.1	335906	335963	2	2	1	2	0	62
DS572723.1	342055	342104	2	2	1	11	0	70
DS572723.1	342338	342394	2	2	1	28	0	74
DS572723.1	342998	343054	2	2	1	3	0	34
DS572723.1	346321	346384	2	2	1	6	0	42
DS572723.1	346321	346520	2	2	0	3	0	63
DS572723.1	346427	346520	2	2	1	5	0	42
DS572723.1	346648	346694	2	2	1	3	0	65
DS572723.1	347196	347260	2	2	1	3	0	32
DS572723.1	356381	356431	2	2	1	662	0	75
DS572723.1	357655	357709	1	1	1	182	0	75
DS572723.1	360171	360305	2	2	1	63	0	74
DS572723.1	361831	361881	2	2	1	51	0	74
DS572723.1	362346	362405	2	2	1	33	0	75
DS572723.1	367324	367375	1	1	1	1	0	29
DS572725.1	22802	23060	2	2	1	15	0	71
DS572725.1	23982	24241	2	2	1	9	0	66
DS572725.1	24308	24405	2	2	1	8	0	66
DS572725.1	26826	26884	2	2	1	326	0	75
DS572725.1	28786	28853	1	1	1	55	0	74
DS572725.1	39514	39760	1	1	1	3	0	63
DS572725.1	44581	44663	2	2	1	522	0	75
DS572725.1	48074	48150	2	2	1	15	0	73
DS572725.1	65960	66019	1	1	1	110	0	75
DS572725.1	66097	66158	1	1	1	149	0	74
DS572725.1	66239	66291	1	1	1	150	0	48
DS572725.1	66340	66392	1	1	1	156	0	48
DS572725.1	66753	66805	1	1	1	164	0	75
DS572725.1	66961	67035	1	1	1	1	0	34
DS572725.1	66961	67526	1	1	0	178	0	75
DS572725.1	67453	67693	1	1	0	1	0	47
DS572725.1	67636	67693	1	1	1	160	0	74
DS572725.1	68491	68649	2	2	1	132	0	75
DS572725.1	69282	69357	2	2	1	67	0	74
DS572725.1	71229	71333	2	2	1	7736	0	75
DS572725.1	71747	71958	2	2	1	7857	0	75
DS572725.1	74008	74072	1	1	1	109	0	75
[truncated: 11,431 more rows]

## Sheet: STAR_Treatment_01.SJ.out.tab
DS572696.1	881	935	1	1	1	119	0	74
DS572696.1	881	1403	1	1	0	47	0	74
DS572696.1	1339	1403	1	1	1	248	0	75
DS572696.1	1637	1706	1	1	1	244	0	75
DS572696.1	1864	1931	1	1	1	18	0	11
DS572696.1	6284	6336	1	1	1	7	0	72
DS572696.1	9764	9820	2	2	1	8	0	75
DS572696.1	12961	13030	2	2	1	374	0	75
DS572696.1	23625	23725	1	1	1	2	0	64
DS572696.1	25664	26149	2	2	1	26	0	74
DS572696.1	33398	33467	1	1	1	11	0	65
DS572696.1	38265	38322	1	1	1	721	0	75
DS572696.1	39489	39538	1	1	1	722	0	75
DS572696.1	42647	43016	1	1	1	37	0	72
DS572696.1	43090	43546	1	1	1	36	0	73
DS572696.1	86305	86469	2	2	1	3	0	58
DS572696.1	100879	101162	1	1	1	1	0	39
DS572696.1	101284	101333	1	1	1	1	0	7
DS572696.1	102873	103085	2	2	1	4	0	52
DS572696.1	103705	103794	2	2	1	11	0	75
DS572696.1	104304	104360	2	2	1	5	0	69
DS572696.1	111802	111838	1	1	1	494	0	75
DS572696.1	113820	114410	2	2	0	167	0	72
DS572696.1	113829	114419	1	1	0	2163	6	63
DS572696.1	114349	114414	2	2	1	3	0	58
DS572696.1	116102	116163	2	2	1	8	0	72
DS572696.1	132736	132793	1	1	1	3058	0	75
DS572696.1	133313	133361	1	1	1	3145	1	75
DS572696.1	133313	133606	1	1	0	2	0	59
DS572696.1	133553	133606	1	1	1	3051	0	75
DS572696.1	134171	134212	1	1	1	3212	1	75
DS572696.1	134301	134377	1	1	1	3158	1	75
DS572696.1	134301	134466	1	1	0	2	0	73
DS572696.1	135940	136114	2	2	1	4	0	72
DS572696.1	137786	137856	1	1	1	9	0	67
DS572696.1	137987	138067	1	1	1	185	0	74
DS572696.1	138249	138366	1	1	1	183	0	75
DS572696.1	142559	142651	1	1	1	4	0	51
DS572696.1	142972	143030	1	1	1	3	0	73
DS572696.1	156580	156735	1	1	1	3	0	7
DS572696.1	156580	157108	1	1	0	237	0	74
DS572696.1	156904	157108	1	1	1	5	0	62
DS572696.1	163726	163778	1	1	1	6145	0	75
DS572696.1	168197	168249	2	2	1	450	0	75
DS572696.1	168632	168686	2	2	1	453	0	75
DS572696.1	175140	175194	1	1	1	45	0	68
DS572696.1	175321	175417	1	1	1	136	0	75
DS572696.1	175321	175584	1	1	0	546	12	26
DS572696.1	175530	175584	1	1	1	181	0	74
DS572696.1	175684	175741	1	1	1	171	0	75
DS572696.1	175868	175918	1	1	1	158	0	75
DS572696.1	176926	176978	1	1	1	428	0	52
DS572696.1	177029	177088	1	1	1	507	0	51
DS572696.1	177213	177318	1	1	1	498	0	75
DS572696.1	179170	179222	2	2	1	1	0	26
DS572696.1	183281	183344	1	1	1	14	0	74
DS572696.1	183444	183496	1	1	1	13	0	64
DS572696.1	192345	192417	1	1	1	28	0	62
DS572696.1	195079	195166	2	2	1	5	0	38
DS572696.1	195287	195372	2	2	1	10	0	74
DS572696.1	195716	195783	2	2	1	15	0	75
DS572696.1	196492	196616	2	2	1	13	0	73
DS572696.1	197209	197790	2	2	1	16	0	73
DS572696.1	199168	199222	2	2	1	17	0	66
DS572696.1	205820	205868	2	2	1	381	0	51
DS572696.1	205919	205972	2	2	1	402	0	50
DS572696.1	207775	208078	2	2	0	9	1	73
DS572696.1	207895	208071	2	2	1	392	0	75
DS572696.1	212171	212257	1	1	1	100	0	28
DS572696.1	212327	212380	1	1	1	327	0	69
DS572696.1	212709	212762	1	1	1	866	0	75
DS572696.1	222724	222775	2	2	1	29	0	72
DS572696.1	224705	224738	2	2	1	59	0	74
DS572696.1	230173	230228	2	2	1	57	0	74
DS572696.1	231480	231556	2	2	1	41	0	75
DS572696.1	234112	234169	2	2	1	339	0	75
DS572696.1	234494	234550	2	2	1	327	0	75
DS572696.1	234833	234924	2	2	1	130	0	75
DS572696.1	236837	236891	1	1	1	58	0	74
DS572696.1	238551	238609	1	1	1	70	0	74
DS572696.1	239423	239473	1	1	1	12	0	75
DS572696.1	248212	248609	1	1	1	1067	1	75
DS572696.1	251370	251447	2	2	1	1390	2	75
DS572696.1	262122	262243	1	1	1	1941	0	13
DS572696.1	262257	262379	1	1	1	2373	1	13
DS572696.1	262770	262849	1	1	1	7612	0	75
DS572696.1	262770	263077	1	1	0	2	0	51
DS572696.1	262931	263077	1	1	1	7666	0	75
DS572696.1	264370	264449	1	1	1	38	0	74
DS572696.1	264668	264792	1	1	1	68	0	74
DS572696.1	265177	265314	1	1	1	66	0	75
DS572696.1	266452	266505	2	2	1	5	0	58
DS572696.1	272900	273064	1	1	0	123	5	75
DS572696.1	273158	273339	0	0	0	120	5	75
DS572696.1	273388	273438	1	1	1	2	0	63
DS572696.1	278679	278728	2	2	1	4	0	67
DS572696.1	285266	285316	2	2	1	6	0	70
DS572696.1	289393	289445	2	2	1	9	0	74
DS572696.1	290579	290640	1	1	1	1	0	52
DS572696.1	291169	291224	1	1	1	3	0	70
DS572696.1	291647	291734	1	1	1	4	0	44
DS572696.1	293609	293698	1	1	1	25	2	72
DS572696.1	293840	294265	0	0	0	38	4	73
DS572696.1	294339	294545	0	0	0	35	5	73
DS572696.1	294666	294831	1	1	1	1	0	24
DS572696.1	295640	297694	1	1	0	3	0	18
DS572696.1	298459	298532	2	2	1	378	0	75
DS572696.1	299150	299211	1	1	1	175	0	75
DS572696.1	309900	309953	1	1	1	10	0	71
DS572696.1	319880	319950	1	1	1	1	0	28
DS572696.1	322473	322545	1	1	1	4	0	72
DS572696.1	322699	322754	1	1	1	4	0	68
DS572696.1	324561	324616	1	1	1	27	0	72
DS572696.1	324569	324807	2	2	0	10	1	74
DS572696.1	324737	324802	1	1	1	38	0	74
DS572696.1	325070	325121	1	1	1	52	0	75
DS572696.1	329573	329625	1	1	1	1722	1	75
DS572696.1	334369	334426	1	1	1	898	1	75
DS572696.1	337981	338239	2	2	1	4	0	35
DS572696.1	357495	357574	2	2	1	648	0	75
DS572696.1	359867	359935	1	1	1	2	0	33
DS572696.1	360248	360328	1	1	1	58	0	75
DS572696.1	364402	365272	2	2	1	1	0	14
DS572696.1	366810	366864	1	1	1	146	0	75
DS572696.1	367183	367233	1	1	1	150	0	74
DS572696.1	369914	369971	1	1	1	18	0	73
DS572696.1	370066	370159	1	1	1	32	0	75
DS572696.1	370289	370508	1	1	1	23	0	73
DS572696.1	371638	371697	2	2	0	3	0	53
DS572696.1	371640	371699	1	1	1	3570	0	75
DS572696.1	375492	375563	2	2	1	1	0	3
DS572696.1	376456	376521	2	2	1	1	0	66
DS572696.1	379354	379407	2	2	1	1	0	45
DS572696.1	379810	380320	2	2	1	1425	4	75
DS572696.1	382442	382558	2	2	1	102	0	15
DS572696.1	382574	382813	2	2	1	99	0	15
DS572696.1	382854	383039	2	2	1	99	0	40
DS572696.1	402315	402384	1	1	1	23	0	68
DS572696.1	403226	403256	1	1	1	24	0	74
DS572696.1	403354	403430	1	1	1	22	0	73
DS572696.1	405629	405677	2	2	1	4	0	57
DS572696.1	405816	405865	2	2	1	1	0	30
DS572696.1	406403	406469	2	2	1	1	0	49
DS572696.1	413187	413241	2	2	1	61	0	74
DS572696.1	413399	413473	2	2	1	22	0	54
DS572696.1	418133	418514	2	2	1	24	0	57
DS572696.1	418572	418678	2	2	1	25	0	57
DS572696.1	424144	424199	2	2	1	8	0	50
DS572696.1	425039	425171	2	2	1	1	0	38
DS572696.1	425261	425327	2	2	1	4	0	44
DS572696.1	425372	425423	2	2	1	5	0	44
DS572696.1	426114	426167	2	2	1	6	0	60
DS572696.1	432086	432185	1	1	1	896	0	75
DS572696.1	440935	441019	2	2	1	18	0	75
DS572696.1	444738	444791	1	1	1	123	0	74
DS572696.1	453682	453752	1	1	1	29	0	75
DS572696.1	464284	464355	2	2	1	46	0	75
DS572696.1	468078	468129	1	1	1	84	0	75
DS572696.1	472648	472710	2	2	1	3772	0	75
DS572696.1	474655	474710	2	2	1	2853	0	75
DS572696.1	474882	474959	2	2	1	382	0	28
DS572696.1	475908	475980	1	1	1	8	0	73
DS572696.1	476880	476953	1	1	1	13	0	60
DS572696.1	480376	480433	2	2	0	1	0	72
DS572696.1	480378	480435	1	1	1	6259	0	75
DS572696.1	480793	480908	1	1	1	5088	1	75
DS572696.1	482551	482618	1	1	1	3	0	42
DS572696.1	482696	482834	1	1	1	3	0	66
DS572696.1	487862	487920	2	2	1	152	0	75
DS572696.1	487862	488473	2	2	0	1736	0	75
DS572696.1	488424	488473	2	2	1	135	0	75
DS572696.1	488825	489084	1	1	0	8	0	67
DS572696.1	489037	489095	2	2	1	146	0	75
DS572696.1	489378	489429	2	2	1	134	0	75
DS572696.1	489766	489831	2	2	1	133	0	73
DS572696.1	489957	490119	2	2	1	124	0	75
DS572696.1	489957	490472	2	2	0	1047	0	45
DS572696.1	490310	490566	2	2	0	52	0	75
DS572696.1	490518	490566	2	2	1	772	0	45
DS572696.1	498982	499286	1	1	1	6	0	73
DS572696.1	501865	502158	0	0	0	61	1	74
DS572696.1	502247	502856	0	0	0	64	1	72
DS572696.1	504443	504693	2	2	0	22	0	75
DS572696.1	505574	505635	1	1	1	2	0	42
DS572696.1	508119	508173	2	2	1	30	0	74
DS572696.1	508119	509930	2	2	0	6	0	74
DS572696.1	509878	509930	2	2	1	21	0	75
DS572696.1	510771	510798	2	2	1	30	0	75
DS572696.1	511445	511498	2	2	1	14	0	74
DS572696.1	511445	511575	2	2	0	13	0	24
DS572696.1	511600	511949	2	2	1	24	0	73
DS572696.1	513438	513493	2	2	1	61	0	36
DS572696.1	513554	513608	2	2	1	189	0	60
DS572696.1	531250	531310	2	2	1	163	0	74
DS572696.1	532339	532452	1	1	1	27	0	71
DS572696.1	532786	532838	1	1	1	22	0	74
DS572696.1	535099	535152	1	1	1	27	0	74
DS572696.1	535850	535901	1	1	1	24	0	75
DS572696.1	540498	540556	1	1	1	296	0	74
DS572696.1	544814	544865	2	2	1	302	0	75
DS572696.1	546235	546292	2	2	1	46	0	33
DS572696.1	555399	555458	1	1	1	1	0	12
DS572696.1	555520	555637	1	1	1	4	0	61
DS572696.1	555772	555829	1	1	1	20	0	73
DS572696.1	556014	556068	1	1	1	22	0	74
DS572696.1	557260	557318	2	2	1	6	0	71
DS572696.1	561002	561058	1	1	1	2	0	74
DS572696.1	561477	561530	1	1	1	1	0	5
DS572696.1	563932	564000	1	1	1	4040	0	75
DS572696.1	564250	564305	1	1	1	4230	0	75
DS572696.1	564250	564623	1	1	0	13	0	74
DS572696.1	564569	564623	1	1	1	4348	0	75
DS572696.1	564797	564846	1	1	1	4314	0	75
DS572696.1	568775	568873	1	1	1	6	0	69
DS572696.1	569024	569111	1	1	1	10	0	75
DS572696.1	575367	575429	2	2	1	11	0	60
DS572696.1	577814	577876	2	2	1	1103	0	75
DS572696.1	578686	578731	2	2	1	1012	0	75
DS572696.1	590544	590591	2	2	1	29	0	72
DS572696.1	591044	591090	2	2	1	34	0	70
DS572696.1	606526	606605	2	2	1	30	0	70
DS572696.1	606676	606731	2	2	1	34	0	29
DS572696.1	606676	606813	2	2	0	0	1	35
DS572696.1	606759	606813	2	2	1	30	0	27
DS572696.1	606849	606907	2	2	1	25	0	34
DS572696.1	606942	606992	2	2	1	24	1	23
DS572696.1	607016	607077	2	2	1	25	1	23
DS572696.1	607151	607303	2	2	1	15	0	72
DS572696.1	612925	612985	1	1	1	15	0	68
DS572696.1	613190	613245	1	1	1	18	0	74
DS572696.1	615419	615711	1	1	1	14	0	75
DS572696.1	627608	627711	1	1	1	143	0	74
DS572696.1	628307	628396	1	1	1	131	0	75
DS572696.1	630099	630418	2	2	1	1117	0	75
DS572696.1	632386	632434	1	1	1	18	0	68
DS572696.1	637771	637821	1	1	1	2	0	21
DS572696.1	637771	637938	1	1	0	111	0	75
DS572696.1	637890	637938	1	1	1	2	0	68
DS572696.1	638511	639114	0	0	0	117	2	74
DS572696.1	639240	639509	1	1	0	107	2	75
DS572696.1	639439	639509	1	1	1	4	0	60
DS572696.1	645619	645693	1	1	1	134	0	75
DS572696.1	655057	760937	1	1	0	5	0	14
DS572696.1	657814	658041	1	1	1	234	0	75
DS572696.1	658988	659043	1	1	1	122	0	75
DS572696.1	661292	661343	2	2	1	17	0	73
DS572696.1	661440	661495	2	2	1	15	0	75
DS572696.1	661814	662248	2	2	1	4	0	40
DS572696.1	675360	675492	2	2	1	393	0	75
DS572696.1	678829	679160	1	1	1	17	0	72
DS572696.1	679785	679845	1	1	1	5	0	70
DS572696.1	684109	684222	1	1	1	2	0	56
DS572696.1	686324	686397	2	2	1	474	0	75
DS572696.1	691431	691564	1	1	1	49	0	25
DS572696.1	695058	695114	2	2	1	170	0	75
DS572696.1	696463	696523	2	2	1	177	0	75
DS572696.1	696627	696717	2	2	1	86	0	75
DS572696.1	702802	702859	2	2	1	30	0	75
DS572696.1	710427	710486	2	2	1	31	0	73
DS572696.1	710907	710963	2	2	1	22	0	74
DS572696.1	711159	711221	2	2	1	19	0	72
DS572696.1	711401	711525	2	2	1	23	0	42
DS572696.1	711401	711635	2	2	0	132	1	75
DS572696.1	711568	711635	2	2	1	20	0	42
DS572696.1	716158	716223	1	1	1	58	0	75
DS572696.1	719455	719508	2	2	1	3	0	72
DS572696.1	726167	726274	1	1	1	3	0	34
DS572696.1	726476	726642	1	1	1	25	0	74
DS572696.1	726882	726943	1	1	1	12	0	73
DS572696.1	730322	730376	2	2	1	15	0	69
DS572696.1	731512	731569	2	2	1	2	0	44
DS572696.1	731741	731790	2	2	1	1	0	34
DS572696.1	734924	734975	2	2	1	1959	0	75
DS572696.1	735251	735308	2	2	1	1906	0	75
DS572696.1	735394	735452	2	2	1	1854	0	75
DS572696.1	737820	737872	1	1	1	1	0	43
DS572696.1	743882	743962	1	1	1	357	1	75
DS572696.1	752814	752879	1	1	1	32	0	64
DS572696.1	753309	753359	1	1	1	22	0	74
DS572696.1	753628	753729	1	1	1	20	0	71
DS572696.1	754780	754830	1	1	1	19	0	74
DS572696.1	755536	755625	1	1	1	18	0	74
DS572696.1	757731	757957	2	2	1	141	0	75
DS572696.1	763486	763563	1	1	1	9	0	74
DS572696.1	767099	767157	2	2	1	1	0	53
DS572696.1	768500	768566	2	2	1	13	0	69
DS572696.1	772619	772679	2	2	1	110	0	75
DS572696.1	772806	772924	2	2	1	90	0	75
DS572696.1	773035	773176	2	2	1	17	0	67
DS572696.1	777277	777330	2	2	1	1	0	54
DS572696.1	777420	777478	2	2	1	1	0	15
DS572696.1	777664	777795	2	2	1	2	0	53
DS572696.1	799031	799091	2	2	1	144	5	75
DS572696.1	799130	800106	2	2	0	6	0	38
DS572696.1	799367	800110	2	2	1	33	0	75
DS572696.1	800259	800321	2	2	1	97	0	70
DS572696.1	804594	804716	0	0	0	89	4	59
DS572696.1	804775	804824	1	1	1	136	4	58
DS572696.1	805084	805176	1	1	1	177	0	75
DS572696.1	805355	805409	1	1	1	170	0	74
DS572696.1	806713	806784	1	1	1	152	0	74
DS572696.1	810342	810415	1	1	1	15	0	72
DS572696.1	828289	828360	1	1	1	5	0	69
DS572696.1	828457	828527	1	1	1	8	0	28
DS572696.1	830159	830224	1	1	1	80	0	73
DS572696.1	831891	831940	1	1	1	115	0	74
DS572696.1	832786	832836	1	1	1	101	0	75
DS572696.1	835212	1417974	1	1	0	4	0	12
DS572696.1	837152	837214	2	2	1	2	0	67
DS572696.1	843436	843486	2	2	1	240	0	75
DS572696.1	843575	843813	2	2	1	235	0	64
DS572696.1	843876	844069	2	2	1	224	0	62
DS572696.1	844183	844239	2	2	1	215	0	75
DS572696.1	844511	844604	2	2	0	1	0	34
DS572696.1	844520	844577	2	2	1	98	0	75
DS572696.1	847556	848058	1	1	1	29	0	75
DS572696.1	849445	849518	2	2	1	3	0	12
DS572696.1	850398	850487	2	2	1	65	0	74
DS572696.1	853433	853481	1	1	1	82	0	72
DS572696.1	855601	855660	1	1	1	290	0	75
DS572696.1	856071	856125	1	1	1	348	0	75
DS572696.1	856355	856405	1	1	1	72	0	38
DS572696.1	858247	858320	2	2	1	34	0	75
DS572696.1	858733	858785	2	2	1	92	0	64
DS572696.1	858848	858904	2	2	1	89	0	64
DS572696.1	858848	859183	2	2	0	3	0	44
DS572696.1	859134	859183	2	2	1	96	0	74
DS572696.1	859486	859545	2	2	1	91	0	74
DS572696.1	871059	871137	2	2	1	130	0	75
DS572696.1	871787	871849	2	2	1	143	0	75
DS572696.1	874791	874853	1	1	1	88	0	74
DS572696.1	875532	875611	1	1	1	80	0	75
DS572696.1	875777	875830	1	1	1	20	0	63
DS572696.1	877984	878086	2	2	1	6	0	31
DS572696.1	878118	878171	2	2	1	6	0	31
DS572696.1	885880	885939	2	2	1	140	0	55
DS572696.1	885995	886050	2	2	1	183	0	55
DS572696.1	888295	888374	1	1	1	1	0	10
DS572696.1	888503	888575	1	1	1	26	0	75
DS572696.1	899775	899855	1	1	1	107	0	75
DS572696.1	900093	900194	1	1	1	357	0	75
DS572696.1	902800	902855	2	2	1	5	0	71
DS572696.1	912166	912259	1	1	1	9	0	58
DS572696.1	912318	912394	1	1	1	18	0	58
DS572696.1	913097	913189	1	1	1	39	0	74
DS572696.1	913373	913446	1	1	1	34	0	74
DS572696.1	914653	914761	2	2	1	783	0	75
DS572696.1	914869	914956	2	2	1	962	0	75
DS572696.1	919357	919412	2	2	1	150	0	74
DS572696.1	919485	919546	2	2	1	118	0	72
DS572696.1	921631	921682	1	1	1	102	0	74
DS572696.1	923319	923385	1	1	1	75	0	74
DS572696.1	923552	923625	1	1	1	90	0	75
DS572696.1	923552	924625	1	1	0	1	0	62
DS572696.1	924564	924625	1	1	1	81	0	74
DS572696.1	924877	924929	1	1	1	95	0	74
DS572696.1	928267	928316	1	1	1	4	0	40
DS572696.1	928446	928592	1	1	1	3	0	72
DS572696.1	937159	937223	1	1	1	41	0	69
DS572696.1	937337	937417	1	1	1	279	0	75
DS572696.1	937721	937777	1	1	1	372	0	75
DS572696.1	946722	946771	1	1	1	3	0	67
DS572696.1	954288	954951	2	2	0	7082	1	75
DS572696.1	954878	954951	2	2	1	1	0	35
DS572696.1	959188	959459	2	2	1	1	0	36
DS572696.1	963254	963319	2	2	1	9	0	52
DS572696.1	970225	970307	1	1	1	27	0	73
DS572696.1	972735	972805	2	2	1	62	0	73
DS572696.1	974731	974848	1	1	1	2	0	39
DS572696.1	974935	974992	1	1	1	11	0	64
DS572696.1	975153	975222	1	1	1	15	0	73
DS572696.1	976962	977028	2	2	0	1	0	58
DS572696.1	976964	977030	1	1	1	4890	1	75
DS572696.1	977246	977306	1	1	1	4913	1	75
DS572696.1	977509	977571	1	1	1	4780	0	75
DS572696.1	982166	982332	2	2	1	18	0	68
DS572696.1	988170	988881	1	1	1	14	0	61
DS572696.1	989419	989497	1	1	1	8	0	72
DS572696.1	989728	989783	1	1	1	10	0	58
DS572696.1	990908	990993	1	1	1	1	0	54
DS572696.1	993769	993822	2	2	1	29	0	75
DS572696.1	994572	994624	2	2	1	17	0	69
DS572696.1	995185	995538	2	2	1	6	0	66
DS572696.1	999273	999351	2	2	1	5	0	58
DS572696.1	1003044	1003101	2	2	1	33	0	70
DS572696.1	1003649	1003706	2	2	1	65	0	72
DS572696.1	1004109	1004166	2	2	1	31	0	71
DS572696.1	1005044	1005342	1	1	1	135	0	75
DS572696.1	1005399	1005605	2	2	0	27	1	74
DS572696.1	1005561	1005614	1	1	1	261	0	75
DS572696.1	1006035	1006086	1	1	1	269	0	75
DS572696.1	1006039	1006821	1	1	0	839	17	66
DS572696.1	1012974	1013039	2	2	1	11	0	70
DS572696.1	1013425	1013473	2	2	1	4	0	42
DS572696.1	1015989	1016041	1	1	1	746	0	28
DS572696.1	1016070	1016761	1	1	1	885	0	28
DS572696.1	1017487	1017728	1	1	1	1290	0	75
DS572696.1	1019799	1019972	2	2	1	301	0	75
DS572696.1	1024318	1024381	1	1	1	28	0	71
DS572696.1	1024535	1024588	1	1	1	35	0	73
DS572696.1	1028874	1028925	2	2	1	3	0	63
DS572696.1	1028874	1029102	2	2	0	3	0	32
DS572696.1	1029048	1029102	2	2	1	8	0	62
DS572696.1	1029165	1029216	2	2	1	6	0	63
DS572696.1	1029485	1029546	2	2	1	9	0	73
DS572696.1	1029809	1029878	2	2	1	4	0	41
DS572696.1	1029920	1029972	2	2	1	4	0	41
DS572696.1	1031997	1032107	1	1	1	207	0	75
DS572696.1	1034348	1034428	2	2	1	789	0	75
DS572696.1	1034753	1034820	2	2	1	335	0	75
DS572696.1	1037404	1037455	1	1	1	174	0	75
DS572696.1	1039970	1040240	0	0	0	506	0	62
DS572696.1	1040670	1040731	2	2	1	201	0	75
DS572696.1	1043829	1043885	1	1	1	54	0	62
DS572696.1	1043957	1044018	1	1	1	110	0	71
DS572696.1	1048017	1048090	2	2	1	671	0	75
DS572696.1	1048497	1048694	2	2	1	94	0	59
DS572696.1	1048501	1048737	1	1	0	228	10	19
DS572696.1	1048753	1048806	2	2	1	358	16	58
DS572696.1	1062502	1063150	1	1	1	22	0	74
DS572696.1	1063734	1063792	1	1	1	21	0	74
DS572696.1	1073457	1073510	1	1	1	136	0	75
DS572696.1	1073457	1074145	1	1	0	39	0	73
DS572696.1	1073891	1074145	1	1	1	182	0	74
DS572696.1	1074453	1074521	1	1	1	238	0	75
DS572696.1	1074457	1074653	1	1	0	3	0	70
DS572696.1	1074612	1074664	1	1	1	192	0	75
DS572696.1	1077615	1077645	2	2	1	2	0	7
DS572696.1	1077858	1077928	2	2	1	31	0	70
DS572696.1	1078311	1078369	2	2	1	367	0	75
DS572696.1	1081007	1081061	2	2	1	960	0	75
DS572696.1	1081181	1081239	2	2	1	1007	0	75
DS572696.1	1081441	1081646	2	2	1	1041	0	75
DS572696.1	1082070	1082191	2	2	1	311	0	75
DS572696.1	1085671	1085727	2	2	1	2	0	38
DS572696.1	1091086	1091191	2	2	1	10	0	67
DS572696.1	1091420	1092049	2	2	1	6	0	66
DS572696.1	1093649	1093707	1	1	1	282	1	75
DS572696.1	1094351	1094400	1	1	1	247	0	75
DS572696.1	1101587	1101651	1	1	1	1	0	44
DS572696.1	1102037	1102087	1	1	1	84	0	75
DS572696.1	1103971	1104064	2	2	1	6	0	70
DS572696.1	1104190	1104622	2	2	1	4	0	71
DS572696.1	1109718	1109776	2	2	1	4	0	74
DS572696.1	1109881	1109972	2	2	1	2	0	48
DS572696.1	1112241	1112292	1	1	1	51	0	74
DS572696.1	1112435	1112489	1	1	1	47	0	74
DS572696.1	1112708	1112759	1	1	1	19	0	67
DS572696.1	1114068	1114116	2	2	1	18	0	44
DS572696.1	1117530	1117648	2	2	1	440	1	75
DS572696.1	1118402	1119277	2	2	0	9	0	74
DS572696.1	1119194	1119277	2	2	1	431	0	75
DS572696.1	1121338	1121389	2	2	1	14	0	74
DS572696.1	1123783	1123835	1	1	1	6	0	73
DS572696.1	1124189	1124239	1	1	1	6	0	72
DS572696.1	1127092	1127154	2	2	1	136	0	74
DS572696.1	1127757	1127843	2	2	1	31	0	51
DS572696.1	1128916	1129159	1	1	1	44	0	72
DS572696.1	1132979	1133039	2	2	1	734	2	75
DS572696.1	1135042	1135094	1	1	1	5	0	22
DS572696.1	1135117	1135173	1	1	1	5	0	22
DS572696.1	1136242	1136292	1	1	1	16	0	74
DS572696.1	1136542	1136591	1	1	1	15	0	74
DS572696.1	1139226	1139287	1	1	1	276	0	75
DS572696.1	1144713	1144768	1	1	1	2	0	65
DS572696.1	1145747	1145807	1	1	1	2	0	56
DS572696.1	1150109	1150160	2	2	1	3	0	55
DS572696.1	1150339	1150397	2	2	1	4	0	39
DS572696.1	1150446	1150502	2	2	1	3	0	48
DS572696.1	1156765	1156841	1	1	1	181	0	75
DS572696.1	1156936	1156992	1	1	1	174	0	34
DS572696.1	1157021	1157073	1	1	1	178	0	28
DS572696.1	1157254	1157303	1	1	1	151	0	75
DS572696.1	1157480	1157538	1	1	1	151	0	75
DS572696.1	1157747	1157799	1	1	1	178	0	75
DS572696.1	1159948	1160043	2	2	1	14	0	68
DS572696.1	1160847	1160938	2	2	1	106	0	75
DS572696.1	1161050	1161105	2	2	1	56	0	75
DS572696.1	1162720	1162780	2	2	1	208	0	75
DS572696.1	1165835	1165939	1	1	1	6	0	74
DS572696.1	1173297	1173369	2	2	1	3	0	28
DS572696.1	1189496	1189545	1	1	1	2570	0	75
DS572696.1	1194122	1194176	2	2	1	49	0	74
DS572696.1	1194395	1194455	2	2	1	47	0	73
DS572696.1	1196021	1196084	1	1	1	169	0	75
DS572696.1	1196161	1196220	1	1	1	245	0	44
DS572696.1	1196264	1196368	1	1	1	245	0	43
DS572696.1	1204582	1204676	1	1	1	1	0	42
DS572696.1	1205324	1813084	1	1	0	0	30	12
DS572696.1	1205664	1206959	1	1	0	14	0	74
DS572696.1	1213074	1213140	1	1	1	1	0	63
DS572696.1	1217838	1217935	1	1	1	1	0	33
DS572696.1	1218528	1218584	1	1	1	1	0	15
DS572696.1	1226885	1226935	2	2	1	117	0	75
DS572696.1	1238802	1238861	1	1	1	2	0	63
DS572696.1	1249472	1249587	2	2	1	1	0	46
DS572696.1	1251955	1252009	2	2	1	18	0	72
DS572696.1	1252228	1252436	2	2	1	18	0	71
DS572696.1	1254363	1254428	1	1	1	121	0	75
DS572696.1	1257493	1257540	2	2	1	33	0	70
DS572696.1	1257813	1257887	2	2	1	19	0	72
DS572696.1	1257815	1258003	1	1	0	9	0	61
DS572696.1	1269618	1269671	1	1	1	16	0	70
DS572696.1	1275095	1275246	1	1	1	1	0	58
DS572696.1	1276003	1276395	1	1	1	10	0	73
DS572696.1	1276581	1276784	1	1	1	10	0	70
DS572696.1	1279543	1279628	2	2	1	4	0	65
DS572696.1	1283870	1283960	1	1	1	4	0	63
DS572696.1	1294040	1294112	1	1	1	17	0	71
DS572696.1	1300816	1300869	2	2	1	1286	1	75
DS572696.1	1302066	1302115	2	2	1	1306	0	75
DS572696.1	1302327	1302381	2	2	1	1241	0	75
DS572696.1	1303694	1303761	2	2	1	614	0	75
DS572696.1	1303844	1304049	2	2	1	180	0	37
DS572696.1	1307045	1307101	2	2	1	56	0	57
DS572696.1	1307159	1307208	2	2	1	60	0	57
DS572696.1	1307319	1307378	2	2	1	62	0	75
DS572696.1	1307968	1308022	2	2	1	67	0	74
DS572696.1	1310246	1310310	2	2	1	1	0	63
DS572696.1	1314417	1314540	2	2	1	6	0	10
DS572696.1	1314735	1314804	2	2	1	31	0	72
DS572696.1	1316829	1317692	1	1	1	9	0	75
DS572696.1	1317925	1318269	1	1	1	25	0	69
DS572696.1	1323211	1323265	2	2	1	43	0	75
DS572696.1	1323609	1323676	2	2	1	45	0	74
DS572696.1	1323784	1323881	2	2	1	46	0	28
DS572696.1	1323910	1324081	2	2	1	46	0	28
DS572696.1	1324124	1324184	2	2	1	46	0	42
DS572696.1	1324319	1324372	2	2	1	36	0	74
DS572696.1	1330885	1331038	1	1	1	105	0	48
DS572696.1	1331127	1331182	1	1	1	308	0	75
DS572696.1	1331487	1331551	1	1	1	531	0	75
DS572696.1	1335087	1335131	1	1	1	1	0	37
DS572696.1	1337699	1337765	2	2	1	3	0	51
DS572696.1	1337699	1338002	2	2	0	10	0	60
DS572696.1	1337817	1338002	2	2	1	3	0	51
DS572696.1	1340347	1340412	1	1	1	13	0	72
DS572696.1	1340625	1340679	1	1	1	7	0	71
DS572696.1	1364287	1364380	1	1	1	3	0	31
DS572696.1	1367103	1367158	1	1	1	20	0	70
DS572696.1	1369051	1369108	1	1	1	136	0	74
DS572696.1	1374972	1375007	2	2	1	290	1	75
DS572696.1	1375455	1375513	2	2	1	231	0	75
DS572696.1	1375907	1375968	2	2	1	262	0	75
DS572696.1	1376241	1376341	2	2	1	221	0	75
DS572696.1	1377894	1377951	1	1	1	133	0	75
DS572696.1	1382765	1383053	1	1	1	20	0	12
DS572696.1	1386737	1386786	2	2	1	1	0	35
DS572696.1	1390701	1390837	1	1	1	12	0	9
DS572696.1	1390860	1390924	1	1	1	60	0	22
DS572696.1	1392306	1392355	2	2	1	225	0	45
DS572696.1	1392306	1392515	2	2	0	2	0	39
DS572696.1	1392400	1392679	2	2	0	204	0	44
DS572696.1	1392557	1392679	2	2	1	1	0	41
DS572696.1	1392774	1392828	2	2	1	230	0	39
DS572696.1	1392867	1392918	2	2	1	236	0	40
DS572696.1	1392966	1393014	2	2	1	253	0	47
DS572696.1	1393075	1393135	2	2	1	248	0	61
DS572696.1	1393241	1393298	2	2	1	258	0	66
DS572696.1	1393340	1393390	2	2	1	246	0	41
DS572696.1	1393546	1393629	2	2	1	224	0	75
DS572696.1	1393546	1394043	2	2	0	3	0	73
DS572696.1	1393956	1394043	2	2	1	233	0	73
DS572696.1	1394117	1394198	2	2	1	178	0	26
DS572696.1	1394225	1394298	2	4	1	157	0	26
DS572696.1	1397218	1397269	2	2	1	56	0	73
DS572696.1	1397569	1397631	2	2	1	35	0	71
DS572696.1	1397569	1398675	2	2	0	14	0	74
DS572696.1	1398589	1398675	2	2	1	25	0	71
DS572696.1	1399021	1399083	2	2	1	6	0	32
DS572696.1	1412530	1412584	1	1	1	392	0	75
DS572696.1	1415181	1415283	2	2	1	1	0	53
DS572696.1	1417491	1417623	1	1	1	58	0	75
DS572696.1	1417896	1417955	1	1	1	120	1	75
DS572696.1	1417896	1464672	1	1	0	5	0	13
DS572696.1	1418091	1418161	1	1	1	114	0	75
DS572696.1	1418091	1419866	1	1	0	16791	1111	18
DS572696.1	1418099	1425510	2	2	0	0	1	12
DS572696.1	1419808	1419866	1	1	1	111	0	75
DS572696.1	1419952	1420002	1	1	1	86	0	74
DS572696.1	1421674	1421743	1	1	1	84	0	75
DS572696.1	1424251	1424311	1	1	1	46	0	75
DS572696.1	1424450	1424500	1	1	1	47	0	73
DS572696.1	1424666	1424753	1	1	1	48	0	74
DS572696.1	1436672	1436806	1	1	1	85	0	74
DS572696.1	1446279	1446612	2	2	1	139	0	75
DS572696.1	1454533	1454637	1	1	1	266	0	74
DS572696.1	1455072	1455138	1	1	1	425	0	75
DS572696.1	1457876	1457938	2	2	1	5247	1	75
DS572696.1	1460411	1460533	0	0	0	281	10	75
DS572696.1	1468309	1468365	2	2	1	55	0	74
DS572696.1	1468565	1468908	2	2	1	6	0	26
DS572696.1	1481785	1481849	2	2	1	399	0	75
DS572696.1	1489274	1489338	2	2	1	18280	2	75
DS572696.1	1491485	1491541	1	1	1	201	0	75
DS572696.1	1493286	1493352	2	2	1	71	0	74
DS572696.1	1493977	1494425	2	2	1	45	0	48
DS572696.1	1494474	1494695	2	2	1	34	0	48
DS572696.1	1500757	1500813	2	2	1	96	0	75
DS572696.1	1504565	1504670	2	2	1	51	0	73
DS572696.1	1505273	1505912	2	2	1	54	0	74
DS572696.1	1506254	1506654	2	2	1	43	0	75
DS572696.1	1525219	1525261	2	2	1	1	0	66
DS572696.1	1527744	1527798	2	2	1	75	0	74
DS572696.1	1528230	1528313	2	2	1	49	0	75
DS572696.1	1534060	1534163	2	2	1	1	0	32
DS572696.1	1535490	1535642	2	2	1	5	0	62
DS572696.1	1536054	1536105	2	2	1	1	0	53
DS572696.1	1552453	1552501	1	1	1	31	0	74
DS572696.1	1563570	1563754	1	1	1	24	0	75
DS572696.1	1563906	1563971	1	1	1	24	0	72
DS572696.1	1565340	1565368	2	2	1	93	0	75
DS572696.1	1565801	1565843	2	2	1	117	0	74
DS572696.1	1566892	1567075	2	2	1	90	0	75
DS572696.1	1571099	1571153	1	1	1	5	0	61
DS572696.1	1575407	1575510	1	1	1	106	0	75
DS572696.1	1575810	1575917	1	1	1	131	0	75
DS572696.1	1582125	1582341	0	0	0	8	0	70
DS572696.1	1582391	1582439	2	2	1	3	0	68
DS572696.1	1582831	1582896	2	2	1	2	0	48
DS572696.1	1582831	1583595	2	2	0	8	0	68
DS572696.1	1583422	1583595	2	2	1	2	0	58
DS572696.1	1584837	1584909	1	1	1	21	0	75
DS572696.1	1585005	1585333	1	1	1	31	0	73
DS572696.1	1592877	1825382	2	2	0	0	4	15
DS572696.1	1604364	1604703	2	2	0	235	3	75
DS572696.1	1604503	1604699	2	2	1	33	0	75
DS572696.1	1605476	1605608	2	2	1	6	0	33
DS572696.1	1626213	1626266	2	2	1	53	0	74
DS572696.1	1627832	1628175	2	2	0	18	0	45
DS572696.1	1634103	1634152	1	1	1	378	0	75
DS572696.1	1634735	1634821	1	1	1	369	0	34
DS572696.1	1634850	1634935	1	1	1	364	0	28
DS572696.1	1635019	1635125	1	1	1	333	0	75
DS572696.1	1637915	1637977	2	2	1	173	0	17
DS572696.1	1637995	1638209	2	2	1	153	0	17
DS572696.1	1640024	1640089	1	1	1	1563	0	30
DS572696.1	1640139	1640168	1	1	1	4269	1	49
DS572696.1	1640314	1640366	1	1	1	12052	1	75
DS572696.1	1640702	1640756	1	1	1	13360	1	75
DS572696.1	1640855	1641653	1	1	0	12768	1	75
DS572696.1	1642380	1642487	1	1	1	13314	1	75
DS572696.1	1643838	1644028	2	2	1	5	0	44
DS572696.1	1645372	1645427	2	2	1	32	0	75
DS572696.1	1645751	1645813	2	2	1	17	0	65
DS572696.1	1649044	1649098	2	2	1	1	0	15
DS572696.1	1650420	1650481	1	1	1	225	0	75
DS572696.1	1650595	1650691	1	1	1	45	0	71
DS572696.1	1653477	1653550	1	1	1	25	0	72
DS572696.1	1663142	1664690	2	2	0	24	0	25
DS572696.1	1664716	1665179	2	2	1	29	0	26
DS572696.1	1672857	1673132	0	0	0	457	14	75
DS572696.1	1674035	1674200	2	2	1	1	0	13
DS572696.1	1674622	1674697	2	2	1	508	0	75
DS572696.1	1678744	1678802	2	2	1	2	0	69
DS572696.1	1682337	1682397	2	2	1	43	0	74
DS572696.1	1682819	1682875	2	2	1	26	0	74
DS572696.1	1685545	1685600	2	2	1	353	0	75
DS572696.1	1685851	1685919	2	2	1	372	0	75
DS572696.1	1686078	1686126	2	2	1	108	0	29
DS572696.1	1686156	1686271	2	2	1	52	0	29
DS572696.1	1691090	1691158	2	2	1	101	0	52
DS572696.1	1691090	1691263	2	2	0	1155	0	75
DS572696.1	1691164	1691259	2	2	0	744	18	75
DS572696.1	1691211	1691263	2	2	1	8	0	52
DS572696.1	1692416	1692469	2	2	1	1108	0	75
DS572696.1	1692606	1692669	2	2	1	5270	111	75
DS572696.1	1694377	1694517	2	2	1	1	0	24
DS572696.1	1703882	1704026	2	4	0	5	0	16
DS572696.1	1704733	1704799	1	1	1	7	0	67
DS572696.1	1706791	1706855	1	1	1	1	0	52
DS572696.1	1707464	1707548	2	2	1	20	0	73
DS572696.1	1710779	1710830	2	2	1	3	0	69
DS572696.1	1710779	1711387	2	2	0	48	0	74
DS572696.1	1711341	1711387	2	2	1	3	0	52
DS572696.1	1711440	1711499	2	2	1	3	0	52
DS572696.1	1711554	1711618	2	2	1	2	0	54
DS572696.1	1712415	1712518	0	0	0	16	1	55
DS572696.1	1712574	1712998	1	1	0	26	1	55
DS572696.1	1712943	1712998	1	1	1	1	0	14
DS572696.1	1714016	1714331	0	0	0	63	0	74
DS572696.1	1717657	1717786	2	2	1	51	0	73
DS572696.1	1727540	1727740	1	1	1	290	0	51
DS572696.1	1727852	1727921	1	1	1	973	0	75
DS572696.1	1728020	1728069	1	1	1	1443	0	75
DS572696.1	1728020	1728399	1	1	0	409	0	75
DS572696.1	1728346	1728399	1	1	1	1419	1	75
DS572696.1	1729956	1730020	1	1	1	769	0	75
DS572696.1	1754229	1754282	2	2	1	26	0	72
DS572696.1	1754496	1754566	2	2	1	23	0	65
DS572696.1	1754637	1754729	2	2	1	22	0	70
DS572696.1	1757137	1757355	1	1	1	2	0	46
DS572696.1	1757402	1757587	1	1	1	1	0	26
DS572696.1	1759537	1759598	2	2	1	26	0	74
DS572696.1	1760868	1761002	2	2	1	18	0	72
DS572696.1	1762410	1762465	2	2	1	6	0	75
DS572696.1	1770533	1770591	1	1	1	43	0	51
DS572696.1	1770808	1770869	1	1	1	192	0	26
DS572696.1	1770896	1770953	1	1	1	178	0	26
DS572696.1	1771050	1771100	1	1	1	101	0	75
DS572696.1	1773429	1773478	1	1	1	10	0	55
DS572696.1	1774985	1775043	2	2	1	427	0	75
DS572696.1	1775829	1775940	1	1	1	1	0	3
DS572696.1	1776077	1776160	1	1	1	1	0	68
DS572696.1	1777560	1813411	1	1	0	1	0	22
DS572696.1	1780716	1780782	2	2	1	1	0	38
DS572696.1	1785959	1813084	1	1	0	0	30	12
DS572696.1	1787859	1787923	1	1	1	66	0	25
DS572696.1	1789824	1789872	1	1	1	688	0	75
DS572696.1	1790093	1790145	1	1	1	727	0	75
DS572696.1	1790990	1791100	1	1	1	714	0	75
DS572696.1	1791546	1791595	1	1	1	678	0	75
DS572696.1	1798393	1798458	1	1	1	1	0	36
DS572696.1	1804277	1804342	1	1	1	498	1	32
DS572696.1	1804277	1804434	1	1	0	3	0	73
DS572696.1	1804375	1804560	1	1	0	642	1	34
DS572696.1	1804511	1804560	1	1	1	5	0	71
DS572696.1	1804750	1804816	1	1	1	1522	0	75
DS572696.1	1804953	1805006	1	1	1	1535	0	75
DS572696.1	1804957	1805221	1	1	0	16	0	75
DS572696.1	1807530	1807579	1	1	1	25	0	75
DS572696.1	1807787	1807837	1	1	1	1977	0	75
DS572696.1	1807988	1808038	1	1	1	2302	0	75
DS572696.1	1811784	1811843	1	1	1	28	0	74
DS572696.1	1811784	1812015	1	1	0	7864	56	75
DS572696.1	1811957	1812015	1	1	1	22	0	69
DS572696.1	1812092	1812147	1	1	1	8669	111	75
DS572696.1	1812302	1812507	1	1	1	12	0	58
DS572696.1	1812302	1813936	1	1	0	0	1	12
DS572696.1	1813357	1813411	1	1	1	15	0	68
DS572696.1	1813951	1814013	1	1	1	13	0	59
DS572696.1	1816543	1816635	1	1	1	24	0	72
DS572696.1	1816833	1816913	1	1	1	28	0	75
DS572696.1	1817521	1817582	1	1	1	36	0	74
DS572696.1	1825328	1825376	1	1	1	31	2	73
DS572696.1	1825590	1825636	1	1	1	18	0	71
DS572696.1	1828378	1828440	1	1	1	13	0	73
DS572696.1	1829427	1829542	1	1	1	5	0	71
DS572696.1	1830257	1830316	2	2	1	4	0	74
DS572696.1	1830545	1830594	2	2	1	4	0	66
DS572696.1	1830954	1831015	2	2	1	4	0	61
DS572696.1	1833139	1833200	2	2	1	10	0	75
DS572696.1	1833506	1833612	2	2	1	9	0	73
DS572696.1	1834350	1834411	1	1	1	157	0	74
DS572696.1	1837231	1837640	1	1	1	29	0	72
DS572696.1	1840318	1840376	1	1	1	10	0	70
DS572696.1	1841931	1841993	2	2	1	1	0	48
DS572696.1	1843097	1843157	2	2	1	51	0	74
DS572696.1	1843503	1843560	2	2	1	50	0	75
DS572696.1	1846696	1846779	1	1	1	1	0	24
DS572696.1	1846696	1849265	1	1	0	15	0	31
DS572696.1	1849176	1849265	1	1	1	2	0	54
DS572696.1	1862495	1862671	1	1	1	1	0	51
DS572696.1	1862964	1863040	1	1	1	1	0	62
DS572696.1	1874767	1874930	1	1	1	22	0	11
DS572696.1	1875014	1875086	1	1	1	20	0	75
DS572696.1	1875368	1875428	1	1	1	519	0	22
DS572696.1	1875451	1875526	1	1	1	497	0	26
DS572696.1	1875451	1875701	1	1	0	41	1	74
DS572696.1	1875658	1875701	1	1	1	493	0	74
DS572696.1	1886316	1886375	2	2	1	17	0	68
DS572696.1	1886479	1886534	2	2	1	15	0	45
DS572696.1	1886580	1886633	2	2	1	11	0	45
DS572696.1	1886814	1886878	2	2	1	6	0	66
DS572696.1	1886814	1887048	2	2	0	410	2	55
DS572696.1	1886975	1887048	2	2	1	8	0	54
DS572696.1	1887103	1887160	2	2	1	411	1	54
DS572696.1	1888626	1888691	1	1	1	22	0	75
DS572696.1	1892258	1892362	1	1	1	12	0	72
DS572696.1	1894624	1894692	1	1	1	8	0	67
DS572696.1	1898108	1898185	1	1	1	474	0	75
DS572696.1	1900942	1901475	2	2	0	2	0	19
DS572696.1	1901568	1901639	2	2	1	1	0	30
DS572696.1	1901854	1901917	2	2	1	1	0	22
DS572696.1	1902074	1902143	2	2	1	8	0	17
DS572696.1	1902232	1902419	2	2	0	2	0	62
DS572696.1	1918570	1921907	2	2	0	0	1	13
DS572696.1	1919442	1919695	2	2	1	2	0	56
DS572696.1	1919752	1919863	2	2	1	2	1	38
DS572696.1	1920474	1920525	2	2	1	1	0	36
DS572696.1	1921221	1921360	2	2	1	5906	1	64
DS572696.1	1922186	1922309	2	2	1	23071	1	75
DS572696.1	1933569	1933666	1	1	1	19	0	75
DS572696.1	1934904	1934958	1	1	1	49	0	75
DS572696.1	1939653	1939708	1	1	1	14	0	74
DS572696.1	1941894	1942044	1	1	1	16	0	73
DS572696.1	1942145	1942237	1	1	1	28	0	75
DS572696.1	1952653	1952801	2	2	1	4	0	62
DS572696.1	1952893	1952954	2	2	1	5	0	64
DS572696.1	1953020	1953080	2	2	1	4	0	62
DS572696.1	1953453	1953506	2	2	1	3	0	51
DS572696.1	1968014	1968131	1	1	1	1	0	24
DS572696.1	1970447	1970503	2	2	1	6	0	72
DS572696.1	1970881	1970935	2	2	1	34	0	74
DS572696.1	1976257	1976348	1	1	1	5	0	58
DS572696.1	1976257	1976876	1	1	0	1	0	36
DS572696.1	1976816	1976876	1	1	1	21	0	75
DS572696.1	1977944	1978021	2	2	1	16	0	75
DS572696.1	1978158	1978223	2	2	1	22	0	73
DS572696.1	1979154	1979211	2	2	1	104	0	75
DS572696.1	1985097	1985172	1	1	1	10	0	62
DS572696.1	1985591	1985683	1	1	1	9	0	70
DS572696.1	1989916	1989991	2	2	1	2	0	51
DS572696.1	1990243	1990308	2	2	1	5	0	55
DS572696.1	1997828	1998034	1	1	1	183	1	75
DS572696.1	1998454	1998626	1	1	1	144	0	75
DS572696.1	1998800	1998869	1	1	1	35	0	30
DS572696.1	1998900	1998999	1	1	1	19	0	28
DS572696.1	1999915	1999988	1	1	1	2	0	67
DS572696.1	2001957	2002006	1	1	1	45	0	42
DS572696.1	2002049	2002094	1	1	1	63	0	42
DS572696.1	2002808	2002867	1	1	1	91	0	71
DS572696.1	2003313	2003362	1	1	1	8	0	21
DS572696.1	2023768	2023819	1	1	1	2	0	60
DS572696.1	2032487	2032573	1	1	1	1	0	25
DS572696.1	2033219	2033483	1	1	0	2	0	63
DS572696.1	2033431	2033483	1	1	1	1	0	47
DS572696.1	2033814	2033869	1	1	1	1	0	14
DS572696.1	2033959	2034011	1	1	1	1	0	47
DS572696.1	2036915	2037030	2	2	1	1060	0	75
DS572696.1	2037756	2037810	1	1	1	2719	1	75
DS572696.1	2038565	2039277	1	1	0	0	1	28
DS572696.1	2038573	2038625	1	1	1	2907	0	75
DS572696.1	2041464	2041535	1	1	1	14	0	67
DS572696.1	2046982	2047041	2	2	1	12	0	72
DS572696.1	2047351	2048251	2	2	1	2	0	58
DS572696.1	2054083	2054150	1	1	1	1300	0	75
DS572696.1	2054473	2054522	1	1	1	1273	0	75
DS572696.1	2063343	2063393	1	1	1	95	0	75
DS572696.1	2063343	2063694	1	1	0	1	0	25
DS572696.1	2063738	2063792	1	1	1	107	0	75
DS572696.1	2064088	2064140	1	1	1	89	0	74
DS572696.1	2064366	2064416	1	1	1	86	0	71
DS572696.1	2064755	2064808	1	1	1	100	0	74
DS572696.1	2065100	2065155	1	1	1	107	0	73
DS572696.1	2071264	2071334	1	1	1	974	2	75
DS572696.1	2083534	2083600	1	1	1	13	0	73
DS572696.1	2088722	2088924	1	1	1	37	0	74
DS572696.1	2091068	2091217	1	1	1	31	0	75
DS572696.1	2091970	2092037	1	1	1	227	0	75
DS572696.1	2093738	2093952	2	2	1	41	2	71
DS572696.1	2099994	2100058	1	1	1	39	0	55
DS572696.1	2100114	2100191	1	1	1	63	0	55
DS572696.1	2100983	2101037	1	1	1	154	0	73
DS572696.1	2104806	2104852	2	2	1	1	0	17
DS572696.1	2118605	2118688	1	1	1	166	0	75
DS572696.1	2126051	2126076	2	2	1	41	0	74
DS572696.1	2130329	2130388	1	1	1	3	0	6
DS572696.1	2130772	2130877	1	1	1	80	0	72
DS572696.1	2131008	2131065	1	1	1	94	0	74
DS572696.1	2132749	2132806	1	1	1	68	1	74
DS572696.1	2140807	2140883	1	1	1	4	0	67
DS572696.1	2141149	2141231	1	1	1	1	0	27
DS572696.1	2141908	2141981	1	1	1	2	0	75
DS572696.1	2145467	2145535	1	1	1	1	0	28
DS572696.1	2145701	2145755	1	1	1	3	0	72
DS572696.1	2151120	2151186	2	2	1	2	0	38
DS572696.1	2151225	2151276	2	2	1	2	0	25
DS572696.1	2151302	2151437	2	2	1	1	0	25
DS572696.1	2152898	2152995	1	1	1	18	0	50
DS572696.1	2153594	2153657	1	1	1	83	0	75
DS572696.1	2153883	2153955	1	1	1	89	0	74
DS572696.1	2164222	2164279	2	2	1	1	0	6
DS572696.1	2170614	2170716	1	1	1	3	0	64
DS572696.1	2171267	2171330	1	1	1	30	0	74
DS572696.1	2185054	2185109	2	2	1	1736	0	75
DS572696.1	2186330	2186391	2	2	1	1731	2	75
DS572696.1	2190806	2190864	1	1	1	14	0	69
DS572696.1	2191506	2191756	1	1	1	4	0	40
DS572696.1	2195110	2195159	1	1	1	152	0	75
DS572696.1	2195305	2195354	1	1	1	152	0	75
DS572696.1	2196168	2196223	1	1	1	164	0	75
DS572696.1	2200541	2200650	1	1	1	44	0	72
DS572696.1	2201100	2201159	1	1	1	28	0	73
DS572696.1	2203061	2203178	2	2	1	100	0	75
DS572696.1	2203906	2203964	2	2	1	121	0	75
DS572696.1	2205016	2205101	2	2	1	120	0	59
DS572696.1	2205161	2205236	2	2	1	118	0	59
DS572696.1	2208263	2208350	2	2	1	100	0	74
DS572696.1	2208263	2208813	2	2	0	1	0	52
DS572696.1	2208719	2208813	2	2	1	136	0	74
DS572696.1	2209010	2209062	2	2	1	146	0	74
DS572696.1	2209137	2209191	2	2	1	160	0	75
DS572696.1	2209273	2209385	2	2	1	156	0	45
DS572696.1	2209429	2209627	2	2	1	156	0	45
DS572696.1	2209773	2210175	2	2	0	120	0	74
DS572696.1	2216403	2216483	1	1	1	110	0	75
DS572696.1	2220114	2220173	1	1	1	10	0	74
DS572696.1	2224704	2224781	1	1	1	28	0	68
DS572696.1	2225302	2225357	1	1	1	99	0	75
DS572696.1	2231693	2231767	2	2	1	13	0	66
DS572696.1	2231834	2231890	2	2	1	13	0	67
DS572696.1	2231834	2232101	2	2	0	692	17	66
DS572696.1	2232043	2232101	2	2	1	17	0	57
DS572696.1	2232493	2232561	2	2	1	973	0	75
DS572696.1	2232776	2232876	2	2	1	1006	0	75
DS572696.1	2236846	2236913	2	2	1	10	0	69
DS572696.1	2243296	2243353	1	1	1	2292	0	75
DS572696.1	2262204	2262264	2	2	1	1	0	62
DS572696.1	2267865	2267915	2	2	1	6	5	6
DS572696.1	2279796	2279990	1	1	1	24	0	71
DS572696.1	2291408	2291483	1	1	1	55	0	64
DS572696.1	2292621	2292839	1	1	0	7	0	65
DS572696.1	2292767	2292849	2	2	1	215	0	75
DS572696.1	2302764	2302834	1	1	1	17	0	36
DS572696.1	2316502	2316557	1	1	1	6	0	68
DS572696.1	2316698	2316754	1	1	1	12	0	72
DS572696.1	2325353	2325455	2	2	1	5718	0	75
DS572696.1	2325583	2325667	2	2	1	4110	0	75
DS572696.1	2333538	2333601	2	2	1	3786	0	75
DS572696.1	2340867	2341161	1	1	1	114	0	70
DS572696.1	2341230	2341372	1	1	1	88	0	69
DS572696.1	2341443	2341546	1	1	1	67	0	70
DS572696.1	2345407	2345560	1	1	1	4556	1	75
DS572696.1	2347339	2347397	1	1	1	979	0	51
DS572696.1	2352401	2352459	1	1	1	18	0	16
DS572696.1	2356764	2356868	1	1	1	24	0	72
DS572696.1	2364257	2364607	1	1	1	633	1	75
DS572696.1	2364736	2364789	1	1	1	641	0	75
DS572696.1	2364946	2365004	1	1	1	676	0	75
DS572696.1	2367713	2367770	2	2	1	2	0	54
DS572696.1	2368853	2368912	2	2	1	1	0	69
DS572696.1	2372893	2372969	1	1	1	5	0	70
DS572696.1	2373712	2373767	1	1	1	15	0	73
DS572696.1	2374884	2374942	2	2	1	11	1	37
DS572696.1	2375642	2375754	1	1	1	61	0	75
DS572696.1	2376796	2376848	1	1	1	154	0	74
DS572696.1	2379276	2379416	2	2	1	2	0	50
DS572696.1	2380433	2380499	2	2	1	110	0	75
DS572696.1	2380921	2381205	2	2	1	155	0	74
DS572696.1	2381419	2381464	2	2	1	173	0	28
DS572696.1	2381492	2381544	2	2	1	170	0	29
DS572696.1	2381961	2382124	2	2	1	24	0	45
DS572696.1	2384725	2384776	1	1	1	7	0	27
DS572696.1	2384725	2384828	1	1	0	1	0	52
DS572696.1	2384804	2384828	1	1	1	8	0	27
DS572696.1	2384975	2385030	1	1	1	19	0	75
DS572696.1	2385948	2386003	1	1	1	14	0	68
DS572696.1	2386132	2386184	1	1	1	3	0	34
DS572696.1	2389596	2389665	2	2	1	1	0	51
DS572696.1	2392871	2392955	1	1	1	2	0	74
DS572696.1	2397884	2397937	2	2	1	58	0	75
DS572696.1	2402040	2402124	2	2	1	3952	0	75
DS572696.1	2402390	2402657	2	2	1	4040	21	75
DS572696.1	2402854	2402960	1	1	0	1	0	45
DS572696.1	2402857	2402963	2	4	1	383	0	75
DS572696.1	2402857	2449723	2	2	0	1	0	21
DS572696.1	2403360	2403503	2	2	1	3917	45	75
DS572696.1	2403709	2403787	2	4	1	2585	0	75
DS572696.1	2410208	2410279	1	1	1	49	0	72
DS572696.1	2410657	2410709	1	1	1	43	0	75
DS572696.1	2411219	2411273	1	1	1	46	1	73
DS572696.1	2412299	2412350	2	2	1	1	0	51
DS572696.1	2412522	2412636	2	2	1	2	0	70
DS572696.1	2412865	2413076	2	2	1	1	0	50
DS572696.1	2413127	2413468	2	2	1	1	0	47
DS572696.1	2415987	2416039	2	2	1	4	0	74
DS572696.1	2416615	2416940	2	2	1	2	0	63
DS572696.1	2417308	2417708	2	2	1	3	0	70
DS572696.1	2427658	2427787	2	2	1	1	0	17
DS572696.1	2436444	2436852	1	1	1	8	0	74
DS572696.1	2437878	2437935	2	2	1	337	0	75
DS572696.1	2438351	2438413	2	2	1	350	0	75
DS572696.1	2438502	2438561	2	2	1	359	0	74
DS572696.1	2438845	2439796	2	2	0	0	1	16
DS572696.1	2438849	2439142	2	2	1	31	10	72
DS572696.1	2453525	2453693	2	2	1	16	0	71
DS572696.1	2453800	2454216	2	2	1	15	0	67
DS572696.1	2454284	2454339	2	2	1	8	0	52
DS572696.1	2457228	2457386	2	2	1	146	0	74
DS572696.1	2474112	2474176	2	2	1	20	0	73
DS572696.1	2475054	2475108	2	2	1	17	0	60
DS572696.1	2475169	2475290	2	2	1	14	0	62
DS572696.1	2477786	2477846	2	2	1	461	0	75
DS572696.1	2478464	2478817	2	2	1	757	1	75
DS572696.1	2481205	2481332	2	2	1	10	0	74
DS572696.1	2481741	2481855	2	2	1	3	0	73
DS572696.1	2494315	2494411	1	1	1	4	0	22
DS572696.1	2495422	2495474	2	2	1	163	0	75
DS572696.1	2499312	2499376	1	1	1	267	0	75
DS572696.1	2499577	2499638	1	1	1	238	0	68
DS572696.1	2499707	2499983	1	1	1	235	0	70
DS572696.1	2499707	2500216	1	1	0	7	0	56
DS572696.1	2500118	2500216	1	1	1	232	0	75
DS572696.1	2513543	2514028	2	2	0	86	0	74
DS572696.1	2514258	2514309	2	2	1	68	0	73
DS572696.1	2514482	2514541	2	2	1	74	0	74
DS572696.1	2514909	2515818	2	2	0	74	0	73
DS572696.1	2515754	2515818	2	2	1	1	0	64
DS572696.1	2517947	2518133	1	1	1	195	0	75
DS572701.1	18467	18517	2	2	1	1	0	46
DS572701.1	19207	19257	2	2	1	1965	39	75
DS572701.1	29030	29127	1	1	1	7	0	46
DS572701.1	30675	31362	1	1	1	23	0	68
DS572701.1	32604	32664	2	2	1	339	0	75
DS572701.1	35934	35990	2	2	1	165	0	75
DS572701.1	36843	36897	2	2	1	163	0	75
DS572701.1	39988	40038	1	1	1	16	0	71
DS572701.1	40494	40541	1	1	1	19	0	73
DS572701.1	41193	41245	2	2	1	10	0	35
DS572701.1	43821	43872	1	1	1	10	0	69
DS572701.1	45496	45545	1	1	1	6	0	65
DS572701.1	49359	49421	1	1	1	29	0	70
DS572701.1	50599	50655	1	1	1	37	0	74
DS572701.1	51282	51374	1	1	1	51	0	72
DS572701.1	51958	52012	1	1	1	44	0	74
DS572701.1	61856	61952	2	2	1	889	0	37
DS572701.1	61990	62072	2	2	1	998	0	38
DS572701.1	62127	62173	2	2	1	1073	0	61
DS572701.1	62235	62292	2	2	1	989	0	62
DS572701.1	62413	62472	2	2	1	520	0	44
DS572701.1	62413	62566	2	2	0	3	0	21
DS572701.1	62517	62566	2	2	1	322	0	44
DS572701.1	65702	65763	1	1	1	1	0	41
DS572701.1	72170	72588	2	2	1	7	0	72
DS572701.1	72992	73049	2	2	1	9	0	73
DS572701.1	73314	73374	2	2	1	8	0	67
DS572701.1	75347	75421	1	1	1	12	0	71
DS572701.1	75347	75895	1	1	0	12	0	75
DS572701.1	75824	76752	1	1	0	10	0	31
DS572701.1	76696	76752	1	1	1	8	0	31
DS572701.1	76784	76879	1	1	1	11	0	31
DS572701.1	76784	77133	1	1	0	8	0	31
DS572701.1	77053	77133	1	1	1	4	0	59
DS572701.1	77394	77446	1	1	1	8	0	12
DS572701.1	77459	77520	1	1	1	9	0	12
DS572701.1	77792	77857	1	1	1	26	0	74
DS572701.1	78114	78180	1	1	1	11	0	66
DS572701.1	78303	78332	1	1	1	17	1	71
DS572701.1	81969	82022	2	2	1	71	0	50
DS572701.1	82073	82153	2	2	1	72	0	50
DS572701.1	84966	85021	1	1	1	21	0	31
DS572701.1	85098	85182	1	1	1	64	0	72
DS572701.1	86729	86782	2	2	1	66	0	73
DS572701.1	86995	87072	2	2	1	21	0	75
DS572701.1	91312	91362	1	1	1	42	0	50
DS572701.1	91504	91603	1	1	1	145	0	74
DS572701.1	92817	92875	2	2	1	28	0	74
DS572701.1	93305	93393	2	2	1	73	0	74
DS572701.1	93863	93940	2	2	1	69	0	74
DS572701.1	94028	94091	2	2	1	70	0	72
DS572701.1	94839	95042	2	2	1	61	0	62
DS572701.1	95104	95166	2	2	1	47	0	61
DS572701.1	96826	96975	2	2	0	1	0	19
DS572701.1	96889	96977	1	1	1	144	36	74
DS572701.1	96893	96989	1	1	0	3031	0	75
DS572701.1	97182	97287	1	1	1	11097	39	75
DS572701.1	97413	97470	1	1	1	8792	0	75
DS572701.1	97413	97939	1	1	0	1958	7	75
DS572701.1	97879	97939	1	1	1	7382	0	75
DS572701.1	98853	98908	2	2	1	14043	2	75
DS572701.1	99560	99707	2	2	1	13722	2	75
DS572701.1	102186	102248	1	1	1	97	0	75
DS572701.1	102833	103129	1	1	1	95	0	75
DS572701.1	108633	108983	2	2	1	130	0	64
DS572701.1	110885	110932	1	1	1	1529	0	75
DS572701.1	123333	123388	1	1	1	1	0	18
DS572701.1	123476	123532	1	1	1	2	0	52
DS572701.1	125621	125679	2	2	1	20	0	67
DS572701.1	130878	131017	1	1	1	22	0	72
DS572701.1	131138	131199	1	1	1	3245	27	75
DS572701.1	131628	131684	1	1	1	3588	0	75
DS572701.1	132512	132633	2	2	1	1042	0	75
DS572701.1	137223	137279	1	1	1	4	0	52
DS572701.1	142123	142224	1	1	1	34	0	73
DS572701.1	142514	142567	1	1	1	64	0	72
DS572701.1	142653	142731	1	1	1	61	0	75
DS572701.1	145641	145700	1	1	1	93	0	74
DS572701.1	150986	151071	2	2	1	16	0	73
DS572701.1	152733	152815	2	2	1	77	0	62
DS572701.1	155248	155343	1	1	1	10	0	71
DS572701.1	157538	157613	2	2	1	18	0	70
DS572701.1	164401	164452	2	2	1	56	0	73
DS572701.1	165797	165869	2	2	1	68	0	20
DS572701.1	165890	165994	2	2	1	67	0	20
DS572701.1	166385	166449	2	2	1	27	0	74
DS572701.1	166584	166690	2	2	1	1	0	36
DS572701.1	179618	179665	1	1	1	1	0	66
DS572701.1	180074	180497	1	1	0	12	0	71
DS572701.1	183406	183460	1	1	1	1	0	18
DS572701.1	186461	186620	2	2	1	401	0	75
DS572701.1	186956	187120	2	2	1	708	1	75
DS572701.1	187338	188200	2	2	1	624	0	22
DS572701.1	188221	188506	2	2	1	588	0	20
DS572701.1	200490	200549	2	2	1	10	0	68
DS572701.1	202744	202802	2	2	1	4	0	67
DS572701.1	208723	208801	1	1	1	201	0	74
DS572701.1	210431	210497	1	1	1	1	0	73
DS572701.1	214832	214898	2	2	1	11	0	31
DS572701.1	215218	215272	2	2	1	17	0	75
DS572701.1	215909	215977	1	1	1	8	0	59
DS572701.1	216259	216315	1	1	1	16	0	75
DS572701.1	218596	218658	1	1	1	9	0	73
DS572701.1	218935	218993	1	1	1	7	0	57
DS572701.1	219700	220053	1	1	1	4	0	60
DS572701.1	227921	227978	1	1	1	20	0	74
DS572701.1	228095	228152	1	3	1	18	0	75
DS572701.1	228724	228779	1	1	1	25	0	73
DS572701.1	228907	228970	1	1	1	16	0	57
DS572701.1	229028	229090	1	1	1	17	0	57
DS572701.1	231429	231482	2	2	1	76	0	68
DS572701.1	231549	231620	2	2	1	90	0	66
DS572701.1	231860	231945	2	2	1	69	0	75
DS572701.1	232553	232625	2	2	1	9	0	73
DS572701.1	234113	234171	1	1	1	5	0	60
DS572701.1	240667	240733	1	1	1	20	0	72
DS572701.1	241114	241171	1	1	1	17	1	75
DS572701.1	242210	242315	1	1	1	18	0	73
DS572701.1	243556	243627	2	2	1	13	0	67
DS572701.1	243560	244067	1	1	0	100	0	75
DS572701.1	263656	263738	2	2	1	5	0	75
DS572701.1	263825	263891	2	2	1	2	0	35
DS572701.1	266598	266671	2	2	1	1	0	72
DS572701.1	280825	280876	1	1	1	3	0	68
DS572701.1	290115	290194	1	1	1	2	0	28
DS572701.1	300778	300918	1	1	1	75	0	74
DS572701.1	304904	304963	2	2	1	2430	0	75
DS572701.1	305177	305240	2	2	1	67	0	9
DS572701.1	334461	334515	2	2	1	83	0	75
DS572701.1	339001	339129	1	1	1	18	0	73
DS572701.1	340951	341018	1	1	1	18	0	71
DS572701.1	342462	342559	1	1	1	10	0	69
DS572701.1	343896	343949	2	2	1	3	0	59
DS572701.1	345448	345527	2	2	1	3	0	51
DS572701.1	347003	347072	1	1	1	2	0	37
DS572701.1	348277	348372	2	2	1	336	0	75
DS572701.1	352824	352872	2	2	1	4	0	68
DS572701.1	353013	353090	2	2	1	5	0	60
DS572701.1	355340	355376	2	2	1	1	0	33
DS572701.1	355470	355529	2	2	1	2	0	53
DS572701.1	355752	355809	2	2	1	2	0	22
DS572701.1	356764	356840	2	2	1	1	0	26
DS572701.1	367537	367586	2	2	1	3	0	60
DS572701.1	368554	368604	2	2	1	1	0	26
DS572701.1	369870	369925	1	1	1	25	0	33
DS572701.1	369960	370021	1	1	1	7	0	34
DS572701.1	369960	370177	1	1	0	27	0	22
DS572701.1	370117	370177	1	1	1	23	0	22
DS572701.1	370200	370253	1	1	1	65	0	22
DS572701.1	370351	370462	1	1	1	136	0	75
DS572701.1	370632	370685	1	1	1	37	0	73
DS572701.1	371413	371616	2	2	0	126	1	75
DS572701.1	371561	371612	1	1	1	26	0	70
DS572701.1	378565	378637	1	1	1	14	0	74
DS572701.1	384833	384892	1	1	1	425	0	75
DS572701.1	388300	388500	1	1	1	1938	0	75
DS572701.1	388607	388689	1	1	1	3834	0	75
DS572701.1	388801	388868	1	1	1	4417	0	75
DS572701.1	389148	389206	1	1	1	4335	0	75
DS572701.1	389405	389551	1	1	1	4388	0	75
DS572701.1	389819	389877	1	1	1	4321	1	75
DS572701.1	391235	391341	2	2	1	1	0	55
DS572701.1	392851	392907	2	2	1	84	0	75
DS572701.1	393416	393514	2	2	1	3	0	11
DS572701.1	394108	394185	1	1	1	22	0	74
DS572701.1	394310	394347	1	1	1	39	0	74
DS572701.1	394751	394808	1	1	1	28	0	74
DS572701.1	394923	394987	1	1	1	8	0	40
DS572701.1	397532	397587	2	2	1	8	0	59
DS572701.1	397647	397800	2	2	1	14	0	59
DS572701.1	397930	397990	2	2	1	26	0	74
DS572701.1	398270	398330	2	2	1	25	0	71
DS572701.1	398402	398456	2	2	1	35	0	71
DS572701.1	398798	398870	2	2	1	36	0	75
DS572701.1	399201	399267	2	2	1	24	0	71
DS572701.1	410172	410228	1	1	1	1	0	19
DS572701.1	410284	410346	1	1	1	2	0	55
DS572701.1	410421	410487	1	1	1	3	0	69
DS572701.1	410817	410885	1	1	1	5	0	61
DS572701.1	412110	412167	1	1	1	5	0	72
DS572701.1	413764	413819	2	2	1	10	0	70
DS572701.1	414664	414715	2	2	1	5	0	70
DS572701.1	415068	415123	2	2	1	8	0	64
DS572701.1	415407	415459	2	2	1	8	0	68
DS572701.1	415769	415830	2	2	1	5	0	67
DS572701.1	416061	416137	2	2	1	5	0	58
DS572701.1	420262	420328	2	2	1	51	0	72
DS572701.1	429961	430115	1	1	1	1711	0	75
DS572701.1	431204	431257	2	2	1	15	0	21
DS572701.1	434822	434877	1	1	1	4	0	45
DS572701.1	435031	435095	1	1	1	25	0	63
DS572701.1	435159	435242	1	1	1	27	0	32
DS572701.1	435275	435526	1	1	1	29	0	32
DS572701.1	435594	435646	1	1	1	29	0	69
DS572701.1	435795	435853	1	1	1	26	0	70
DS572701.1	438350	438409	2	2	1	402	0	75
DS572701.1	440388	440482	1	3	0	1	0	19
DS572701.1	448452	448591	2	2	1	23	0	61
DS572701.1	448653	448722	2	2	1	38	0	61
DS572701.1	448883	448965	2	2	1	48	0	74
DS572701.1	450025	450091	2	2	1	43	0	74
DS572701.1	450324	450433	2	2	1	59	0	75
DS572701.1	450460	450526	2	2	1	4	0	26
DS572701.1	450568	450628	2	2	1	61	0	73
DS572701.1	451885	451943	2	2	1	7	0	67
DS572701.1	452110	452190	2	2	1	5	0	55
DS572701.1	452371	452469	2	2	1	2	0	44
DS572701.1	453994	454279	1	1	1	1	0	28
DS572701.1	457220	457306	2	2	1	67	0	74
DS572701.1	459862	460170	2	2	1	3	0	62
DS572701.1	459862	460870	2	2	0	16	0	70
DS572701.1	460736	461476	2	2	0	1	0	46
DS572701.1	461425	461476	2	2	1	11	0	72
DS572701.1	462154	462205	2	2	1	2	0	53
DS572701.1	462297	462345	2	2	1	19	0	70
DS572701.1	462512	462568	2	2	1	4	0	71
DS572701.1	462514	462807	1	1	0	10	0	43
DS572701.1	462764	462816	2	2	1	2	0	34
DS572701.1	462851	462913	2	2	1	2	0	34
DS572701.1	462851	463042	2	2	0	5	0	35
DS572701.1	462953	463042	2	2	1	2	0	30
DS572701.1	464616	464851	0	0	0	123	5	67
DS572701.1	493885	493957	2	2	1	21	0	73
DS572701.1	494461	494717	0	0	0	20	2	75
DS572701.1	494954	495051	2	2	1	7	0	54
DS572701.1	498068	498123	2	2	1	31	0	72
DS572701.1	513735	513788	1	1	1	1	0	8
DS572701.1	521024	521159	1	1	1	12	0	29
DS572701.1	523526	523581	1	1	1	11	0	75
DS572701.1	524933	524991	1	1	1	7	0	39
DS572701.1	527403	527457	2	2	1	31	0	75
DS572701.1	527538	527644	2	2	1	23	0	71
DS572701.1	527744	527796	2	2	1	6	0	33
DS572701.1	535129	535177	2	2	1	1273	0	75
DS572701.1	539667	539722	2	2	1	1	0	8
DS572701.1	539675	539769	1	1	0	3	0	58
DS572701.1	541936	542016	1	1	1	1716	0	75
DS572701.1	548547	548598	1	1	1	2	0	67
DS572701.1	549678	549740	1	1	1	5	0	63
DS572701.1	553722	554233	1	1	0	363	0	75
DS572701.1	562754	562874	2	2	1	1	0	56
DS572701.1	563789	563846	1	1	1	33	0	74
DS572701.1	564385	564555	1	1	1	3	0	32
DS572701.1	579759	579815	1	1	1	50	0	73
DS572701.1	579910	580105	2	2	0	0	1	32
DS572701.1	580027	580116	1	1	1	66	0	75
DS572701.1	580559	580616	1	3	1	32	0	73
DS572701.1	607122	607397	1	1	1	3	0	70
DS572701.1	607491	607565	1	1	1	3	0	53
DS572701.1	607714	607832	1	1	1	1	0	62
DS572701.1	607936	607990	1	1	1	4	0	64
DS572701.1	613432	613507	2	2	1	66	0	75
DS572701.1	613845	613897	2	2	1	36	0	75
DS572701.1	616029	616115	2	2	1	114	0	74
DS572701.1	618349	618513	0	0	0	487	10	75
DS572701.1	630714	630781	1	1	1	46	0	75
DS572701.1	631017	631070	1	1	1	76	0	75
DS572701.1	631169	631224	1	1	1	74	0	71
DS572701.1	631682	631786	1	1	1	29	0	75
DS572701.1	649944	650000	2	2	1	7	0	70
DS572701.1	652004	652065	2	2	1	1	0	73
DS572701.1	652763	652821	2	2	1	8	0	74
DS572701.1	656821	656873	2	2	1	24	0	75
DS572701.1	657274	657324	2	2	1	15	0	64
DS572701.1	659186	659251	2	2	1	1	0	43
DS572701.1	659186	659868	2	2	0	564	0	75
DS572701.1	659739	659868	2	2	1	3	0	65
DS572701.1	666467	666516	2	2	1	50	0	28
DS572701.1	666544	666596	2	2	1	59	0	27
DS572701.1	666738	666792	2	2	1	58	1	64
DS572701.1	666856	666906	2	2	1	52	1	62
DS572701.1	666969	667180	2	2	1	46	1	37
DS572701.1	667218	667265	2	2	1	43	0	37
DS572701.1	667319	667365	2	2	1	38	0	53
DS572701.1	667463	667519	2	2	1	38	0	36
DS572701.1	667556	667603	2	2	1	43	0	36
DS572701.1	667841	667889	2	2	1	43	0	32
DS572701.1	667841	668035	2	2	0	3	0	27
DS572701.1	667922	668035	2	2	1	44	0	27
DS572701.1	668063	668118	2	2	1	44	0	28
DS572701.1	668224	668278	2	2	1	38	0	38
DS572701.1	668317	668439	2	2	1	30	0	38
DS572701.1	668515	668565	2	2	1	31	0	74
DS572701.1	668587	668646	2	2	1	24	0	13
DS572701.1	668660	668737	2	2	1	27	0	16
DS572701.1	668754	668848	2	2	1	19	0	16
DS572701.1	668906	669075	2	2	0	15	0	58
DS572701.1	668981	669075	2	2	1	3	0	11
DS572701.1	669877	670304	1	1	1	38	0	59
DS572701.1	669877	670675	1	1	0	102	0	64
DS572701.1	670364	671512	1	1	0	58	1	60
DS572701.1	671462	671512	1	1	1	394	0	75
DS572701.1	671696	671755	1	1	1	506	1	75
DS572701.1	672237	672343	1	1	1	105	0	75
DS572701.1	672444	672629	1	1	1	109	0	75
DS572701.1	672448	672672	1	1	0	344	12	50
DS572701.1	672723	672768	1	1	1	473	10	74
DS572701.1	673213	673263	1	1	1	125	0	74
DS572701.1	673213	673559	1	1	0	378	0	75
DS572701.1	673492	673559	1	1	1	132	0	75
DS572701.1	673665	673719	1	1	1	508	0	75
DS572701.1	673787	673856	1	1	1	64	0	67
DS572701.1	673963	674015	1	1	1	70	0	35
DS572701.1	679179	679451	1	1	1	13	0	72
DS572701.1	681837	681934	2	2	1	17706	0	75
DS572701.1	684013	684103	2	2	1	17	0	71
DS572701.1	684800	684863	2	2	1	11	0	74
DS572701.1	689567	689718	2	2	1	31	0	74
DS572701.1	691099	691180	1	1	1	1	0	55
DS572701.1	691236	691299	1	1	1	1	0	34
DS572701.1	691659	691720	1	1	1	2	0	59
DS572701.1	694512	694569	2	2	1	11	0	28
DS572701.1	694758	694842	2	2	1	72	0	75
DS572701.1	695382	695479	2	2	1	61	0	24
DS572701.1	695504	695569	2	2	1	54	0	24
DS572701.1	695640	695701	2	2	1	21	0	47
DS572701.1	697183	697235	2	2	1	3	0	58
DS572701.1	697358	697449	2	2	1	2	0	70
DS572701.1	699277	699352	1	1	1	13	0	30
DS572701.1	699423	699483	1	1	1	39	0	70
DS572701.1	700306	700365	1	1	1	71	0	74
DS572701.1	701821	701882	2	2	1	4	0	74
DS572701.1	702114	702703	1	5	0	4	0	57
DS572701.1	703742	703838	1	1	1	210	0	74
DS572701.1	704676	704734	1	1	1	11	0	6
DS572701.1	714938	714991	1	1	1	7	0	62
DS572701.1	719138	719190	2	2	1	19	0	70
DS572701.1	719348	719591	2	2	1	36	0	73
DS572701.1	728869	728931	1	1	1	17	0	46
DS572701.1	729617	729675	1	1	1	80	0	75
DS572701.1	730804	730854	1	1	1	82	0	73
DS572701.1	730804	731042	1	1	0	18	0	67
DS572701.1	730994	731042	1	1	1	84	0	75
DS572701.1	731240	731295	1	1	1	68	0	75
DS572701.1	740591	740645	1	1	1	83	0	74
DS572701.1	740727	740780	1	1	1	90	0	73
DS572701.1	745147	745217	2	2	1	44	0	72
DS572701.1	751668	751728	2	2	1	1	0	22
DS572701.1	752621	752677	2	2	1	5	0	72
DS572701.1	754672	754722	1	1	1	96	0	75
DS572701.1	760764	760816	1	1	1	32	0	74
DS572701.1	767149	767206	2	2	1	2	0	71
DS572701.1	767659	768276	2	2	0	4	0	69
DS572701.1	772667	772743	2	2	1	2	0	20
DS572701.1	772841	772906	2	2	1	13	0	66
DS572701.1	772975	773155	2	2	1	15	0	68
DS572701.1	772975	773416	2	2	0	1	0	56
DS572701.1	773350	773416	2	2	1	9	0	71
DS572701.1	773487	773558	2	2	1	4	0	45
DS572701.1	780440	780604	2	2	1	1	0	48
DS572701.1	780653	780710	2	2	1	3	0	48
DS572701.1	781160	781228	2	2	1	5	0	75
DS572701.1	787479	787531	2	2	1	3	0	66
DS572701.1	787629	787683	2	2	1	2	0	66
DS572701.1	787629	788079	2	2	0	4	0	75
DS572701.1	788026	788079	2	2	1	1	0	34
DS572701.1	788498	788554	2	2	1	2	0	25
DS572701.1	788685	788739	2	2	1	3	0	38
DS572701.1	790043	790129	1	1	1	3	0	60
DS572701.1	794474	794533	2	2	1	389	0	75
DS572701.1	801579	801636	2	2	1	11	0	72
DS572701.1	801737	801807	2	2	1	22	0	75
DS572701.1	808662	808724	2	2	1	1390	0	75
DS572701.1	809161	809238	2	2	1	1856	0	75
DS572701.1	809443	809503	2	2	1	1822	0	75
DS572701.1	811453	811695	1	1	0	15	0	73
DS572701.1	812403	812460	1	1	1	15	1	72
DS572701.1	819192	819267	2	2	1	27	0	73
DS572701.1	823201	823249	1	1	1	8	0	67
DS572701.1	823201	823599	1	1	0	26	0	74
DS572701.1	823548	823599	1	1	1	12	0	69
DS572701.1	825682	825756	1	1	1	16	0	62
DS572701.1	826468	826654	1	1	1	44	0	75
DS572701.1	827204	827471	1	1	1	42	0	74
DS572701.1	827204	828809	1	1	0	41	0	74
DS572701.1	828369	828809	1	1	1	61	0	73
DS572701.1	836003	836103	1	1	1	1018	0	75
DS572701.1	836465	836825	1	1	1	999	0	75
DS572701.1	842894	842953	1	1	1	44	0	74
DS572701.1	843104	843166	1	1	1	15	0	65
DS572701.1	843104	843312	1	1	0	2	0	74
DS572701.1	843259	843312	1	1	1	39	0	73
DS572701.1	848568	848617	1	1	1	56	0	75
DS572701.1	851154	851202	1	1	1	185	0	75
DS572701.1	851610	851687	1	1	1	327	0	52
DS572701.1	851740	851815	1	1	1	268	0	52
DS572701.1	858393	858442	1	1	1	202	0	28
DS572701.1	858505	859329	1	1	1	692	0	64
DS572701.1	859829	859958	1	1	1	1385	0	75
DS572701.1	860033	860092	1	1	1	660	0	74
DS572701.1	866796	866851	2	2	1	3	0	56
DS572701.1	870524	870591	1	1	1	1	0	64
DS572701.1	871864	871959	2	2	1	1	0	54
DS572701.1	876444	876712	1	1	1	378	0	26
DS572701.1	876739	876978	1	1	1	267	0	26
DS572701.1	880253	880690	1	1	1	1	0	15
DS572701.1	882946	883058	2	2	1	19	0	63
DS572701.1	883285	883407	2	2	1	15	0	69
DS572701.1	883548	883799	2	2	1	5	0	65
DS572701.1	896167	896250	1	1	1	343	0	75
DS572701.1	897981	898050	1	1	1	661	0	75
DS572701.1	899095	899162	2	2	1	1	0	45
DS572701.1	906171	906270	1	1	1	2	0	38
DS572701.1	906337	906409	1	1	1	1	0	46
DS572701.1	913768	913817	1	1	1	43	0	73
DS572701.1	914078	914278	1	1	1	26	0	74
DS572701.1	919192	919447	1	1	1	91	0	61
DS572701.1	919803	919883	1	1	0	267	0	75
DS572701.1	919828	919883	1	1	1	88	0	74
DS572701.1	924680	924728	1	1	1	1	0	46
DS572701.1	936296	936350	1	1	1	10	0	71
DS572701.1	949082	949140	1	1	1	11	0	73
DS572701.1	949339	949405	1	1	1	31	0	74
DS572701.1	950132	950416	1	1	1	8	0	73
DS572701.1	952896	952944	1	1	1	2	0	68
DS572701.1	954429	954485	2	2	1	1	0	43
DS572701.1	958854	958945	2	2	1	1	0	36
DS572701.1	959971	960057	2	2	1	4	0	66
DS572701.1	961297	961355	1	1	1	1609	0	75
DS572701.1	961949	962001	1	1	1	1586	0	75
DS572701.1	973682	973739	1	1	1	114	0	75
DS572701.1	974013	974073	1	1	1	165	0	74
DS572701.1	974251	974336	1	1	1	181	0	75
DS572701.1	979375	979431	1	1	1	34	0	74
DS572701.1	985356	985576	1	1	1	3	0	28
DS572701.1	985655	985991	1	1	1	7	0	55
DS572701.1	986125	986357	1	1	1	12	0	74
DS572701.1	991479	991662	2	2	1	2	0	21
DS572701.1	991805	991913	2	2	1	2	0	54
DS572701.1	1005341	1005393	2	2	1	10	0	72
DS572701.1	1005666	1005702	2	2	1	18	0	66
DS572701.1	1007564	1007636	2	2	1	15	0	73
DS572701.1	1009491	1009551	1	1	1	6	0	73
DS572701.1	1012176	1012294	1	1	1	59	0	75
DS572701.1	1013370	1013421	1	1	1	108	0	74
DS572701.1	1014589	1014641	1	1	1	72	0	72
DS572701.1	1020362	1020438	1	1	1	79	0	75
DS572701.1	1024663	1024969	1	1	0	3112	1	75
DS572701.1	1026704	1026802	0	0	0	609	19	40
DS572701.1	1028318	1028455	1	1	1	6	0	72
DS572701.1	1029547	1029841	2	2	0	8	0	24
DS572701.1	1029866	1029918	2	2	1	8	0	24
DS572701.1	1030287	1030520	0	0	0	8	0	68
DS572701.1	1031153	1031178	2	2	1	9	0	64
DS572701.1	1031281	1031340	2	2	1	3	0	70
DS572701.1	1034686	1034734	1	1	1	9	0	53
DS572701.1	1034788	1034874	1	3	0	10	0	53
DS572701.1	1035179	1035237	1	1	1	8	0	66
DS572701.1	1040042	1040341	1	1	1	3	0	14
DS572701.1	1040594	1040700	1	1	1	92	0	73
DS572701.1	1040774	1040804	1	1	1	89	0	72
DS572701.1	1041258	1041359	1	1	1	17	0	74
DS572701.1	1041795	1041879	1	1	1	81	0	75
DS572701.1	1048399	1048462	1	1	1	7	0	74
DS572701.1	1050628	1050832	2	2	1	52	0	75
DS572701.1	1054194	1054415	2	2	1	109	0	75
DS572701.1	1054630	1054709	2	2	1	60	0	74
DS572701.1	1059964	1060026	2	2	1	47393	37	75
DS572701.1	1060145	1060518	2	2	1	30272	48	22
DS572701.1	1060539	1060851	2	2	1	26293	49	20
DS572701.1	1060896	1060996	2	2	1	16900	2	44
DS572701.1	1064283	1064342	1	1	1	1	0	5
DS572701.1	1078534	1078899	2	2	1	191	0	75
DS572701.1	1078988	1079152	2	2	1	100	0	27
DS572701.1	1082005	1082084	2	2	1	1714	0	75
DS572701.1	1082179	1082536	2	2	1	1748	0	75
DS572701.1	1082895	1082971	2	2	1	261	0	43
DS572701.1	1098189	1098259	1	1	1	3	0	55
DS572701.1	1098440	1098510	1	1	1	7	0	68
DS572701.1	1102438	1103047	1	5	0	4	0	68
DS572701.1	1108229	1108290	1	1	1	93	0	70
DS572701.1	1123124	1123174	1	1	1	1	0	60
DS572701.1	1123333	1123384	1	1	1	2	0	72
DS572701.1	1132921	1132999	2	2	1	239	0	74
DS572701.1	1133073	1133547	2	2	1	174	0	73
DS572701.1	1139007	1139058	2	2	1	3	0	55
DS572701.1	1142247	1142301	2	2	1	11	0	72
DS572701.1	1142958	1143013	2	2	1	4	0	52
DS572701.1	1143066	1143155	2	2	1	3	0	52
DS572701.1	1148177	1148235	2	2	1	35	0	63
DS572701.1	1148299	1148449	2	2	1	33	0	63
DS572701.1	1148605	1148752	2	2	1	11	0	58
DS572701.1	1151773	1151818	2	2	1	52	0	72
DS572701.1	1152740	1152795	2	2	1	21	0	58
DS572701.1	1154192	1154247	2	2	1	12	0	61
DS572701.1	1154561	1154621	2	2	1	21	0	74
DS572701.1	1154929	1154989	2	2	1	7	0	50
DS572701.1	1158214	1158320	1	1	1	1	0	72
DS572701.1	1166048	1166129	2	2	1	6	0	69
DS572701.1	1178185	1178238	1	1	1	715	0	75
DS572701.1	1179888	1179967	2	2	1	12	0	69
DS572701.1	1180062	1180109	2	2	1	7	0	67
DS572701.1	1186569	1187134	1	1	1	116	0	75
DS572701.1	1191775	1191833	1	1	1	50	0	75
DS572701.1	1194039	1194100	1	1	1	5	0	26
DS572701.1	1200338	1200385	2	2	1	6	0	69
DS572701.1	1200494	1200552	2	2	1	4	0	39
DS572701.1	1201945	1201994	1	1	1	21	0	47
DS572701.1	1202169	1202223	1	1	1	127	0	68
DS572701.1	1202291	1202371	1	1	1	158	0	69
DS572701.1	1203092	1203143	1	1	1	149	0	75
DS572701.1	1203228	1203278	1	1	1	144	0	74
DS572701.1	1203421	1203471	1	1	1	148	0	74
DS572701.1	1213546	1213604	2	2	1	891	0	75
DS572701.1	1213762	1213830	2	2	1	957	0	75
DS572701.1	1217351	1217415	1	1	1	2	0	24
DS572701.1	1217612	1217720	1	1	1	17	2	71
DS572701.1	1217612	1219356	1	1	0	407	9	75
DS572701.1	1224234	1224296	2	2	1	17	0	75
DS572701.1	1224431	1224494	2	2	1	12	0	75
DS572701.1	1225085	1225242	2	2	1	14	0	72
DS572701.1	1226020	1226199	1	1	1	247	0	52
DS572701.1	1226421	1226476	1	1	1	1286	0	75
DS572701.1	1228796	1228848	1	1	1	1321	0	75
DS572701.1	1235201	1235312	1	1	1	5	0	75
DS572701.1	1235478	1235558	1	1	1	9	0	68
DS572701.1	1235800	1235857	1	1	1	6	0	47
DS572701.1	1235800	1235970	1	1	0	20	0	74
DS572701.1	1235905	1235970	1	1	1	5	0	47
DS572701.1	1236417	1236486	1	1	1	36	0	73
DS572701.1	1238046	1238101	2	2	1	23	0	67
DS572701.1	1249590	1249684	2	2	1	2128	0	75
DS572701.1	1257887	1257947	2	2	1	36	0	72
DS572701.1	1258888	1258944	2	2	1	28	0	70
DS572701.1	1258888	1259389	2	2	0	3	0	21
DS572701.1	1259290	1259389	2	2	1	17	0	21
DS572701.1	1259411	1259475	2	2	1	19	0	21
DS572701.1	1259549	1259724	2	2	1	10	0	67
DS572701.1	1262325	1262429	1	1	1	28	0	10
DS572701.1	1262440	1262607	1	1	1	28	0	10
DS572701.1	1262704	1262763	1	1	1	46	0	73
DS572701.1	1262865	1262929	1	1	1	56	0	75
DS572701.1	1269210	1269270	1	1	1	4655	264	25
DS572701.1	1269352	1269406	1	1	1	21265	507	75
DS572701.1	1269524	1269583	1	1	1	27627	759	58
DS572701.1	1269635	1269690	1	1	1	20	0	51
DS572701.1	1269635	1297626	1	1	0	0	1	14
DS572701.1	1284323	1284458	1	1	1	324	0	75
DS572701.1	1284756	1284813	1	1	1	374	0	75
DS572701.1	1284945	1285000	1	1	1	376	0	75
DS572701.1	1297117	1419538	1	1	0	0	4	14
DS572701.1	1300729	1300796	1	1	1	6278	0	75
DS572701.1	1301586	1301639	1	1	1	1731	0	69
DS572701.1	1305450	1305951	2	6	0	61	4	74
DS572701.1	1306305	1306344	1	1	1	1	0	61
DS572701.1	1309751	1309811	1	1	1	21	0	73
DS572701.1	1323601	1323754	1	1	1	192	0	75
DS572701.1	1324115	1324533	1	1	0	58	0	73
DS572701.1	1324426	1324533	1	1	1	130	0	75
DS572701.1	1324873	1324939	1	1	1	224	0	75
DS572701.1	1328440	1328491	1	1	1	1	0	4
DS572701.1	1328552	1328603	1	1	1	2	0	60
DS572701.1	1331371	1331429	2	2	1	3	0	12
DS572701.1	1331619	1331674	2	2	1	34	0	74
DS572701.1	1342484	1343520	2	2	0	2	0	16
DS572701.1	1342527	1343520	2	2	1	15	0	69
DS572701.1	1344538	1344603	2	2	1	12	0	73
DS572701.1	1345481	1345536	1	1	1	1	0	53
DS572701.1	1350389	1350448	2	2	1	113	0	75
DS572701.1	1350744	1350814	2	2	1	90	0	48
DS572701.1	1350863	1350917	2	2	1	12	0	9
DS572701.1	1350863	1351071	2	2	0	81	0	48
DS572701.1	1351124	1351185	2	2	1	13	0	66
DS572701.1	1351124	1351384	2	2	0	84	0	55
DS572701.1	1351328	1351384	2	2	1	11	0	74
DS572701.1	1351568	1351630	2	2	1	4	0	72
DS572701.1	1357463	1357523	1	1	1	498	0	47
DS572701.1	1357571	1357670	1	1	1	904	0	47
DS572701.1	1358342	1358455	2	2	1	3	0	57
DS572701.1	1358569	1358621	2	2	1	1	0	42
DS572701.1	1359489	1359554	1	1	1	1	0	19
DS572701.1	1365084	1365143	1	1	1	4	0	75
DS572701.1	1365762	1365831	1	1	1	1	0	50
DS572701.1	1367195	1367330	2	2	1	8	0	74
DS572701.1	1371156	1371290	2	2	1	50	0	67
DS572701.1	1371358	1371385	2	2	1	47	0	67
DS572701.1	1371735	1371796	2	2	1	1912	0	75
DS572701.1	1371982	1372029	2	2	1	377	1	49
DS572701.1	1377112	1377204	2	2	1	1	0	23
DS572701.1	1378381	1378436	2	2	1	2	0	67
DS572701.1	1385912	1385970	1	1	1	59	0	75
DS572701.1	1391018	1391076	1	1	1	4	0	40
DS572701.1	1391612	1391673	1	1	1	19	0	71
DS572701.1	1391777	1391841	1	1	1	8	0	68
DS572701.1	1395592	1395732	2	2	1	35	0	74
DS572701.1	1406490	1406596	1	1	1	5	0	60
DS572701.1	1407412	1407473	1	1	1	5	0	68
DS572701.1	1407628	1407816	1	1	1	10	0	64
DS572701.1	1409195	1409276	1	1	1	1	0	31
DS572701.1	1409924	1409978	1	1	1	18	0	74
DS572701.1	1410471	1411286	1	1	1	15	0	71
DS572701.1	1417702	1417955	1	1	1	2	0	18
DS572701.1	1417702	1418765	1	1	0	820	7	75
DS572701.1	1419996	1420256	0	0	0	762	24	75
DS572701.1	1420434	1420485	1	1	1	17	0	39
DS572701.1	1423115	1423529	1	1	1	1	0	68
DS572701.1	1426182	1426273	1	1	1	32	0	75
DS572701.1	1426356	1426875	0	0	0	43	0	74
DS572701.1	1427254	1427347	1	1	1	65	0	73
DS572701.1	1427563	1427641	1	1	1	50	0	75
DS572701.1	1433682	1433743	1	1	1	2	0	4
DS572701.1	1434002	1434070	1	1	1	15	0	73
DS572701.1	1444118	1444281	2	2	1	1	0	71
DS572701.1	1453756	1453815	2	2	1	54	0	75
DS572701.1	1457100	1457302	2	2	1	1423	0	75
DS572701.1	1463808	1463862	2	2	1	10	0	69
DS572701.1	1467165	1467319	2	2	1	16	0	72
DS572701.1	1468824	1468914	1	1	1	34	2	74
DS572701.1	1469329	1469383	1	1	1	17	0	73
DS572701.1	1472096	1472250	2	2	1	3	0	75
DS572701.1	1472096	1472582	2	2	0	7	0	66
DS572701.1	1472822	1472884	2	2	1	11	0	61
DS572701.1	1472915	1473179	1	1	0	2	0	45
DS572701.1	1472946	1473175	2	2	1	2	0	30
DS572716.1	2252	2328	2	2	1	230	0	75
DS572716.1	10928	10964	2	2	1	16	0	71
DS572716.1	11760	11872	2	2	1	2	0	43
DS572716.1	13818	13892	2	2	1	13	0	56
DS572716.1	27404	27878	1	1	1	38	0	75
DS572716.1	36577	36694	2	2	1	1	0	8
DS572716.1	36748	36792	2	2	1	1	0	53
DS572716.1	39677	39823	2	2	1	1	0	68
DS572716.1	42962	43013	2	2	1	5	0	65
DS572716.1	46072	46111	1	1	1	21	0	75
DS572716.1	50118	50163	1	1	1	1	0	5
DS572716.1	52464	52543	2	2	1	2	0	34
DS572716.1	56379	56469	2	2	1	449	0	75
DS572716.1	56918	57070	2	2	1	479	0	75
DS572716.1	57687	57744	2	2	1	457	0	75
DS572716.1	58191	58944	2	2	1	16	0	8
DS572716.1	64529	64582	2	2	1	3	0	74
DS572716.1	64934	65007	2	2	1	1	0	31
DS572716.1	65590	65668	2	2	1	1	0	38
DS572716.1	66375	66427	2	2	1	6	0	39
DS572716.1	66467	66523	2	2	1	6	0	39
DS572716.1	68422	68491	1	1	1	1	0	13
DS572716.1	86074	86128	2	2	1	78	0	75
DS572716.1	86400	86452	2	2	1	79	0	74
DS572716.1	86746	86808	2	2	1	82	0	74
DS572716.1	86944	87004	2	2	1	75	0	74
DS572716.1	94065	94156	2	2	1	60	0	74
DS572716.1	95087	95189	2	2	1	98	0	43
DS572716.1	95232	95306	2	2	1	56	0	42
DS572716.1	130612	130699	2	2	1	86	0	52
DS572716.1	142598	142682	1	1	1	13	0	64
DS572716.1	145294	145348	2	2	1	712	0	75
DS572716.1	145450	145517	2	2	1	688	0	75
DS572716.1	150447	150511	2	2	1	222	0	74
DS572716.1	150649	150709	2	2	1	230	0	75
DS572716.1	150897	150956	2	2	1	78	0	73
DS572716.1	157074	157216	2	2	0	3	0	55
DS572716.1	157132	157208	1	1	1	735	0	75
DS572716.1	158886	159016	1	1	1	765	0	65
DS572716.1	159081	159139	1	1	1	790	0	65
DS572716.1	162075	162274	2	2	1	187	0	75
DS572716.1	162911	162980	2	2	1	180	0	45
DS572716.1	163025	163240	2	2	1	133	0	45
DS572716.1	164162	164329	2	2	1	3959	0	75
DS572716.1	164923	165042	2	2	1	1164	0	60
DS572716.1	169589	169646	2	2	1	5	0	60
DS572716.1	169824	169889	2	2	1	4	0	64
DS572716.1	175377	175431	2	2	1	7	0	60
DS572716.1	177153	177224	1	1	1	1	0	45
DS572716.1	180799	180893	1	1	1	7	0	66
DS572716.1	182213	182751	0	0	0	88	10	31
DS572716.1	182810	182990	0	0	0	401	19	62
DS572716.1	183099	183429	2	2	0	861	19	75
DS572716.1	185366	185419	2	2	1	1	0	70
DS572716.1	189000	189062	2	2	1	3839	0	75
DS572716.1	189312	189380	2	2	1	3681	0	75
DS572716.1	191506	191590	1	1	1	59	0	75
DS572716.1	209015	209071	2	2	1	585	0	75
DS572716.1	209288	209345	2	2	1	569	0	75
DS572716.1	209472	209577	2	2	1	299	0	34
DS572716.1	209612	209676	2	2	1	225	0	34
DS572716.1	209746	210272	2	2	1	56	0	24
DS572716.1	221775	221842	2	2	1	7	0	74
DS572716.1	223966	224032	2	2	1	167	0	75
DS572716.1	224354	224456	2	2	1	167	0	75
DS572716.1	233581	234259	2	2	1	94	0	75
DS572716.1	234524	234720	2	2	1	93	0	75
DS572716.1	234894	235179	2	2	1	21	0	45
DS572716.1	235891	236161	1	1	1	1	0	71
DS572716.1	236481	237110	1	1	1	7	0	68
DS572716.1	254876	254971	2	2	1	2986	0	75
DS572716.1	256880	257121	2	2	1	14	0	73
DS572716.1	262752	262822	2	2	1	1	0	26
DS572716.1	262849	262907	2	2	1	1	0	26
DS572716.1	264830	264899	1	1	1	138	0	75
DS572716.1	265476	265600	1	1	1	358	0	75
DS572716.1	273358	273438	1	1	1	6	0	39
DS572716.1	279962	280026	1	1	1	10	0	73
DS572716.1	280363	280418	1	1	1	7	0	73
DS572716.1	282762	282849	2	2	1	49	0	68
DS572716.1	282918	283058	2	2	1	4	0	6
DS572716.1	295450	295534	1	1	1	3	0	71
DS572716.1	295691	295944	1	1	1	1	0	40
DS572716.1	311563	311667	2	2	1	44	0	58
DS572716.1	311725	311780	2	2	1	51	0	57
DS572716.1	311901	311948	2	2	1	49	0	74
DS572716.1	312169	312220	2	2	1	42	0	74
DS572716.1	312548	312604	2	2	1	57	1	53
DS572716.1	312658	312708	2	2	1	1	0	36
DS572716.1	312959	313014	2	2	1	39	0	74
DS572716.1	324997	325082	2	2	1	12	0	48
DS572716.1	325131	325180	2	2	1	2750	71	27
DS572716.1	325208	325266	2	2	1	2720	71	29
DS572716.1	328295	328390	1	1	1	9	0	62
DS572716.1	329722	329789	1	1	1	2	0	29
DS572716.1	330979	331049	2	2	1	10	0	69
DS572716.1	332013	332090	0	0	0	6	0	56
DS572716.1	336973	337025	2	2	1	5	0	73
DS572716.1	337571	337620	2	2	1	1	0	72
DS572716.1	351077	351204	1	1	1	10	0	64
DS572716.1	364304	364355	1	1	1	4530	1	75
DS572716.1	383593	383659	1	1	1	2	0	54
DS572716.1	394049	394470	0	0	0	79	0	51
DS572716.1	403153	403204	2	2	1	67	0	75
DS572716.1	408707	408785	2	2	1	314	0	75
DS572716.1	409220	409391	0	0	0	191	11	35
DS572716.1	409425	409651	2	2	1	165	6	38
DS572716.1	410468	410586	1	1	1	136	0	75
DS572716.1	411060	411146	1	1	1	154	0	75
DS572716.1	411289	411347	1	1	1	75	0	75
DS572716.1	414773	414835	2	2	1	1	0	70
DS572716.1	416774	416843	2	2	1	255	0	74
DS572716.1	416992	417050	2	2	1	102	0	75
DS572716.1	430860	430910	1	1	1	2	0	72
DS572716.1	430860	432570	1	1	0	27	0	75
DS572716.1	432513	433460	1	1	0	6	0	70
DS572716.1	433239	433460	1	1	1	27	0	75
DS572716.1	434274	434324	1	1	1	34	0	74
DS572716.1	434274	435001	1	1	0	5	0	70
DS572716.1	434950	435001	1	1	1	40	0	74
DS572716.1	435209	435257	1	1	1	38	0	75
DS572716.1	435546	435595	1	1	1	40	0	74
DS572716.1	440914	441004	2	2	1	3	0	27
DS572716.1	441833	441894	2	2	1	4	0	43
DS572716.1	450793	451004	1	1	1	21	0	72
DS572716.1	461037	461116	1	1	1	29	0	75
DS572716.1	465430	465472	1	1	1	2427	1	75
DS572716.1	468507	468565	1	1	1	29	0	74
DS572716.1	472390	472441	1	1	1	37	0	75
DS572716.1	472410	472446	2	2	0	2	2	13
DS572716.1	473691	473800	2	2	1	1157	0	75
DS572716.1	473929	474052	2	2	1	2106	0	75
DS572716.1	474573	474901	1	1	1	3	0	7
DS572716.1	475028	475097	1	1	1	4	0	72
DS572716.1	476243	476328	2	2	1	5	0	75
DS572716.1	479252	479417	2	2	1	38	0	21
DS572716.1	479438	479529	2	2	1	28	0	20
DS572716.1	488051	488099	2	2	1	1110	0	75
DS572716.1	488176	488277	2	2	1	1146	0	75
DS572716.1	489528	489617	1	1	1	107	0	75
DS572716.1	494996	495054	2	2	1	8	0	70
DS572716.1	497932	497990	1	1	1	49	0	72
DS572716.1	498388	498445	1	1	1	33	0	73
DS572716.1	498826	499019	1	1	1	50	0	72
DS572716.1	506931	507089	1	1	1	1	0	74
DS572716.1	507211	507317	1	1	1	1	0	63
DS572716.1	517338	517364	1	1	1	58	0	75
DS572716.1	522761	522860	1	1	1	3527	0	75
DS572716.1	524256	524697	1	1	1	844	0	63
DS572716.1	534871	534940	2	2	1	879	0	75
DS572716.1	535022	535084	2	2	1	878	0	75
DS572716.1	535269	535340	2	2	1	861	0	75
DS572716.1	535436	535494	2	2	1	883	0	75
DS572716.1	536009	536069	2	2	1	903	0	75
DS572716.1	541801	541853	2	2	1	829	0	75
DS572716.1	542221	542286	2	2	1	893	0	75
DS572716.1	542526	542595	2	2	1	913	0	73
DS572716.1	542667	542721	2	2	1	892	0	72
DS572716.1	547713	548016	1	1	1	49	0	75
DS572716.1	548263	548379	1	1	1	620	16	73
DS572716.1	554719	554819	2	2	1	16	0	9
DS572716.1	557565	557628	1	1	1	126	0	74
DS572716.1	557703	557759	1	1	1	78	0	74
DS572716.1	560756	560817	2	2	1	42	0	74
DS572716.1	560763	560840	2	2	0	734	18	20
DS572716.1	560858	560975	2	2	0	733	18	24
DS572716.1	560926	560975	2	2	1	36	0	73
DS572716.1	562766	562823	2	2	1	880	0	75
DS572716.1	565197	565249	2	2	1	919	0	75
DS572716.1	573827	573961	1	1	1	7	0	69
DS572716.1	576055	576123	1	1	1	6	0	71
DS572716.1	578188	578242	1	1	1	57	0	75
DS572716.1	578488	578545	1	1	1	48	0	75
DS572716.1	578739	579254	1	1	1	55	0	74
DS572716.1	584296	584657	1	1	1	35	0	73
DS572716.1	585016	585098	1	1	1	91	0	41
DS572716.1	585140	585222	1	1	1	88	0	41
DS572716.1	585321	585378	1	1	1	86	0	74
DS572716.1	586031	586097	1	1	1	87	0	74
DS572716.1	586685	586764	1	1	1	104	0	75
DS572716.1	591406	591471	1	1	1	9	0	72
DS572716.1	592593	592645	1	1	1	10	0	70
DS572716.1	594475	594556	1	1	1	22	9	75
DS572716.1	595914	595967	1	1	1	21	0	75
DS572716.1	597371	597799	1	3	0	4	0	26
DS572716.1	598819	598895	2	2	1	224	0	75
DS572716.1	602047	602098	1	1	1	1	0	50
DS572716.1	606061	606148	2	2	1	1	0	68
DS572716.1	609330	609386	1	1	1	174	0	75
DS572716.1	610775	610926	1	1	1	165	0	74
DS572716.1	611963	612022	2	2	1	37	1	75
DS572716.1	611963	612177	2	2	0	88	0	75
DS572716.1	612118	612465	2	2	0	31	1	14
DS572716.1	612416	612465	2	2	1	117	0	14
DS572716.1	612480	612531	2	2	1	112	1	14
DS572716.1	612635	612713	2	2	1	107	1	75
DS572716.1	612843	612903	2	2	1	115	0	27
DS572716.1	612930	613015	2	2	1	121	0	26
DS572716.1	615471	615525	1	1	1	361	0	75
DS572716.1	615691	615760	1	1	1	393	0	75
DS572716.1	617353	617411	2	2	1	1	0	47
DS572716.1	619990	620037	2	2	1	2	0	73
DS572716.1	620431	620503	2	2	1	2	0	54
DS572723.1	5130	5188	1	1	1	12	0	34
DS572723.1	5223	5270	1	1	1	15	0	34
DS572723.1	5337	5443	1	1	1	17	0	66
DS572723.1	5551	5612	1	1	1	9	0	29
DS572723.1	5642	5703	1	1	1	7	0	28
DS572723.1	5732	5779	1	1	1	6	0	28
DS572723.1	9075	9131	1	1	1	295	0	75
DS572723.1	9219	9269	1	1	1	261	0	75
DS572723.1	11304	11431	2	2	1	1	0	67
DS572723.1	15418	15464	2	2	1	128	0	75
DS572723.1	19824	19894	2	2	1	219	0	46
DS572723.1	19941	19998	2	2	1	259	0	46
DS572723.1	29177	29614	2	2	1	15	0	74
DS572723.1	33254	33309	2	2	1	3	0	62
DS572723.1	33659	33752	2	2	1	2	0	73
DS572723.1	35792	35843	1	1	1	17	0	72
DS572723.1	37270	37580	0	0	0	4	0	63
DS572723.1	37644	37700	1	1	1	8	0	71
DS572723.1	37996	38223	1	1	1	6	0	63
DS572723.1	48261	48313	2	2	1	11	0	59
DS572723.1	48261	48556	2	2	0	40	0	75
DS572723.1	48484	49112	2	2	0	15	0	74
DS572723.1	49058	49112	2	2	1	79	0	13
DS572723.1	49125	49324	2	2	0	75	0	13
DS572723.1	49272	49324	2	2	1	14	0	63
DS572723.1	49482	49528	2	2	1	17	0	19
DS572723.1	49548	49601	2	2	1	19	0	19
DS572723.1	49548	49833	2	2	0	51	0	74
DS572723.1	49773	49833	2	2	1	12	0	72
DS572723.1	51396	51722	0	0	0	9	0	71
DS572723.1	54417	54478	2	2	1	169	1	75
DS572723.1	54673	54733	2	2	1	184	1	75
DS572723.1	55282	55342	2	2	1	16	0	69
DS572723.1	55282	55726	2	2	0	7	0	68
DS572723.1	55588	55726	2	2	1	156	4	22
DS572723.1	55749	55805	2	2	1	141	4	22
DS572723.1	66175	66226	1	1	1	423	0	75
DS572723.1	71448	71499	1	1	1	89	0	27
DS572723.1	71527	71685	1	1	1	129	0	29
DS572723.1	71837	71889	1	1	1	322	0	74
DS572723.1	72144	72197	1	1	1	342	0	75
DS572723.1	87964	88018	1	1	1	24	0	73
DS572723.1	88211	88262	1	1	1	30	0	69
DS572723.1	90648	90706	1	1	1	17	0	70
DS572723.1	91073	91156	1	1	1	38	0	75
DS572723.1	100953	101009	2	2	1	8	0	66
DS572723.1	101064	101177	0	0	0	10	0	54
DS572723.1	101424	101476	2	2	1	15	0	75
DS572723.1	105226	105320	1	1	1	74	0	74
DS572723.1	106063	106117	1	1	1	90	0	75
DS572723.1	108252	108313	1	1	1	10	0	73
DS572723.1	108670	108742	1	1	1	7	0	56
DS572723.1	109642	109693	1	1	1	74	0	75
DS572723.1	109805	109868	1	1	1	3712	62	75
DS572723.1	119485	119845	2	2	1	1	0	68
DS572723.1	120210	120336	2	2	1	6	0	58
DS572723.1	120572	120664	2	2	1	1	0	28
DS572723.1	120572	121299	2	2	0	2044	56	56
DS572723.1	121050	121299	2	2	1	1	0	21
DS572723.1	121389	121442	2	2	1	1	0	40
DS572723.1	126303	126531	1	1	1	1	0	51
DS572723.1	134163	134222	2	2	1	1	0	23
DS572723.1	134295	134343	2	2	1	118	0	55
DS572723.1	144026	144205	2	2	1	1	0	47
DS572723.1	144359	144416	2	2	1	1	0	63
DS572723.1	148179	148236	2	2	1	2	0	75
DS572723.1	149276	149377	2	2	1	2	0	68
DS572723.1	149886	149937	2	2	1	1	0	13
DS572723.1	152841	152896	1	1	1	267	0	75
DS572723.1	153362	153420	1	1	1	193	0	75
DS572723.1	154028	154066	2	2	1	224	0	75
DS572723.1	154345	154394	2	2	1	44	0	74
DS572723.1	154345	154711	2	2	0	201	0	75
DS572723.1	154658	154711	2	2	1	57	0	74
DS572723.1	154929	154979	2	2	1	219	0	75
DS572723.1	155167	155219	2	2	1	23	0	73
DS572723.1	155321	155543	2	2	1	3	0	19
DS572723.1	164219	164274	1	1	1	1	0	60
DS572723.1	164424	164473	1	1	1	1	0	22
DS572723.1	166259	166332	1	1	1	40	0	72
DS572723.1	169331	169427	1	1	1	166	0	75
DS572723.1	171552	171632	2	2	1	40739	7	75
DS572723.1	172113	172594	2	2	0	0	1	13
DS572723.1	172331	172387	2	2	1	16391	0	75
DS572723.1	173646	173699	1	1	1	17	0	66
DS572723.1	174916	174971	1	1	1	34	0	74
DS572723.1	178554	178685	1	1	1	10	0	6
DS572723.1	178812	178867	1	1	1	220	0	75
DS572723.1	179645	179698	1	1	1	403	0	75
DS572723.1	181149	181985	2	2	1	1	0	33
DS572723.1	182019	182082	2	2	1	6367	136	34
DS572723.1	182273	182326	2	2	1	12325	65	75
DS572723.1	184782	184831	2	2	1	222	0	75
DS572723.1	186488	186581	2	2	1	40	0	43
DS572723.1	186707	186781	2	2	1	47	0	75
DS572723.1	187446	187498	1	1	1	1	0	59
DS572723.1	199866	204390	1	1	0	0	1	12
DS572723.1	204416	204509	1	1	1	280	1	75
DS572723.1	206074	206125	2	2	1	15	0	72
DS572723.1	212972	213022	1	1	1	23	0	73
DS572723.1	213884	213935	1	1	1	15	0	69
DS572723.1	217090	217175	1	1	1	1	0	38
DS572723.1	217446	217505	1	1	1	3	0	48
DS572723.1	217868	217955	1	1	1	1	0	52
DS572723.1	219647	219697	1	1	1	2	0	57
DS572723.1	219900	219955	1	1	1	2	0	43
DS572723.1	220362	220417	1	1	1	1	0	26
DS572723.1	227958	228037	1	1	1	13	0	72
DS572723.1	228645	228710	2	2	1	11	0	71
DS572723.1	229094	229153	2	2	1	6	0	29
DS572723.1	229183	229242	2	2	1	6	0	29
DS572723.1	229399	229460	2	2	1	3	0	46
DS572723.1	232740	232818	2	2	1	1	0	43
DS572723.1	232963	233083	2	2	1	1	0	5
DS572723.1	239527	239586	2	2	1	211	0	75
DS572723.1	239786	239837	2	2	1	221	0	75
DS572723.1	240281	240337	2	2	1	179	0	75
DS572723.1	241525	241737	1	1	1	204	0	75
DS572723.1	242233	242284	1	1	1	270	0	75
DS572723.1	242862	242916	1	1	1	20	0	75
DS572723.1	242862	243198	1	1	0	232	0	75
DS572723.1	243143	243198	1	1	1	14	0	72
DS572723.1	246835	246891	1	1	1	2	0	55
DS572723.1	246947	247015	1	1	1	3	0	54
DS572723.1	247114	247176	1	1	1	2	0	62
DS572723.1	260818	260873	2	2	1	2986	2	75
DS572723.1	260961	261015	2	2	1	3005	1	75
DS572723.1	262700	263078	2	2	1	1715	1	39
DS572723.1	263118	263503	2	2	1	1212	1	39
DS572723.1	272513	291574	1	1	0	0	2	12
DS572723.1	283495	283541	2	2	1	262	0	75
DS572723.1	283726	283799	2	2	1	254	0	31
DS572723.1	283830	283957	2	2	1	249	0	31
DS572723.1	284004	284193	2	2	1	241	0	46
DS572723.1	284296	284434	2	2	1	239	0	75
DS572723.1	285414	285483	2	2	1	3	0	30
DS572723.1	286510	286562	2	2	1	2	0	61
DS572723.1	291716	291808	1	1	1	69635	14	75
DS572723.1	296172	296259	1	1	1	31	0	74
DS572723.1	300582	300635	2	2	1	9	0	73
DS572723.1	300758	301278	2	2	1	3	0	13
DS572723.1	302832	302889	1	1	1	90	0	74
DS572723.1	304519	304600	1	1	1	89	0	75
DS572723.1	309838	309907	2	2	1	7	0	74
DS572723.1	310026	310119	2	2	1	12	0	60
DS572723.1	310026	310316	2	2	0	519	10	36
DS572723.1	310260	310316	2	2	1	6	0	67
DS572723.1	328768	328855	1	1	1	1	0	18
DS572723.1	334510	334573	1	1	1	39	0	26
DS572723.1	335906	335963	2	2	1	4	0	59
DS572723.1	340204	340260	2	2	1	2	0	49
DS572723.1	342055	342104	2	2	1	3	0	71
DS572723.1	342338	342394	2	2	1	54	0	74
DS572723.1	342998	343054	2	2	1	2	0	61
DS572723.1	346321	346384	2	2	1	4	0	42
DS572723.1	346321	346520	2	2	0	7	0	66
DS572723.1	346427	346520	2	2	1	3	0	42
DS572723.1	346648	346860	0	0	0	5	0	69
DS572723.1	347196	347260	2	2	1	4	0	61
DS572723.1	356381	356431	2	2	1	618	0	75
DS572723.1	357655	357709	1	1	1	193	0	75
DS572723.1	360171	360305	2	2	1	38	0	75
DS572723.1	361831	361881	2	2	1	49	0	75
DS572723.1	362346	362405	2	2	1	46	0	75
DS572725.1	22802	23060	2	2	1	14	0	71
DS572725.1	23982	24241	2	2	1	13	0	67
DS572725.1	24308	24405	2	2	1	9	0	66
DS572725.1	26826	26884	2	2	1	351	0	75
DS572725.1	28786	28853	1	1	1	57	0	73
DS572725.1	39514	39760	1	1	1	5	0	58
DS572725.1	44581	44663	2	2	1	524	0	75
DS572725.1	48074	48150	2	2	1	33	0	73
DS572725.1	65960	66019	1	1	1	106	0	75
DS572725.1	65960	66158	1	1	0	1	1	71
DS572725.1	66097	66158	1	1	1	148	0	75
DS572725.1	66239	66291	1	1	1	150	0	48
DS572725.1	66340	66392	1	1	1	153	0	48
DS572725.1	66753	66805	1	1	1	159	0	74
DS572725.1	66961	67035	1	1	1	1	0	33
DS572725.1	66961	67526	1	1	0	143	0	75
DS572725.1	67453	67693	1	1	0	2	0	56
DS572725.1	67636	67693	1	1	1	131	0	75
DS572725.1	68491	68649	2	2	1	109	0	74
DS572725.1	69282	69357	2	2	1	72	0	74
DS572725.1	71229	71333	2	2	1	7529	0	75
DS572725.1	71747	71958	2	2	1	7829	1	75
DS572725.1	74008	74072	1	1	1	157	0	75
DS572725.1	75272	75328	2	2	1	12	0	73
DS572725.1	75511	75588	2	2	1	9	0	61
DS572725.1	75704	75761	2	2	1	14	1	38
DS572725.1	75800	75902	2	2	1	5	0	38
DS572725.1	75800	76054	2	2	0	3	1	26
DS572725.1	75963	76054	2	2	1	2	0	26
[truncated: 11,448 more rows]

## Sheet: STAR_Treatment_02.SJ.out.tab
DS572696.1	881	935	1	1	1	99	0	74
DS572696.1	881	1403	1	1	0	33	0	74
DS572696.1	1339	1403	1	1	1	231	0	75
DS572696.1	1637	1706	1	1	1	192	0	74
DS572696.1	1864	1931	1	1	1	12	0	12
DS572696.1	6284	6336	1	1	1	5	0	40
DS572696.1	9764	9820	2	2	1	8	0	62
DS572696.1	12961	13030	2	2	1	342	0	75
DS572696.1	23625	23725	1	1	1	4	0	47
DS572696.1	23879	23982	1	1	1	1	0	66
DS572696.1	25664	26149	2	2	1	36	0	73
DS572696.1	33398	33467	1	1	1	3	0	58
DS572696.1	38265	38322	1	1	1	633	0	75
DS572696.1	39489	39538	1	1	1	671	0	75
DS572696.1	42647	43016	1	1	1	25	0	73
DS572696.1	43090	43546	1	1	1	32	0	73
DS572696.1	86305	86469	2	2	1	12	0	71
DS572696.1	88505	88564	2	2	1	1	0	52
DS572696.1	100879	101162	1	1	1	2	0	47
DS572696.1	102873	103085	2	2	1	6	0	69
DS572696.1	103705	103794	2	2	1	8	0	73
DS572696.1	104304	104360	2	2	1	8	0	73
DS572696.1	111032	111366	2	2	0	0	1	12
DS572696.1	111802	111838	1	1	1	548	0	75
DS572696.1	113820	114410	2	2	0	199	0	72
DS572696.1	113829	114419	1	1	0	2295	4	63
DS572696.1	114349	114414	2	2	1	4	0	67
DS572696.1	116102	116163	2	2	1	10	0	74
DS572696.1	132736	132793	1	1	1	3027	0	75
DS572696.1	133313	133361	1	1	1	3014	0	75
DS572696.1	133313	133606	1	1	0	2	0	57
DS572696.1	133553	133606	1	1	1	3034	0	75
DS572696.1	134171	134212	1	1	1	3165	1	75
DS572696.1	134301	134377	1	1	1	3093	1	75
DS572696.1	135940	136114	2	2	1	4	0	43
DS572696.1	137786	137856	1	1	1	9	0	69
DS572696.1	137987	138067	1	1	1	191	0	75
DS572696.1	138249	138366	1	1	1	204	0	74
DS572696.1	142559	142651	1	1	1	15	0	67
DS572696.1	142972	143030	1	1	1	10	0	73
DS572696.1	156580	156735	1	1	1	3	0	45
DS572696.1	156580	157108	1	1	0	269	0	75
DS572696.1	156904	157108	1	1	1	1	0	42
DS572696.1	163726	163778	1	1	1	6319	1	75
DS572696.1	168197	168249	2	2	1	442	0	75
DS572696.1	168632	168686	2	2	1	452	0	75
DS572696.1	175140	175194	1	1	1	58	0	61
DS572696.1	175321	175417	1	1	1	152	0	75
DS572696.1	175321	175584	1	1	0	478	21	26
DS572696.1	175530	175584	1	1	1	184	0	75
DS572696.1	175684	175741	1	1	1	200	0	75
DS572696.1	175868	175918	1	1	1	197	0	75
DS572696.1	176926	176978	1	1	1	426	0	52
DS572696.1	177029	177088	1	1	1	516	0	51
DS572696.1	177213	177318	1	1	1	529	0	75
DS572696.1	183281	183344	1	1	1	15	0	71
DS572696.1	183444	183496	1	1	1	14	0	69
DS572696.1	192345	192417	1	1	1	17	0	58
DS572696.1	195287	195372	2	2	1	8	0	75
DS572696.1	195716	195783	2	2	1	7	0	65
DS572696.1	196492	196616	2	2	1	17	0	70
DS572696.1	197209	197790	2	2	1	14	0	70
DS572696.1	199168	199222	2	2	1	35	0	70
DS572696.1	205820	205868	2	2	1	433	0	51
DS572696.1	205919	205972	2	2	1	464	0	50
DS572696.1	207775	208078	2	2	0	17	1	71
DS572696.1	207895	208071	2	2	1	427	0	75
DS572696.1	212171	212257	1	1	1	84	0	28
DS572696.1	212327	212380	1	1	1	356	0	69
DS572696.1	212709	212762	1	1	1	901	0	75
DS572696.1	222724	222775	2	2	1	32	0	74
DS572696.1	224705	224738	2	2	1	58	0	74
DS572696.1	230173	230228	2	2	1	39	0	72
DS572696.1	231480	231556	2	2	1	45	0	71
DS572696.1	234112	234169	2	2	1	363	1	75
DS572696.1	234494	234550	2	2	1	387	0	75
DS572696.1	234833	234924	2	2	1	134	0	75
DS572696.1	236837	236891	1	1	1	85	0	75
DS572696.1	238551	238609	1	1	1	70	0	75
DS572696.1	239423	239473	1	1	1	16	0	71
DS572696.1	248212	248609	1	1	1	978	0	75
DS572696.1	251370	251447	2	2	1	1538	0	75
DS572696.1	262122	262243	1	1	1	1970	0	13
DS572696.1	262257	262379	1	1	1	2381	0	13
DS572696.1	262770	262849	1	1	1	7932	1	75
DS572696.1	262770	263077	1	1	0	3	0	48
DS572696.1	262931	263077	1	1	1	8007	2	75
DS572696.1	264370	264449	1	1	1	42	0	73
DS572696.1	264668	264792	1	1	1	83	0	75
DS572696.1	265177	265314	1	1	1	87	0	75
DS572696.1	266452	266505	2	2	1	8	0	73
DS572696.1	272900	272945	1	1	1	2	0	34
DS572696.1	272900	273064	1	1	0	84	2	74
DS572696.1	273010	273064	1	1	1	2	0	52
DS572696.1	273158	273212	1	1	1	4	0	67
DS572696.1	273388	273438	1	1	1	4	0	70
DS572696.1	278679	278728	2	2	1	4	0	73
DS572696.1	285266	285316	2	2	1	10	0	75
DS572696.1	289393	289445	2	2	1	5	0	65
DS572696.1	291169	291224	1	1	1	1	0	63
DS572696.1	293609	293698	1	1	1	22	0	67
DS572696.1	293840	294265	0	0	0	44	5	73
DS572696.1	294339	294545	0	0	0	45	5	73
DS572696.1	295640	297694	1	1	0	3	0	14
DS572696.1	298459	298532	2	2	1	365	0	75
DS572696.1	299150	299211	1	1	1	206	0	75
DS572696.1	309900	309953	1	1	1	14	0	69
DS572696.1	319880	319950	1	1	1	6	0	68
DS572696.1	321976	322049	1	1	1	4	0	71
DS572696.1	322473	322545	1	1	1	7	0	66
DS572696.1	322699	322754	1	1	1	8	0	68
DS572696.1	324561	324616	1	1	1	30	0	74
DS572696.1	324569	324807	2	2	0	6	0	75
DS572696.1	324737	324802	1	1	1	36	0	75
DS572696.1	325070	325121	1	1	1	55	0	72
DS572696.1	329573	329625	1	1	1	1680	1	75
DS572696.1	334369	334426	1	1	1	859	0	75
DS572696.1	337981	338239	2	2	1	4	0	46
DS572696.1	357495	357574	2	2	1	656	0	75
DS572696.1	359867	359935	1	1	1	2	0	62
DS572696.1	360248	360328	1	1	1	63	0	75
DS572696.1	366810	366864	1	1	1	136	0	75
DS572696.1	367183	367233	1	1	1	129	0	75
DS572696.1	369914	369971	1	1	1	9	0	67
DS572696.1	370066	370159	1	1	1	11	0	73
DS572696.1	370289	370508	1	1	1	6	0	73
DS572696.1	371638	371697	2	2	0	1	0	67
DS572696.1	371640	371699	1	1	1	3381	0	75
DS572696.1	376456	376521	2	2	1	1	0	22
DS572696.1	379354	379407	2	2	1	1	0	54
DS572696.1	379810	380320	2	2	1	1410	16	75
DS572696.1	382442	382558	2	2	1	100	0	15
DS572696.1	382574	382813	2	2	1	101	0	16
DS572696.1	382854	383039	2	2	1	102	0	40
DS572696.1	402315	402384	1	1	1	19	0	61
DS572696.1	403226	403256	1	1	1	27	0	75
DS572696.1	403354	403430	1	1	1	21	0	72
DS572696.1	404143	404200	2	2	1	1	0	62
DS572696.1	405629	405677	2	2	1	1	0	53
DS572696.1	405816	405865	2	2	1	2	0	49
DS572696.1	406101	406154	2	2	1	3	0	74
DS572696.1	406403	406469	2	2	1	2	0	28
DS572696.1	406794	406836	2	2	1	1	0	37
DS572696.1	406874	407012	2	2	0	1	0	36
DS572696.1	407049	407106	2	2	1	1	0	28
DS572696.1	413187	413241	2	2	1	48	0	75
DS572696.1	413399	413473	2	2	1	9	0	52
DS572696.1	418133	418514	2	2	1	16	0	57
DS572696.1	418572	418678	2	2	1	19	0	59
DS572696.1	424144	424199	2	2	1	5	0	54
DS572696.1	425039	425171	2	2	1	1	0	24
DS572696.1	425261	425327	2	2	1	3	0	44
DS572696.1	425372	425423	2	2	1	5	0	44
DS572696.1	426114	426167	2	2	1	7	0	75
DS572696.1	432086	432185	1	1	1	892	0	75
DS572696.1	440935	441019	2	2	1	17	0	72
DS572696.1	444738	444791	1	1	1	96	0	74
DS572696.1	453682	453752	1	1	1	24	0	74
DS572696.1	464284	464355	2	2	1	52	0	75
DS572696.1	468078	468129	1	1	1	100	0	74
DS572696.1	471273	471362	1	1	1	1	0	60
DS572696.1	472648	472710	2	2	1	3776	0	75
DS572696.1	474655	474710	2	2	1	3030	2	75
DS572696.1	474882	474959	2	2	1	405	0	28
DS572696.1	475908	475980	1	1	1	11	0	72
DS572696.1	476880	476953	1	1	1	21	0	67
DS572696.1	480376	480433	2	2	0	1	0	34
DS572696.1	480378	480435	1	1	1	6122	0	75
DS572696.1	480793	480908	1	1	1	4854	0	75
DS572696.1	482551	482618	1	1	1	2	0	45
DS572696.1	482696	482834	1	1	1	4	0	64
DS572696.1	487862	487920	2	2	1	121	0	75
DS572696.1	487862	488473	2	2	0	1669	0	75
DS572696.1	488424	488473	2	2	1	123	0	75
DS572696.1	488825	489084	1	1	0	4	0	70
DS572696.1	489037	489095	2	2	1	122	0	73
DS572696.1	489378	489429	2	2	1	127	0	74
DS572696.1	489766	489831	2	2	1	126	0	75
DS572696.1	489957	490119	2	2	1	129	0	75
DS572696.1	489957	490472	2	2	0	1086	0	45
DS572696.1	490310	490566	2	2	0	63	0	73
DS572696.1	490518	490566	2	2	1	786	0	45
DS572696.1	498982	499286	1	1	1	13	0	74
DS572696.1	501865	502158	0	0	0	56	5	71
DS572696.1	502247	502856	0	0	0	40	6	75
DS572696.1	504443	504693	2	2	0	26	0	74
DS572696.1	505331	505392	1	1	1	3	0	50
DS572696.1	505443	505497	1	1	1	6	0	50
DS572696.1	505574	505635	1	1	1	4	0	55
DS572696.1	508119	508173	2	2	1	19	0	74
DS572696.1	508119	509930	2	2	0	10	0	72
DS572696.1	509878	509930	2	2	1	31	0	71
DS572696.1	510771	510798	2	2	1	36	0	75
DS572696.1	511445	511498	2	2	1	17	0	73
DS572696.1	511445	511575	2	2	0	11	0	24
DS572696.1	511600	511949	2	2	1	28	0	71
DS572696.1	513438	513493	2	2	1	62	0	36
DS572696.1	513554	513608	2	2	1	193	0	60
DS572696.1	531250	531310	2	2	1	167	0	75
DS572696.1	532339	532452	1	1	1	21	0	73
DS572696.1	532786	532838	1	1	1	13	0	72
DS572696.1	535099	535152	1	1	1	15	0	74
DS572696.1	535850	535901	1	1	1	12	0	70
DS572696.1	540498	540556	1	1	1	260	0	75
DS572696.1	544814	544865	2	2	1	323	0	75
DS572696.1	546235	546292	2	2	1	50	0	32
DS572696.1	555399	555458	1	1	1	2	0	45
DS572696.1	555520	555637	1	1	1	5	0	61
DS572696.1	555772	555829	1	1	1	10	0	73
DS572696.1	556014	556068	1	1	1	18	0	72
DS572696.1	557260	557318	2	2	1	3	0	63
DS572696.1	557418	564311	2	2	0	0	1	12
DS572696.1	561002	561058	1	1	1	2	0	60
DS572696.1	563932	564000	1	1	1	4079	0	75
DS572696.1	564250	564305	1	1	1	4224	0	75
DS572696.1	564250	564623	1	1	0	13	0	66
DS572696.1	564569	564623	1	1	1	4324	0	75
DS572696.1	564797	564846	1	1	1	4360	1	75
DS572696.1	568603	568688	1	1	1	1	0	4
DS572696.1	568775	568873	1	1	1	4	0	60
DS572696.1	569024	569111	1	1	1	10	0	69
DS572696.1	575367	575429	2	2	1	3	0	50
DS572696.1	577814	577876	2	2	1	1017	0	75
DS572696.1	578686	578731	2	2	1	1052	0	75
DS572696.1	585300	585506	1	1	1	2	0	74
DS572696.1	585609	585665	1	1	1	1	0	50
DS572696.1	585817	585864	1	1	1	3	0	58
DS572696.1	586268	586322	1	1	1	1	0	10
DS572696.1	590544	590591	2	2	1	21	0	74
DS572696.1	591044	591090	2	2	1	20	0	74
DS572696.1	606526	606605	2	2	1	25	0	71
DS572696.1	606676	606731	2	2	1	35	0	29
DS572696.1	606676	606813	2	2	0	1	0	35
DS572696.1	606759	606813	2	2	1	37	0	27
DS572696.1	606849	606907	2	2	1	37	0	34
DS572696.1	606942	606992	2	2	1	37	0	23
DS572696.1	607016	607077	2	2	1	36	0	23
DS572696.1	607151	607303	2	2	1	23	0	73
DS572696.1	608983	609195	1	1	1	1	0	39
DS572696.1	612925	612985	1	1	1	20	0	74
DS572696.1	613190	613245	1	1	1	14	0	71
DS572696.1	615419	615711	1	1	1	13	0	72
DS572696.1	627608	627711	1	1	1	133	0	75
DS572696.1	628307	628396	1	1	1	132	0	75
DS572696.1	630099	630418	2	2	1	1051	3	75
DS572696.1	632386	632434	1	1	1	23	0	75
DS572696.1	637771	637821	1	1	1	2	0	42
DS572696.1	637771	637938	1	1	0	120	0	75
DS572696.1	637890	637938	1	1	1	3	0	68
DS572696.1	638512	638579	1	1	1	3	0	41
DS572696.1	639240	639509	1	1	0	82	4	75
DS572696.1	639439	639509	1	1	1	1	0	53
DS572696.1	645619	645693	1	1	1	108	0	74
DS572696.1	655057	760937	1	1	0	4	0	15
DS572696.1	657814	658041	1	1	1	209	0	75
DS572696.1	658988	659043	1	1	1	158	0	74
DS572696.1	661292	661343	2	2	1	14	0	68
DS572696.1	661440	661495	2	2	1	12	0	73
DS572696.1	661814	662248	2	2	1	5	0	61
DS572696.1	675360	675492	2	2	1	375	0	75
DS572696.1	678829	679160	1	1	1	9	0	73
DS572696.1	679785	679845	1	1	1	7	0	70
DS572696.1	684109	684222	1	1	1	9	0	71
DS572696.1	686324	686397	2	2	1	418	1	75
DS572696.1	691431	691564	1	1	1	38	0	25
DS572696.1	695058	695114	2	2	1	218	0	75
DS572696.1	696463	696523	2	2	1	168	0	75
DS572696.1	696627	696717	2	2	1	97	0	75
DS572696.1	702802	702859	2	2	1	42	0	74
DS572696.1	710427	710486	2	2	1	27	0	74
DS572696.1	710907	710963	2	2	1	29	0	74
DS572696.1	711159	711221	2	2	1	30	0	70
DS572696.1	711401	711525	2	2	1	41	0	42
DS572696.1	711401	711635	2	2	0	169	3	75
DS572696.1	711568	711635	2	2	1	39	0	43
DS572696.1	716158	716223	1	1	1	49	0	75
DS572696.1	719758	719814	2	2	1	1	0	56
DS572696.1	726167	726274	1	1	1	5	0	49
DS572696.1	726476	726642	1	1	1	29	0	72
DS572696.1	726882	726943	1	1	1	35	0	73
DS572696.1	730322	730376	2	2	1	4	0	56
DS572696.1	731512	731569	2	2	1	2	0	64
DS572696.1	731741	731790	2	2	1	6	0	58
DS572696.1	733181	733235	2	2	1	2	0	30
DS572696.1	734924	734975	2	2	1	1940	0	75
DS572696.1	735251	735308	2	2	1	1988	0	75
DS572696.1	735394	735452	2	2	1	1886	0	75
DS572696.1	743882	743962	1	1	1	428	1	75
DS572696.1	752814	752879	1	1	1	28	0	69
DS572696.1	753309	753359	1	1	1	18	0	74
DS572696.1	753628	753729	1	1	1	12	0	73
DS572696.1	754780	754830	1	1	1	29	0	73
DS572696.1	755536	755625	1	1	1	17	0	75
DS572696.1	757731	757957	2	2	1	133	0	75
DS572696.1	760881	760933	2	2	1	1	0	21
DS572696.1	763486	763563	1	1	1	9	0	60
DS572696.1	767099	767157	2	2	1	1	0	57
DS572696.1	768500	768566	2	2	1	12	0	71
DS572696.1	772619	772679	2	2	1	103	0	74
DS572696.1	772806	772924	2	2	1	87	0	75
DS572696.1	773035	773176	2	2	1	8	0	70
DS572696.1	799031	799091	2	2	1	175	8	66
DS572696.1	799130	800106	2	2	0	7	0	38
DS572696.1	799367	800110	2	2	1	15	0	74
DS572696.1	800171	804720	1	1	0	0	1	25
DS572696.1	800259	800321	2	2	1	97	0	70
DS572696.1	804775	804824	1	1	1	130	7	58
DS572696.1	805084	805176	1	1	1	181	0	75
DS572696.1	805355	805409	1	1	1	162	0	75
DS572696.1	806713	806784	1	1	1	176	0	74
DS572696.1	810342	810415	1	1	1	11	0	67
DS572696.1	828289	828360	1	1	1	1	0	51
DS572696.1	828457	828527	1	1	1	10	0	32
DS572696.1	830159	830224	1	1	1	90	0	75
DS572696.1	831891	831940	1	1	1	103	0	74
DS572696.1	832786	832836	1	1	1	85	0	74
DS572696.1	835212	1417974	1	1	0	6	0	12
DS572696.1	843436	843486	2	2	1	223	0	75
DS572696.1	843575	843813	2	2	1	229	0	64
DS572696.1	843876	844069	2	2	1	226	0	62
DS572696.1	844183	844239	2	2	1	222	0	75
DS572696.1	844511	844604	2	2	0	2	0	70
DS572696.1	844520	844577	2	2	1	76	0	75
DS572696.1	847556	848058	1	1	1	38	0	74
DS572696.1	849445	849518	2	2	1	3	0	8
DS572696.1	850398	850487	2	2	1	83	0	74
DS572696.1	853433	853481	1	1	1	77	0	75
DS572696.1	855601	855660	1	1	1	270	0	75
DS572696.1	856071	856125	1	1	1	348	0	75
DS572696.1	856355	856405	1	1	1	57	0	38
DS572696.1	858247	858320	2	2	1	27	0	74
DS572696.1	858733	858785	2	2	1	91	0	62
DS572696.1	858848	858904	2	2	1	83	0	63
DS572696.1	858848	859183	2	2	0	8	0	73
DS572696.1	859134	859183	2	2	1	82	0	74
DS572696.1	859486	859545	2	2	1	82	0	74
DS572696.1	871059	871137	2	2	1	144	0	74
DS572696.1	871787	871849	2	2	1	169	0	74
DS572696.1	874791	874853	1	1	1	93	0	74
DS572696.1	875532	875611	1	1	1	105	0	74
DS572696.1	875777	875830	1	1	1	22	0	62
DS572696.1	877984	878086	2	2	1	8	0	31
DS572696.1	878118	878171	2	2	1	9	0	31
DS572696.1	885880	885939	2	2	1	156	0	55
DS572696.1	885995	886050	2	2	1	189	0	60
DS572696.1	888295	888374	1	1	1	2	0	12
DS572696.1	888503	888575	1	1	1	18	0	75
DS572696.1	899775	899855	1	1	1	115	0	75
DS572696.1	900093	900194	1	1	1	349	0	75
DS572696.1	902800	902855	2	2	1	1	0	13
DS572696.1	912166	912259	1	1	1	10	0	58
DS572696.1	912318	912394	1	1	1	24	0	58
DS572696.1	913097	913189	1	1	1	36	0	74
DS572696.1	913373	913446	1	1	1	32	0	73
DS572696.1	914653	914761	2	2	1	889	0	75
DS572696.1	914869	914956	2	2	1	1103	0	75
DS572696.1	919357	919412	2	2	1	112	0	73
DS572696.1	919485	919546	2	2	1	95	0	72
DS572696.1	921631	921682	1	1	1	143	0	75
DS572696.1	923319	923385	1	1	1	94	0	75
DS572696.1	923552	923625	1	1	1	72	0	75
DS572696.1	923552	924625	1	1	0	2	0	38
DS572696.1	924564	924625	1	1	1	85	0	75
DS572696.1	924877	924929	1	1	1	84	0	72
DS572696.1	928267	928316	1	1	1	1	0	33
DS572696.1	928446	928592	1	1	1	1	0	58
DS572696.1	937159	937223	1	1	1	53	0	75
DS572696.1	937337	937417	1	1	1	304	0	75
DS572696.1	937721	937777	1	1	1	377	0	75
DS572696.1	946722	946771	1	1	1	1	0	21
DS572696.1	954288	954951	2	2	0	7226	1	75
DS572696.1	954878	954951	2	2	1	2	0	73
DS572696.1	955119	955233	2	2	1	1	0	9
DS572696.1	961673	961723	1	1	1	1	0	20
DS572696.1	963254	963319	2	2	1	3	0	55
DS572696.1	970225	970307	1	1	1	24	0	74
DS572696.1	972735	972805	2	2	1	73	0	75
DS572696.1	974731	974848	1	1	1	2	0	51
DS572696.1	974935	974992	1	1	1	4	0	61
DS572696.1	975153	975222	1	1	1	2	0	44
DS572696.1	976964	977030	1	1	1	4953	1	75
DS572696.1	977246	977306	1	1	1	4892	0	75
DS572696.1	977509	977571	1	1	1	4886	0	75
DS572696.1	980119	1005611	1	1	0	0	1	19
DS572696.1	982166	982332	2	2	1	10	0	70
DS572696.1	988170	988881	1	1	1	6	0	68
DS572696.1	989419	989497	1	1	1	10	0	60
DS572696.1	989728	989783	1	1	1	8	0	72
DS572696.1	990908	990993	1	1	1	1	0	64
DS572696.1	993769	993822	2	2	1	30	0	67
DS572696.1	994572	994624	2	2	1	26	0	75
DS572696.1	995185	995538	2	2	1	6	0	73
DS572696.1	999273	999351	2	2	1	4	0	70
DS572696.1	1001338	1001393	2	2	1	1	0	66
DS572696.1	1003044	1003101	2	2	1	31	0	75
DS572696.1	1003649	1003706	2	2	1	57	0	74
DS572696.1	1004109	1004166	2	2	1	41	0	75
DS572696.1	1005044	1005342	1	1	1	114	0	74
DS572696.1	1005399	1005605	2	2	0	27	0	75
DS572696.1	1005561	1005614	1	1	1	290	0	75
DS572696.1	1006035	1006086	1	1	1	280	0	75
DS572696.1	1006039	1006821	1	1	0	840	25	66
DS572696.1	1012974	1013039	2	2	1	18	0	75
DS572696.1	1013425	1013473	2	2	1	8	0	70
DS572696.1	1015989	1016041	1	1	1	684	0	28
DS572696.1	1016070	1016761	1	1	1	832	0	28
DS572696.1	1017487	1017728	1	1	1	1325	0	75
DS572696.1	1019799	1019972	2	2	1	259	0	75
DS572696.1	1024318	1024381	1	1	1	23	0	74
DS572696.1	1024535	1024588	1	1	1	24	0	74
DS572696.1	1027412	1027520	1	1	1	1	0	69
DS572696.1	1028874	1028925	2	2	1	6	0	61
DS572696.1	1028874	1029102	2	2	0	5	0	62
DS572696.1	1029048	1029102	2	2	1	5	0	62
DS572696.1	1029165	1029216	2	2	1	4	0	62
DS572696.1	1029485	1029546	2	2	1	13	0	73
DS572696.1	1029809	1029878	2	2	1	4	0	41
DS572696.1	1029920	1029972	2	2	1	5	0	41
DS572696.1	1031997	1032107	1	1	1	167	0	74
DS572696.1	1034348	1034428	2	2	1	841	0	75
DS572696.1	1034753	1034820	2	2	1	383	0	75
DS572696.1	1037404	1037455	1	1	1	148	0	75
DS572696.1	1039961	1040231	2	2	0	3	0	71
DS572696.1	1040670	1040731	2	2	1	171	0	75
DS572696.1	1043829	1043885	1	1	1	53	0	62
DS572696.1	1043957	1044018	1	1	1	113	0	71
DS572696.1	1048017	1048090	2	2	1	716	1	75
DS572696.1	1048497	1048694	2	2	1	79	0	59
DS572696.1	1048501	1048737	1	1	0	238	6	19
DS572696.1	1048753	1048806	2	2	1	327	10	58
DS572696.1	1062502	1063150	1	1	1	25	0	74
DS572696.1	1063734	1063792	1	1	1	31	0	74
DS572696.1	1073457	1073510	1	1	1	140	0	75
DS572696.1	1073457	1074145	1	1	0	17	0	72
DS572696.1	1073891	1074145	1	1	1	173	0	75
DS572696.1	1074453	1074521	1	1	1	183	0	75
DS572696.1	1074457	1074653	1	1	0	2	0	64
DS572696.1	1074612	1074664	1	1	1	139	0	75
DS572696.1	1077615	1077645	2	2	1	2	0	9
DS572696.1	1077858	1077928	2	2	1	37	0	75
DS572696.1	1078311	1078369	2	2	1	367	0	75
DS572696.1	1081007	1081061	2	2	1	993	0	75
DS572696.1	1081181	1081239	2	2	1	1048	0	75
DS572696.1	1081441	1081646	2	2	1	1081	0	75
DS572696.1	1082070	1082191	2	2	1	341	0	75
DS572696.1	1085671	1085727	2	2	1	3	0	59
DS572696.1	1091086	1091191	2	2	1	4	0	54
DS572696.1	1091420	1092049	2	2	1	7	0	73
DS572696.1	1093357	1099416	2	2	0	0	1	12
DS572696.1	1093649	1093707	1	1	1	233	0	75
DS572696.1	1094351	1094400	1	1	1	274	0	75
DS572696.1	1101587	1101958	0	0	0	66	5	73
DS572696.1	1102037	1102087	1	1	1	68	3	75
DS572696.1	1103971	1104064	2	2	1	4	0	64
DS572696.1	1104190	1104622	2	2	1	2	0	50
DS572696.1	1109718	1109776	2	2	1	5	0	63
DS572696.1	1109881	1109972	2	2	1	4	0	48
DS572696.1	1112241	1112292	1	1	1	64	0	75
DS572696.1	1112435	1112489	1	1	1	56	0	75
DS572696.1	1112708	1112759	1	1	1	17	0	66
DS572696.1	1114068	1114116	2	2	1	20	0	44
DS572696.1	1117530	1117648	2	2	1	415	0	75
DS572696.1	1118402	1119277	2	2	0	9	0	68
DS572696.1	1119194	1119277	2	2	1	464	0	75
DS572696.1	1121338	1121389	2	2	1	22	0	70
DS572696.1	1123783	1123835	1	1	1	2	0	31
DS572696.1	1124189	1124239	1	1	1	3	0	30
DS572696.1	1127092	1127154	2	2	1	139	0	75
DS572696.1	1127757	1127843	2	2	1	36	0	53
DS572696.1	1128916	1129159	1	1	1	40	0	71
DS572696.1	1132979	1133039	2	2	1	771	2	75
DS572696.1	1135042	1135094	1	1	1	12	0	22
DS572696.1	1135117	1135173	1	1	1	12	0	22
DS572696.1	1136242	1136292	1	1	1	21	0	74
DS572696.1	1136542	1136591	1	1	1	15	0	75
DS572696.1	1139226	1139287	1	1	1	286	0	75
DS572696.1	1144189	1144251	1	1	1	3	0	45
DS572696.1	1144713	1144768	1	1	1	6	0	72
DS572696.1	1145747	1145807	1	1	1	3	0	71
DS572696.1	1147641	1147691	2	2	1	3	0	75
DS572696.1	1150109	1150160	2	2	1	1	0	73
DS572696.1	1150339	1150397	2	2	1	1	0	19
DS572696.1	1150446	1150502	2	2	1	1	0	48
DS572696.1	1156765	1156841	1	1	1	182	0	75
DS572696.1	1156936	1156992	1	1	1	168	0	28
DS572696.1	1157021	1157073	1	1	1	173	0	28
DS572696.1	1157254	1157303	1	1	1	183	0	75
DS572696.1	1157480	1157538	1	1	1	184	0	75
DS572696.1	1157747	1157799	1	1	1	181	0	75
DS572696.1	1159948	1160043	2	2	1	23	0	75
DS572696.1	1160847	1160938	2	2	1	108	0	74
DS572696.1	1161050	1161105	2	2	1	57	0	75
DS572696.1	1162720	1162780	2	2	1	233	0	75
DS572696.1	1165835	1165939	1	1	1	7	0	75
DS572696.1	1169862	1170007	2	2	1	3	0	73
DS572696.1	1173297	1173369	2	2	1	1	0	4
DS572696.1	1189496	1189545	1	1	1	2429	0	75
DS572696.1	1194122	1194176	2	2	1	53	0	71
DS572696.1	1194395	1194455	2	2	1	53	0	74
DS572696.1	1196021	1196084	1	1	1	153	0	74
DS572696.1	1196161	1196220	1	1	1	209	0	44
DS572696.1	1196264	1196368	1	1	1	231	0	43
DS572696.1	1204582	1204676	1	1	1	4	0	73
DS572696.1	1205324	1813084	1	1	0	0	24	12
DS572696.1	1205664	1206959	1	1	0	9	0	74
DS572696.1	1206907	1206959	1	1	1	3	0	43
DS572696.1	1213074	1213140	1	1	1	1	0	37
DS572696.1	1226885	1226935	2	2	1	114	0	74
DS572696.1	1238802	1238861	1	1	1	2	0	42
DS572696.1	1247429	1247741	1	1	1	3	0	7
DS572696.1	1247749	1247843	1	1	1	3	0	7
DS572696.1	1249472	1249587	2	2	1	1	0	18
DS572696.1	1251955	1252009	2	2	1	20	0	74
DS572696.1	1252228	1252436	2	2	1	10	0	75
DS572696.1	1254363	1254428	1	1	1	166	0	75
DS572696.1	1257493	1257540	2	2	1	43	0	73
DS572696.1	1257813	1257887	2	2	1	19	0	73
DS572696.1	1257815	1258003	1	1	0	8	0	71
DS572696.1	1269618	1269671	1	1	1	6	0	62
DS572696.1	1273094	1273157	2	2	1	3	0	67
DS572696.1	1275095	1275246	1	1	1	7	0	59
DS572696.1	1276003	1276395	1	1	1	6	0	71
DS572696.1	1276581	1276784	1	1	1	3	0	60
DS572696.1	1279543	1279628	2	2	1	7	0	74
DS572696.1	1283870	1283960	1	1	1	7	0	65
DS572696.1	1294040	1294112	1	1	1	14	0	71
DS572696.1	1300816	1300869	2	2	1	1235	0	75
DS572696.1	1302066	1302115	2	2	1	1260	0	75
DS572696.1	1302327	1302381	2	2	1	1249	0	75
DS572696.1	1303694	1303761	2	2	1	593	0	75
DS572696.1	1303844	1304049	2	2	1	178	0	37
DS572696.1	1307045	1307101	2	2	1	63	0	57
DS572696.1	1307159	1307208	2	2	1	67	0	57
DS572696.1	1307319	1307378	2	2	1	63	0	74
DS572696.1	1307968	1308022	2	2	1	71	0	73
DS572696.1	1314417	1314540	2	2	1	1	0	3
DS572696.1	1314735	1314804	2	2	1	35	0	73
DS572696.1	1316554	1336292	1	1	0	0	1	12
DS572696.1	1316829	1317692	1	1	1	4	0	75
DS572696.1	1317925	1318269	1	1	1	29	0	75
DS572696.1	1323211	1323265	2	2	1	41	0	75
DS572696.1	1323609	1323676	2	2	1	61	0	74
DS572696.1	1323784	1323881	2	2	1	56	0	28
DS572696.1	1323910	1324081	2	2	1	52	0	28
DS572696.1	1324124	1324184	2	2	1	49	0	42
DS572696.1	1324319	1324372	2	2	1	30	0	74
DS572696.1	1330885	1331038	1	1	1	99	0	48
DS572696.1	1331127	1331182	1	1	1	277	0	75
DS572696.1	1331487	1331551	1	1	1	548	0	75
DS572696.1	1335087	1335131	1	1	1	2	0	74
DS572696.1	1337699	1337765	2	2	1	2	0	28
DS572696.1	1337699	1338002	2	2	0	10	0	73
DS572696.1	1337817	1338002	2	2	1	1	0	51
DS572696.1	1340347	1340412	1	1	1	13	0	64
DS572696.1	1340625	1340679	1	1	1	10	0	75
DS572696.1	1364287	1364380	1	1	1	3	0	59
DS572696.1	1367103	1367158	1	1	1	20	0	71
DS572696.1	1369051	1369108	1	1	1	186	0	74
DS572696.1	1374972	1375007	2	2	1	283	0	75
DS572696.1	1375455	1375513	2	2	1	265	0	75
DS572696.1	1375907	1375968	2	2	1	291	1	75
DS572696.1	1376241	1376341	2	2	1	228	0	75
DS572696.1	1377894	1377951	1	1	1	145	0	75
DS572696.1	1382765	1383053	1	1	1	21	0	12
DS572696.1	1386737	1386786	2	2	1	2	0	67
DS572696.1	1387885	1387956	2	2	1	1	0	49
DS572696.1	1390701	1390837	1	1	1	8	0	8
DS572696.1	1390860	1390924	1	1	1	58	0	22
DS572696.1	1392306	1392355	2	2	1	224	1	45
DS572696.1	1392306	1392515	2	2	0	2	0	41
DS572696.1	1392400	1392679	2	2	0	207	0	44
DS572696.1	1392557	1392679	2	2	1	2	0	41
DS572696.1	1392774	1392828	2	2	1	209	0	39
DS572696.1	1392867	1392918	2	2	1	213	0	40
DS572696.1	1392966	1393014	2	2	1	213	0	47
DS572696.1	1393075	1393135	2	2	1	219	0	61
DS572696.1	1393241	1393298	2	2	1	223	0	41
DS572696.1	1393340	1393390	2	2	1	222	0	41
DS572696.1	1393546	1393629	2	2	1	251	0	75
DS572696.1	1393546	1394043	2	2	0	2	0	62
DS572696.1	1393956	1394043	2	2	1	214	0	73
DS572696.1	1394117	1394198	2	2	1	170	0	26
DS572696.1	1394225	1394298	2	4	1	140	0	26
DS572696.1	1397218	1397269	2	2	1	45	0	75
DS572696.1	1397569	1397631	2	2	1	20	0	73
DS572696.1	1397569	1398675	2	2	0	26	0	73
DS572696.1	1398589	1398675	2	2	1	21	0	74
DS572696.1	1399021	1399083	2	2	1	2	0	34
DS572696.1	1412530	1412584	1	1	1	364	0	75
DS572696.1	1417491	1417623	1	1	1	57	0	74
DS572696.1	1417896	1417955	1	1	1	127	0	75
DS572696.1	1417896	1464672	1	1	0	4	0	13
DS572696.1	1418091	1418161	1	1	1	108	0	75
DS572696.1	1418091	1419866	1	1	0	16856	1229	18
DS572696.1	1419808	1419866	1	1	1	149	0	75
DS572696.1	1419952	1420002	1	1	1	106	0	75
DS572696.1	1421674	1421743	1	1	1	93	0	74
DS572696.1	1424251	1424311	1	1	1	55	0	75
DS572696.1	1424450	1424500	1	1	1	59	0	75
DS572696.1	1424666	1424753	1	1	1	45	0	73
DS572696.1	1434860	1435006	1	1	1	1	0	31
DS572696.1	1436672	1436806	1	1	1	96	0	75
DS572696.1	1446279	1446612	2	2	1	204	0	74
DS572696.1	1453886	1460542	1	1	0	0	1	17
DS572696.1	1454533	1454637	1	1	1	259	0	75
DS572696.1	1455072	1455138	1	1	1	396	0	75
DS572696.1	1457876	1457938	2	2	1	5091	0	75
DS572696.1	1468309	1468365	2	2	1	48	0	75
DS572696.1	1468565	1468908	2	2	1	4	0	21
DS572696.1	1481785	1481849	2	2	1	381	0	75
DS572696.1	1489274	1489338	2	2	1	18377	3	75
DS572696.1	1491485	1491541	1	1	1	202	0	75
DS572696.1	1493286	1493352	2	2	1	54	0	75
DS572696.1	1493977	1494425	2	2	1	41	0	49
DS572696.1	1494474	1494695	2	2	1	35	0	49
DS572696.1	1500757	1500813	2	2	1	139	0	75
DS572696.1	1504565	1504670	2	2	1	51	0	74
DS572696.1	1505273	1505912	2	2	1	33	0	75
DS572696.1	1506254	1506654	2	2	1	40	0	75
DS572696.1	1516603	1516661	2	2	1	1	0	29
DS572696.1	1525219	1525261	2	2	1	4	0	75
DS572696.1	1527744	1527798	2	2	1	68	0	74
DS572696.1	1528230	1528313	2	2	1	49	0	75
DS572696.1	1535490	1535642	2	2	1	4	0	71
DS572696.1	1536054	1536105	2	2	1	1	0	15
DS572696.1	1552453	1552501	1	1	1	24	0	70
DS572696.1	1563570	1563754	1	1	1	19	0	75
DS572696.1	1563906	1563971	1	1	1	24	0	71
DS572696.1	1565340	1565368	2	2	1	104	0	73
DS572696.1	1565801	1565843	2	2	1	112	0	74
DS572696.1	1566892	1567075	2	2	1	102	0	74
DS572696.1	1571099	1571153	1	1	1	5	0	73
DS572696.1	1575407	1575510	1	1	1	125	0	75
DS572696.1	1575810	1575917	1	1	1	156	0	75
DS572696.1	1582125	1582149	2	2	1	1	0	66
DS572696.1	1582831	1583595	2	2	0	12	0	70
DS572696.1	1583422	1583595	2	2	1	2	0	73
DS572696.1	1583752	1584038	0	0	0	3	0	75
DS572696.1	1584837	1584909	1	1	1	29	0	73
DS572696.1	1585005	1585333	1	1	1	37	0	71
DS572696.1	1592877	1825382	2	2	0	0	4	15
DS572696.1	1604364	1604703	2	2	0	308	1	75
DS572696.1	1604503	1604699	2	2	1	51	0	75
DS572696.1	1605476	1605608	2	2	1	6	0	33
DS572696.1	1608828	1609394	2	2	1	1	0	19
DS572696.1	1626213	1626266	2	2	1	56	0	74
DS572696.1	1627832	1628175	2	2	0	25	0	45
DS572696.1	1634103	1634152	1	1	1	291	0	75
DS572696.1	1634735	1634821	1	1	1	323	0	29
DS572696.1	1634850	1634935	1	1	1	321	0	28
DS572696.1	1635019	1635125	1	1	1	322	0	75
DS572696.1	1637915	1637977	2	2	1	195	0	17
DS572696.1	1637995	1638209	2	2	1	182	0	17
DS572696.1	1640024	1640089	1	1	1	1506	0	30
DS572696.1	1640139	1640168	1	1	1	4195	1	49
DS572696.1	1640314	1640366	1	1	1	12042	1	75
DS572696.1	1640702	1640756	1	1	1	13612	4	75
DS572696.1	1640855	1641653	1	1	0	12801	5	75
DS572696.1	1641159	1642487	1	1	0	1	0	59
DS572696.1	1641726	1665325	1	1	0	0	1	12
DS572696.1	1642380	1642487	1	1	1	13213	0	75
DS572696.1	1643838	1644028	2	2	1	2	0	68
DS572696.1	1645372	1645427	2	2	1	28	0	75
DS572696.1	1645751	1645813	2	2	1	45	0	75
DS572696.1	1649044	1649098	2	2	1	1	0	15
DS572696.1	1650420	1650481	1	1	1	227	0	75
DS572696.1	1650595	1650691	1	1	1	70	0	74
DS572696.1	1653477	1653550	1	1	1	30	0	72
DS572696.1	1663142	1664690	2	2	0	19	0	25
DS572696.1	1664716	1665179	2	2	1	26	0	26
DS572696.1	1672857	1673132	0	0	0	556	32	75
DS572696.1	1674035	1674200	2	2	1	1	0	48
DS572696.1	1674622	1674697	2	2	1	547	0	75
DS572696.1	1682337	1682397	2	2	1	31	0	74
DS572696.1	1682819	1682875	2	2	1	34	0	74
DS572696.1	1685545	1685600	2	2	1	338	0	75
DS572696.1	1685851	1685919	2	2	1	359	0	75
DS572696.1	1686078	1686126	2	2	1	114	0	29
DS572696.1	1686156	1686271	2	2	1	47	0	29
DS572696.1	1691090	1691158	2	2	1	104	4	52
DS572696.1	1691090	1691263	2	2	0	1103	0	75
DS572696.1	1691164	1691259	2	2	0	742	10	75
DS572696.1	1691211	1691263	2	2	1	2	0	52
DS572696.1	1692416	1692469	2	2	1	1102	0	75
DS572696.1	1692606	1692669	2	2	1	5240	116	75
DS572696.1	1694377	1694517	2	2	1	1	0	43
DS572696.1	1703882	1704026	2	4	0	6	1	16
DS572696.1	1704733	1704799	1	1	1	7	0	71
DS572696.1	1706791	1706855	1	1	1	1	0	11
DS572696.1	1707464	1707548	2	2	1	34	0	74
DS572696.1	1710779	1710830	2	2	1	3	0	62
DS572696.1	1710779	1711387	2	2	0	67	3	73
DS572696.1	1711341	1711387	2	2	1	8	0	52
DS572696.1	1711440	1711499	2	2	1	8	0	52
DS572696.1	1711554	1711618	2	2	1	6	0	54
DS572696.1	1712415	1712518	0	0	0	12	0	55
DS572696.1	1712574	1712998	1	1	0	28	0	55
DS572696.1	1714286	1714333	1	1	1	1	0	36
DS572696.1	1717657	1717786	2	2	1	37	0	75
DS572696.1	1721779	1729170	1	1	0	0	1	12
DS572696.1	1727540	1727740	1	1	1	301	0	51
DS572696.1	1727852	1727921	1	1	1	923	0	75
DS572696.1	1728020	1728069	1	1	1	1390	0	75
DS572696.1	1728020	1728399	1	1	0	454	0	75
DS572696.1	1728346	1728399	1	1	1	1487	0	75
DS572696.1	1729956	1730020	1	1	1	757	0	75
DS572696.1	1734508	1734609	1	1	1	1	0	35
DS572696.1	1754229	1754282	2	2	1	23	0	74
DS572696.1	1754496	1754566	2	2	1	23	0	70
DS572696.1	1754637	1754729	2	2	1	21	0	70
DS572696.1	1757137	1757355	1	1	1	1	0	40
DS572696.1	1759537	1759598	2	2	1	17	0	72
DS572696.1	1760868	1761002	2	2	1	18	0	73
DS572696.1	1762410	1762465	2	2	1	14	0	73
DS572696.1	1770533	1770591	1	1	1	43	0	50
DS572696.1	1770808	1770869	1	1	1	189	0	26
DS572696.1	1770896	1770953	1	1	1	179	0	26
DS572696.1	1771050	1771100	1	1	1	104	0	75
DS572696.1	1773429	1773478	1	1	1	4	0	68
DS572696.1	1774805	1775608	2	2	0	0	1	13
DS572696.1	1774985	1775043	2	2	1	368	0	75
DS572696.1	1775829	1775940	1	1	1	1	0	3
DS572696.1	1776077	1776160	1	1	1	1	0	68
DS572696.1	1780175	1780295	2	2	1	4	0	73
DS572696.1	1780716	1780782	2	2	1	3	0	74
DS572696.1	1785959	1813084	1	1	0	1	24	12
DS572696.1	1787859	1787923	1	1	1	58	0	25
DS572696.1	1789824	1789872	1	1	1	719	0	75
DS572696.1	1790093	1790145	1	1	1	684	0	75
DS572696.1	1790990	1791100	1	1	1	717	0	75
DS572696.1	1791546	1791595	1	1	1	702	1	75
DS572696.1	1804277	1804342	1	1	1	430	0	32
DS572696.1	1804277	1804434	1	1	0	5	0	71
DS572696.1	1804375	1804560	1	1	0	570	0	34
DS572696.1	1804511	1804560	1	1	1	15	0	74
DS572696.1	1804750	1804816	1	1	1	1376	0	75
DS572696.1	1804953	1805006	1	1	1	1374	0	75
DS572696.1	1804957	1805221	1	1	0	9	0	74
DS572696.1	1807530	1807579	1	1	1	21	0	74
DS572696.1	1807787	1807837	1	1	1	1889	0	75
DS572696.1	1807988	1808038	1	1	1	2346	0	75
DS572696.1	1811784	1811843	1	1	1	11	0	69
DS572696.1	1811784	1812015	1	1	0	7782	52	75
DS572696.1	1811957	1812015	1	1	1	13	0	72
DS572696.1	1812092	1812147	1	1	1	8399	120	75
DS572696.1	1812302	1812507	1	1	1	12	0	71
DS572696.1	1812302	1833744	1	1	0	1	0	29
DS572696.1	1813357	1813411	1	1	1	19	0	72
DS572696.1	1813951	1814013	1	1	1	7	0	67
DS572696.1	1816368	1816423	1	1	1	1	0	17
DS572696.1	1816543	1816635	1	1	1	16	0	72
DS572696.1	1816833	1816913	1	1	1	23	0	63
DS572696.1	1817521	1817582	1	1	1	28	0	75
DS572696.1	1825328	1825376	1	1	1	39	2	74
DS572696.1	1825590	1825636	1	1	1	30	0	68
DS572696.1	1828378	1828440	1	1	1	14	0	68
DS572696.1	1829427	1829542	1	1	1	1	0	56
DS572696.1	1830257	1830316	2	2	1	1	0	74
DS572696.1	1830545	1830594	2	2	1	2	0	33
DS572696.1	1830954	1831015	2	2	1	1	0	58
DS572696.1	1833139	1833200	2	2	1	6	0	43
DS572696.1	1833506	1833612	2	2	1	9	0	74
DS572696.1	1834350	1834411	1	1	1	110	0	75
DS572696.1	1837231	1837640	1	1	1	16	0	74
DS572696.1	1840318	1840376	1	1	1	5	0	70
DS572696.1	1841931	1841993	2	2	1	4	0	62
DS572696.1	1843097	1843157	2	2	1	30	0	75
DS572696.1	1843503	1843560	2	2	1	33	0	74
DS572696.1	1846696	1849265	1	1	0	9	0	32
DS572696.1	1849176	1849265	1	1	1	1	0	5
DS572696.1	1862495	1862671	1	1	1	1	0	64
DS572696.1	1862964	1863040	1	1	1	1	0	9
DS572696.1	1874767	1874930	1	1	1	16	0	11
DS572696.1	1875014	1875086	1	1	1	25	0	75
DS572696.1	1875368	1875428	1	1	1	499	0	22
DS572696.1	1875451	1875526	1	1	1	487	0	23
DS572696.1	1875451	1875701	1	1	0	28	0	73
DS572696.1	1875658	1875701	1	1	1	495	0	75
DS572696.1	1886316	1886375	2	2	1	5	0	60
DS572696.1	1886479	1886534	2	2	1	4	0	45
DS572696.1	1886580	1886633	2	2	1	4	0	45
DS572696.1	1886814	1886878	2	2	1	5	0	69
DS572696.1	1886814	1887048	2	2	0	354	2	56
DS572696.1	1886975	1887048	2	2	1	5	0	54
DS572696.1	1887103	1887160	2	2	1	336	1	54
DS572696.1	1888626	1888691	1	1	1	25	0	74
DS572696.1	1892005	1892139	1	1	1	3	0	17
DS572696.1	1892258	1892362	1	1	1	13	0	74
DS572696.1	1894624	1894692	1	1	1	4	0	66
DS572696.1	1898108	1898185	1	1	1	447	0	75
DS572696.1	1901568	1901639	2	2	1	1	0	62
DS572696.1	1901839	1901917	0	0	0	21	1	34
DS572696.1	1902074	1902143	2	2	1	16	1	17
DS572696.1	1902232	1902419	2	2	0	7	0	62
DS572696.1	1919442	1919695	2	2	1	5	0	56
DS572696.1	1919752	1919863	2	2	1	1	0	6
DS572696.1	1921221	1921360	2	2	1	5908	0	64
DS572696.1	1922186	1922309	2	2	1	23251	3	75
DS572696.1	1924307	1972291	1	1	0	0	1	13
DS572696.1	1933569	1933666	1	1	1	17	0	74
DS572696.1	1934904	1934958	1	1	1	55	0	74
DS572696.1	1939653	1939708	1	1	1	16	0	74
DS572696.1	1941894	1942044	1	1	1	28	0	73
DS572696.1	1942145	1942237	1	1	1	45	0	74
DS572696.1	1952653	1952801	2	2	1	5	0	72
DS572696.1	1952893	1952954	2	2	1	4	0	65
DS572696.1	1953020	1953080	2	2	1	3	0	18
DS572696.1	1953453	1953506	2	2	1	4	0	67
DS572696.1	1970447	1970503	2	2	1	1	0	52
DS572696.1	1970881	1970935	2	2	1	24	0	74
DS572696.1	1976257	1976348	1	1	1	4	0	63
DS572696.1	1976257	1976876	1	1	0	1	0	20
DS572696.1	1976816	1976876	1	1	1	20	0	70
DS572696.1	1977944	1978021	2	2	1	14	0	74
DS572696.1	1978158	1978223	2	2	1	17	0	74
DS572696.1	1979154	1979211	2	2	1	135	0	75
DS572696.1	1985097	1985172	1	1	1	18	0	71
DS572696.1	1985591	1985683	1	1	1	19	0	75
DS572696.1	1988803	1988932	2	2	1	3	0	63
DS572696.1	1989916	1989991	2	2	1	4	0	47
DS572696.1	1990243	1990308	2	2	1	5	0	71
DS572696.1	1997828	1998034	1	1	1	163	0	75
DS572696.1	1998454	1998626	1	1	1	141	0	75
DS572696.1	1998800	1998869	1	1	1	33	0	30
DS572696.1	1998900	1998999	1	1	1	16	0	28
DS572696.1	1999915	1999988	1	1	1	5	0	73
DS572696.1	2001957	2002006	1	1	1	50	0	42
DS572696.1	2002049	2002094	1	1	1	68	0	43
DS572696.1	2002808	2002867	1	1	1	81	0	75
DS572696.1	2003313	2003362	1	1	1	6	0	21
DS572696.1	2009910	2009988	2	2	1	2	0	73
DS572696.1	2010272	2010551	2	2	1	1	0	12
DS572696.1	2023768	2023819	1	1	1	4	0	56
DS572696.1	2033959	2034011	1	1	1	1	0	47
DS572696.1	2034335	2034398	1	1	1	4	0	64
DS572696.1	2036915	2037030	2	2	1	1000	0	75
DS572696.1	2037756	2037810	1	1	1	2772	0	75
DS572696.1	2038573	2038625	1	1	1	2849	0	75
DS572696.1	2041464	2041535	1	1	1	3	0	74
DS572696.1	2046982	2047041	2	2	1	20	0	75
DS572696.1	2047351	2048251	2	2	1	6	0	48
DS572696.1	2054083	2054150	1	1	1	1332	0	75
DS572696.1	2054473	2054522	1	1	1	1284	0	75
DS572696.1	2063343	2063393	1	1	1	107	0	75
DS572696.1	2063343	2063694	1	1	0	4	0	51
DS572696.1	2063738	2063792	1	1	1	111	0	75
DS572696.1	2064088	2064140	1	1	1	109	0	74
DS572696.1	2064366	2064416	1	1	1	128	0	75
DS572696.1	2064755	2064808	1	1	1	111	0	74
DS572696.1	2065100	2065155	1	1	1	93	0	75
DS572696.1	2071264	2071334	1	1	1	1035	2	75
DS572696.1	2078386	2078588	2	2	1	1	0	36
DS572696.1	2083534	2083600	1	1	1	13	0	73
DS572696.1	2088722	2088924	1	1	1	22	0	72
DS572696.1	2091068	2091217	1	1	1	28	0	75
DS572696.1	2091970	2092037	1	1	1	214	0	75
DS572696.1	2093738	2093952	2	2	1	35	0	75
DS572696.1	2099994	2100058	1	1	1	61	0	55
DS572696.1	2100114	2100191	1	1	1	79	0	57
DS572696.1	2100983	2101037	1	1	1	122	0	75
DS572696.1	2104806	2104852	2	2	1	5	0	70
DS572696.1	2106955	2107079	2	2	1	1	0	12
DS572696.1	2118605	2118688	1	1	1	170	0	75
DS572696.1	2126051	2126076	2	2	1	46	0	68
DS572696.1	2130329	2130388	1	1	1	3	0	11
DS572696.1	2130772	2130877	1	1	1	75	0	75
DS572696.1	2131008	2131065	1	1	1	86	0	75
DS572696.1	2132749	2132806	1	1	1	54	0	74
DS572696.1	2141908	2141981	1	1	1	1	0	52
DS572696.1	2146631	2146687	1	1	1	1	0	16
DS572696.1	2148534	2148591	2	2	1	5	0	70
DS572696.1	2151120	2151186	2	2	1	5	0	38
DS572696.1	2151225	2151276	2	2	1	2	0	25
DS572696.1	2151302	2151437	2	2	1	1	0	18
DS572696.1	2152898	2152995	1	1	1	15	0	49
DS572696.1	2153594	2153657	1	1	1	56	0	74
DS572696.1	2153883	2153955	1	1	1	59	0	75
DS572696.1	2170614	2170716	1	1	1	7	0	66
DS572696.1	2171267	2171330	1	1	1	36	0	73
DS572696.1	2185054	2185109	2	2	1	1660	0	75
DS572696.1	2186330	2186391	2	2	1	1673	1	75
DS572696.1	2190806	2190864	1	1	1	9	0	60
DS572696.1	2191506	2191756	1	1	1	3	0	46
DS572696.1	2195110	2195159	1	1	1	151	0	75
DS572696.1	2195305	2195354	1	1	1	161	0	75
DS572696.1	2196168	2196223	1	1	1	158	0	75
DS572696.1	2200541	2200650	1	1	1	56	0	74
DS572696.1	2201100	2201159	1	1	1	47	0	74
DS572696.1	2203061	2203178	2	2	1	79	0	75
DS572696.1	2203906	2203964	2	2	1	131	0	75
DS572696.1	2205016	2205101	2	2	1	127	0	59
DS572696.1	2205161	2205236	2	2	1	133	0	59
DS572696.1	2208263	2208350	2	2	1	137	0	75
DS572696.1	2208719	2208813	2	2	1	120	0	73
DS572696.1	2209010	2209062	2	2	1	129	0	74
DS572696.1	2209137	2209191	2	2	1	120	0	74
DS572696.1	2209273	2209385	2	2	1	139	0	45
DS572696.1	2209429	2209627	2	2	1	137	0	45
DS572696.1	2209773	2210175	2	2	0	113	0	75
DS572696.1	2210100	2210175	2	2	1	2	0	68
DS572696.1	2216403	2216483	1	1	1	79	0	75
DS572696.1	2220114	2220173	1	1	1	16	0	72
DS572696.1	2224704	2224781	1	1	1	35	0	64
DS572696.1	2225302	2225357	1	1	1	122	0	75
DS572696.1	2231693	2231767	2	2	1	28	0	66
DS572696.1	2231834	2231890	2	2	1	24	0	67
DS572696.1	2231834	2232101	2	2	0	637	16	66
DS572696.1	2232043	2232101	2	2	1	18	0	74
DS572696.1	2232493	2232561	2	2	1	1005	0	75
DS572696.1	2232776	2232876	2	2	1	960	0	75
DS572696.1	2236846	2236913	2	2	1	7	0	75
DS572696.1	2243296	2243353	1	1	1	2368	1	75
DS572696.1	2261620	2262264	2	2	0	2	0	72
DS572696.1	2262778	2262856	2	2	0	3	0	65
DS572696.1	2267865	2267915	2	2	1	7	2	45
DS572696.1	2279796	2279990	1	1	1	25	0	75
DS572696.1	2291408	2291483	1	1	1	38	0	64
DS572696.1	2292621	2292839	1	1	0	7	1	67
DS572696.1	2292767	2292849	2	2	1	195	0	75
DS572696.1	2302764	2302834	1	1	1	43	0	35
DS572696.1	2316502	2316557	1	1	1	3	0	55
DS572696.1	2316698	2316754	1	1	1	3	0	71
DS572696.1	2325353	2325455	2	2	1	5842	1	75
DS572696.1	2325583	2325667	2	2	1	4239	1	75
DS572696.1	2326930	2326985	2	2	1	1	0	3
DS572696.1	2327039	2327089	2	2	1	1	0	53
DS572696.1	2327180	2327238	2	2	1	1	0	4
DS572696.1	2327355	2327413	2	2	1	1	0	19
DS572696.1	2327433	2327486	2	2	1	1	0	14
DS572696.1	2333538	2333601	2	2	1	3881	1	75
DS572696.1	2340867	2341161	1	1	1	105	0	69
DS572696.1	2341230	2341372	1	1	1	95	0	69
DS572696.1	2341443	2341546	1	1	1	67	0	70
DS572696.1	2345407	2345560	1	1	1	4630	2	75
DS572696.1	2347339	2347397	1	1	1	1028	0	51
DS572696.1	2352401	2352459	1	1	1	13	0	19
DS572696.1	2356764	2356868	1	1	1	6	0	65
DS572696.1	2364257	2364607	1	1	1	709	1	75
DS572696.1	2364736	2364789	1	1	1	730	0	75
DS572696.1	2364946	2365004	1	1	1	722	0	75
DS572696.1	2372893	2372969	1	1	1	8	0	67
DS572696.1	2373712	2373767	1	1	1	8	0	63
DS572696.1	2374884	2374942	2	2	1	6	0	30
DS572696.1	2375642	2375754	1	1	1	39	0	74
DS572696.1	2376796	2376848	1	1	1	180	0	74
DS572696.1	2379276	2379416	2	2	1	1	0	54
DS572696.1	2380433	2380499	2	2	1	113	0	75
DS572696.1	2380921	2381205	2	2	1	119	0	75
DS572696.1	2381419	2381464	2	2	1	134	0	28
DS572696.1	2381492	2381544	2	2	1	133	0	29
DS572696.1	2381961	2382124	2	2	1	32	0	46
DS572696.1	2384725	2384776	1	1	1	3	0	27
DS572696.1	2384725	2384828	1	1	0	2	0	72
DS572696.1	2384804	2384828	1	1	1	4	0	27
DS572696.1	2384975	2385030	1	1	1	9	0	64
DS572696.1	2385948	2386003	1	1	1	6	0	57
DS572696.1	2386132	2386184	1	1	1	2	0	16
DS572696.1	2389596	2389665	2	2	1	9	0	75
DS572696.1	2392871	2392955	1	1	1	2	0	50
DS572696.1	2397884	2397937	2	2	1	61	0	73
DS572696.1	2402040	2402124	2	2	1	4151	0	75
DS572696.1	2402390	2402657	2	2	1	4015	26	75
DS572696.1	2402857	2402963	2	4	1	393	0	75
DS572696.1	2403360	2403503	2	2	1	3972	39	75
DS572696.1	2403709	2403787	2	4	1	2483	0	75
DS572696.1	2410208	2410279	1	1	1	49	0	74
DS572696.1	2410657	2410709	1	1	1	28	0	74
DS572696.1	2411219	2411273	1	1	1	23	0	69
DS572696.1	2412865	2413076	2	2	1	1	0	25
DS572696.1	2413127	2413468	2	2	1	1	0	38
DS572696.1	2415987	2416039	2	2	1	1	0	55
DS572696.1	2417308	2417708	2	2	1	3	0	47
DS572696.1	2436444	2436852	1	1	1	12	0	75
DS572696.1	2437878	2437935	2	2	1	358	0	75
DS572696.1	2438351	2438413	2	2	1	371	0	75
DS572696.1	2438502	2438561	2	2	1	388	0	75
DS572696.1	2438845	2439796	2	2	0	0	1	17
DS572696.1	2438849	2439142	2	2	1	33	4	72
DS572696.1	2453525	2453693	2	2	1	20	0	68
DS572696.1	2453800	2454216	2	2	1	18	0	67
DS572696.1	2454284	2454339	2	2	1	10	0	62
DS572696.1	2457228	2457386	2	2	1	175	0	75
DS572696.1	2474112	2474176	2	2	1	12	0	75
DS572696.1	2475054	2475108	2	2	1	22	0	60
DS572696.1	2475169	2475290	2	2	1	23	0	60
DS572696.1	2477786	2477846	2	2	1	408	0	74
DS572696.1	2478464	2478817	2	2	1	685	0	75
DS572696.1	2481205	2481332	2	2	1	1	0	73
DS572696.1	2494315	2494411	1	1	1	6	0	37
DS572696.1	2495422	2495474	2	2	1	178	0	74
DS572696.1	2499312	2499376	1	1	1	211	0	75
DS572696.1	2499577	2499638	1	1	1	222	0	68
DS572696.1	2499707	2499983	1	1	1	234	0	69
DS572696.1	2499707	2500216	1	1	0	9	0	60
DS572696.1	2500118	2500216	1	1	1	236	0	75
DS572696.1	2513543	2514028	2	2	0	59	0	74
DS572696.1	2514258	2514309	2	2	1	62	0	75
DS572696.1	2514482	2514541	2	2	1	71	0	75
DS572696.1	2514909	2514957	2	2	1	1	0	4
DS572696.1	2514909	2515818	2	2	0	69	0	75
DS572696.1	2517947	2518133	1	1	1	264	0	75
DS572701.1	18467	19131	0	0	0	1843	42	75
DS572701.1	19207	19257	2	2	1	2019	40	75
DS572701.1	29030	29127	1	1	1	8	0	52
DS572701.1	30675	31362	1	1	1	23	0	67
DS572701.1	32604	32664	2	2	1	296	0	75
DS572701.1	35934	35990	2	2	1	154	0	75
DS572701.1	36843	36897	2	2	1	166	0	73
DS572701.1	38484	39490	1	1	0	2	0	24
DS572701.1	39439	39490	1	1	1	1	0	4
DS572701.1	39988	40038	1	1	1	14	0	72
DS572701.1	40494	40541	1	1	1	9	0	71
DS572701.1	41193	41245	2	2	1	8	0	31
DS572701.1	43821	43872	1	1	1	5	0	51
DS572701.1	45496	45545	1	1	1	5	0	68
DS572701.1	49359	49421	1	1	1	28	0	75
DS572701.1	50599	50655	1	1	1	41	0	72
DS572701.1	51282	51374	1	1	1	48	0	74
DS572701.1	51958	52012	1	1	1	38	0	74
DS572701.1	54327	54379	1	1	1	1	0	74
DS572701.1	61856	61952	2	2	1	860	0	37
DS572701.1	61990	62072	2	2	1	995	0	38
DS572701.1	62127	62173	2	2	1	1037	0	56
DS572701.1	62235	62292	2	2	1	964	0	62
DS572701.1	62413	62472	2	2	1	491	0	44
DS572701.1	62517	62566	2	2	1	293	0	44
DS572701.1	63521	63578	1	1	1	2	0	70
DS572701.1	65702	65763	1	1	1	2	0	64
DS572701.1	72170	72588	2	2	1	9	0	68
DS572701.1	72992	73049	2	2	1	10	0	64
DS572701.1	73314	73374	2	2	1	5	0	46
DS572701.1	75347	75421	1	1	1	10	0	73
DS572701.1	75347	75895	1	1	0	10	0	73
DS572701.1	75824	76752	1	1	0	13	0	31
DS572701.1	76696	76752	1	1	1	7	0	31
DS572701.1	76784	76879	1	1	1	13	0	31
DS572701.1	76784	77133	1	1	0	7	0	31
DS572701.1	77053	77133	1	1	1	6	0	61
DS572701.1	77394	77446	1	1	1	15	0	12
DS572701.1	77459	77520	1	1	1	13	0	12
DS572701.1	77792	77857	1	1	1	25	0	73
DS572701.1	78114	78180	1	1	1	6	0	55
DS572701.1	78303	78332	1	1	1	20	0	66
DS572701.1	81969	82022	2	2	1	76	0	50
DS572701.1	82073	82153	2	2	1	75	0	50
DS572701.1	84966	85021	1	1	1	16	0	29
DS572701.1	85098	85182	1	1	1	60	0	74
DS572701.1	86729	86782	2	2	1	59	0	71
DS572701.1	86995	87072	2	2	1	13	0	73
DS572701.1	91312	91362	1	1	1	39	0	48
DS572701.1	91504	91603	1	1	1	162	0	75
DS572701.1	92817	92875	2	2	1	22	0	73
DS572701.1	93305	93393	2	2	1	75	0	75
DS572701.1	93863	93940	2	2	1	64	0	74
DS572701.1	94028	94091	2	2	1	73	0	74
DS572701.1	94839	95042	2	2	1	70	0	62
DS572701.1	95104	95166	2	2	1	54	0	61
DS572701.1	96889	96977	1	1	1	118	21	74
DS572701.1	96893	96989	1	1	0	3030	0	75
DS572701.1	97182	97287	1	1	1	11277	33	75
DS572701.1	97413	97470	1	1	1	9150	1	75
DS572701.1	97413	97939	1	1	0	1957	11	75
DS572701.1	97879	97939	1	1	1	7645	0	75
DS572701.1	98853	98908	2	2	1	13723	2	75
DS572701.1	99560	99707	2	2	1	13712	2	75
DS572701.1	102186	102248	1	1	1	100	0	75
DS572701.1	102833	103129	1	1	1	116	0	75
DS572701.1	108633	108983	2	2	1	139	0	64
DS572701.1	110885	110932	1	1	1	1485	0	75
DS572701.1	125621	125679	2	2	1	15	0	66
DS572701.1	130878	131017	1	1	1	19	0	74
DS572701.1	131138	131199	1	1	1	3349	38	75
DS572701.1	131628	131684	1	1	1	3530	1	75
DS572701.1	132512	132633	2	2	1	1153	0	75
DS572701.1	133479	133548	1	1	1	1	0	35
DS572701.1	137223	137279	1	1	1	4	0	53
DS572701.1	142123	142224	1	1	1	30	0	72
DS572701.1	142514	142567	1	1	1	65	0	74
DS572701.1	142653	142731	1	1	1	66	0	75
DS572701.1	145641	145700	1	1	1	83	0	75
DS572701.1	150986	151071	2	2	1	14	0	66
DS572701.1	152733	152815	2	2	1	72	0	62
DS572701.1	155248	155343	1	1	1	10	0	64
DS572701.1	157538	157613	2	2	1	7	0	65
DS572701.1	164401	164452	2	2	1	45	0	74
DS572701.1	165797	165869	2	2	1	51	0	20
DS572701.1	165890	165994	2	2	1	48	0	20
DS572701.1	166385	166449	2	2	1	37	1	72
DS572701.1	166536	166690	0	0	0	16	1	64
DS572701.1	179618	179665	1	1	1	1	0	3
DS572701.1	180074	180497	1	1	0	19	0	70
DS572701.1	186461	186620	2	2	1	401	0	75
DS572701.1	186956	187120	2	2	1	645	0	75
DS572701.1	187338	188200	2	2	1	596	0	22
DS572701.1	188221	188506	2	2	1	540	0	20
DS572701.1	200490	200549	2	2	1	9	0	74
DS572701.1	202744	202802	2	2	1	3	0	66
DS572701.1	208723	208801	1	1	1	238	0	75
DS572701.1	210172	210249	1	1	1	1	0	8
DS572701.1	210431	210497	1	1	1	3	0	69
DS572701.1	215218	215272	2	2	1	10	0	75
DS572701.1	215909	215977	1	1	1	8	0	73
DS572701.1	216259	216315	1	1	1	18	0	73
DS572701.1	218596	218658	1	1	1	1	0	74
DS572701.1	219700	220053	1	1	1	1	0	44
DS572701.1	227921	227978	1	1	1	45	0	75
DS572701.1	228095	228152	1	3	1	48	0	73
DS572701.1	228724	228779	1	1	1	37	0	72
DS572701.1	228907	228970	1	1	1	27	0	57
DS572701.1	229028	229090	1	1	1	31	0	57
DS572701.1	231429	231482	2	2	1	65	0	68
DS572701.1	231549	231620	2	2	1	71	0	66
DS572701.1	231860	231945	2	2	1	69	0	74
DS572701.1	232553	232625	2	2	1	12	0	75
DS572701.1	234113	234171	1	1	1	6	0	73
DS572701.1	240667	240733	1	1	1	6	0	57
DS572701.1	241114	241171	1	1	1	15	0	74
DS572701.1	242210	242315	1	1	1	19	0	73
DS572701.1	243556	243627	2	2	1	10	0	73
DS572701.1	243560	244067	1	1	0	132	0	75
DS572701.1	263656	263738	2	2	1	8	0	71
DS572701.1	263825	263891	2	2	1	2	0	25
DS572701.1	280825	280876	1	1	1	4	0	57
DS572701.1	290115	290194	1	1	1	5	0	66
DS572701.1	300778	300918	1	1	1	72	0	73
DS572701.1	304904	304963	2	2	1	2414	1	75
DS572701.1	305177	305240	2	2	1	88	0	9
DS572701.1	334461	334515	2	2	1	54	0	71
DS572701.1	339001	339129	1	1	1	15	0	73
DS572701.1	340951	341018	1	1	1	21	0	73
DS572701.1	342462	342559	1	1	1	3	0	69
DS572701.1	343896	343949	2	2	1	1	0	46
DS572701.1	345448	345527	2	2	1	4	0	48
DS572701.1	348277	348372	2	2	1	362	1	75
DS572701.1	352824	352872	2	2	1	1	0	60
DS572701.1	353013	353090	2	2	1	2	0	24
DS572701.1	355752	355809	2	2	1	2	0	54
DS572701.1	356168	356273	2	2	1	2	0	57
DS572701.1	356764	356840	2	2	1	1	0	42
DS572701.1	368336	368389	2	2	1	1	0	31
DS572701.1	368421	368474	2	2	1	1	0	31
DS572701.1	368554	368604	2	2	1	1	0	33
DS572701.1	369870	369925	1	1	1	18	0	30
DS572701.1	369960	370021	1	1	1	8	0	36
DS572701.1	369960	370177	1	1	0	30	0	22
DS572701.1	370117	370177	1	1	1	18	0	22
DS572701.1	370200	370253	1	1	1	63	0	23
DS572701.1	370351	370462	1	1	1	133	0	74
DS572701.1	370632	370685	1	1	1	37	0	72
DS572701.1	371413	371616	2	2	0	131	1	75
DS572701.1	371561	371612	1	1	1	30	0	73
DS572701.1	378565	378637	1	1	1	11	0	73
DS572701.1	384833	384892	1	1	1	387	0	75
DS572701.1	388300	388500	1	1	1	1993	1	75
DS572701.1	388607	388689	1	1	1	3998	1	75
DS572701.1	388801	388868	1	1	1	4545	0	75
DS572701.1	389148	389206	1	1	1	4442	0	75
DS572701.1	389405	389551	1	1	1	4474	1	75
DS572701.1	389819	389877	1	1	1	4445	0	75
DS572701.1	391235	391341	2	2	1	1	0	44
DS572701.1	392851	392907	2	2	1	81	0	74
DS572701.1	393416	393514	2	2	1	2	0	8
DS572701.1	394108	394185	1	1	1	19	0	70
DS572701.1	394310	394347	1	1	1	49	0	75
DS572701.1	394751	394808	1	1	1	37	0	75
DS572701.1	394923	394987	1	1	1	14	0	39
DS572701.1	397532	397587	2	2	1	9	0	59
DS572701.1	397647	397800	2	2	1	13	0	59
DS572701.1	397647	397990	2	2	0	1	0	58
DS572701.1	397930	397990	2	2	1	37	0	73
DS572701.1	398270	398330	2	2	1	31	0	71
DS572701.1	398402	398456	2	2	1	36	0	71
DS572701.1	398798	398870	2	2	1	39	0	74
DS572701.1	399201	399267	2	2	1	22	0	74
DS572701.1	410172	410228	1	1	1	2	0	55
DS572701.1	410284	410346	1	1	1	2	0	55
DS572701.1	410421	410487	1	1	1	2	0	53
DS572701.1	410817	410885	1	1	1	3	0	53
DS572701.1	412110	412167	1	1	1	2	0	52
DS572701.1	413764	413819	2	2	1	4	0	69
DS572701.1	414664	414715	2	2	1	3	0	63
DS572701.1	415068	415123	2	2	1	3	0	64
DS572701.1	415407	415459	2	2	1	6	0	55
DS572701.1	415769	415830	2	2	1	5	0	73
DS572701.1	420262	420328	2	2	1	62	0	75
DS572701.1	429961	430115	1	1	1	1815	0	75
DS572701.1	431204	431257	2	2	1	11	0	20
DS572701.1	434822	434877	1	1	1	3	0	38
DS572701.1	435031	435095	1	1	1	22	0	63
DS572701.1	435159	435242	1	1	1	26	0	32
DS572701.1	435275	435526	1	1	1	25	0	32
DS572701.1	435594	435646	1	1	1	22	0	67
DS572701.1	435795	435853	1	1	1	23	0	73
DS572701.1	438350	438409	2	2	1	484	0	75
DS572701.1	448452	448591	2	2	1	19	0	61
DS572701.1	448653	448722	2	2	1	26	0	61
DS572701.1	448883	448965	2	2	1	44	0	74
DS572701.1	450025	450091	2	2	1	49	0	75
DS572701.1	450324	450433	2	2	1	54	0	75
DS572701.1	450460	450526	2	2	1	1	0	26
DS572701.1	450568	450628	2	2	1	72	0	73
DS572701.1	451885	451943	2	2	1	8	0	74
DS572701.1	452110	452190	2	2	1	12	0	67
DS572701.1	452371	452469	2	2	1	15	0	73
DS572701.1	454835	454888	1	1	1	1	0	62
DS572701.1	457220	457306	2	2	1	66	0	73
DS572701.1	459862	460170	2	2	1	1	0	4
DS572701.1	459862	460870	2	2	0	12	0	72
DS572701.1	460736	461476	2	2	0	2	0	46
DS572701.1	461425	461476	2	2	1	12	0	72
DS572701.1	462154	462205	2	2	1	2	0	19
DS572701.1	462297	462345	2	2	1	17	0	74
DS572701.1	462512	462568	2	2	1	2	0	41
DS572701.1	462514	462807	1	1	0	3	1	43
DS572701.1	462764	462816	2	2	1	1	0	34
DS572701.1	462851	462913	2	2	1	1	0	18
DS572701.1	462851	463042	2	2	0	5	1	35
DS572701.1	462953	463042	2	2	1	1	0	39
DS572701.1	464616	464851	0	0	0	122	3	67
DS572701.1	493885	493957	2	2	1	35	0	74
DS572701.1	494461	494717	0	0	0	31	0	71
DS572701.1	494954	495051	2	2	1	21	0	74
DS572701.1	498068	498123	2	2	1	51	0	75
DS572701.1	521024	521159	1	1	1	15	0	29
DS572701.1	523526	523581	1	1	1	9	0	73
DS572701.1	524933	524991	1	1	1	3	0	40
DS572701.1	527403	527457	2	2	1	27	0	74
DS572701.1	527538	527644	2	2	1	16	0	73
DS572701.1	527744	527796	2	2	1	4	0	42
DS572701.1	535129	535177	2	2	1	1350	0	75
DS572701.1	539675	539769	1	1	0	2	0	26
DS572701.1	541936	542016	1	1	1	1765	1	75
DS572701.1	548547	548598	1	1	1	3	0	51
DS572701.1	549678	549740	1	1	1	5	0	63
DS572701.1	553722	553774	1	1	1	1	0	42
DS572701.1	553722	554233	1	1	0	425	0	75
DS572701.1	562754	562874	2	2	1	2	0	40
DS572701.1	563789	563846	1	1	1	52	0	74
DS572701.1	564086	564554	0	0	0	65	3	74
DS572701.1	579759	579815	1	1	1	35	0	74
DS572701.1	579910	580105	2	2	0	1	0	26
DS572701.1	580027	580116	1	1	1	31	0	73
DS572701.1	580559	580616	1	3	1	16	0	74
DS572701.1	604212	604268	1	1	1	2	0	5
DS572701.1	607122	607397	1	1	1	3	0	49
DS572701.1	607491	607565	1	1	1	3	0	65
DS572701.1	607714	607832	1	1	1	4	0	49
DS572701.1	607936	607990	1	1	1	3	0	50
DS572701.1	613432	613507	2	2	1	53	0	75
DS572701.1	613845	613897	2	2	1	22	0	72
DS572701.1	616029	616115	2	2	1	97	0	75
DS572701.1	618349	618513	0	0	0	476	5	75
DS572701.1	630714	630781	1	1	1	66	0	74
DS572701.1	631017	631070	1	1	1	74	0	74
DS572701.1	631169	631224	1	1	1	76	0	74
DS572701.1	631682	631786	1	1	1	25	1	72
DS572701.1	649944	650000	2	2	1	2	0	59
DS572701.1	652004	652065	2	2	1	10	0	71
DS572701.1	652763	652821	2	2	1	2	0	59
DS572701.1	656821	656873	2	2	1	44	0	74
DS572701.1	657274	657324	2	2	1	5	1	31
DS572701.1	659186	659251	2	2	1	2	0	43
DS572701.1	659186	659868	2	2	0	468	0	75
DS572701.1	659739	659868	2	2	1	1	0	15
DS572701.1	666467	666516	2	2	1	22	0	29
DS572701.1	666544	666596	2	2	1	25	0	27
DS572701.1	666738	666792	2	2	1	20	0	64
DS572701.1	666856	666906	2	2	1	21	0	62
DS572701.1	666969	667180	2	2	1	23	0	37
DS572701.1	667218	667265	2	2	1	17	0	37
DS572701.1	667319	667365	2	2	1	22	0	53
DS572701.1	667463	667519	2	2	1	19	0	36
DS572701.1	667556	667603	2	2	1	24	0	36
DS572701.1	667841	667889	2	2	1	24	0	32
DS572701.1	667841	668035	2	2	0	2	0	27
DS572701.1	667922	668035	2	2	1	24	0	27
DS572701.1	668063	668118	2	2	1	24	0	28
DS572701.1	668224	668278	2	2	1	22	0	38
DS572701.1	668317	668439	2	2	1	22	0	38
DS572701.1	668515	668565	2	2	1	21	0	58
DS572701.1	668587	668646	2	2	1	20	0	14
DS572701.1	668660	668737	2	2	1	20	0	14
DS572701.1	668754	668848	2	2	1	19	0	16
DS572701.1	668906	669075	2	2	0	15	0	57
DS572701.1	669877	670304	1	1	1	36	0	59
DS572701.1	669877	670675	1	1	0	84	0	64
DS572701.1	670364	671512	1	1	0	62	1	59
DS572701.1	671462	671512	1	1	1	420	1	75
DS572701.1	671696	671755	1	1	1	530	1	75
DS572701.1	672237	672343	1	1	1	147	0	75
DS572701.1	672444	672629	1	1	1	130	0	75
DS572701.1	672448	672672	1	1	0	388	18	50
DS572701.1	672723	672768	1	1	1	537	14	75
DS572701.1	673213	673263	1	1	1	133	0	75
DS572701.1	673213	673559	1	1	0	430	0	75
DS572701.1	673492	673559	1	1	1	103	0	74
DS572701.1	673665	673719	1	1	1	528	0	75
DS572701.1	673787	673856	1	1	1	60	0	67
DS572701.1	673963	674015	1	1	1	77	0	35
DS572701.1	679179	679451	1	1	1	17	0	74
DS572701.1	681837	681934	2	2	1	17746	0	75
DS572701.1	684013	684103	2	2	1	18	0	67
DS572701.1	684800	684863	2	2	1	18	0	74
DS572701.1	689567	689718	2	2	1	48	0	75
DS572701.1	694512	694569	2	2	1	12	0	29
DS572701.1	694758	694842	2	2	1	74	0	74
DS572701.1	694758	695479	2	2	0	1	0	12
DS572701.1	695382	695479	2	2	1	42	0	24
DS572701.1	695504	695569	2	2	1	30	0	24
DS572701.1	695640	695701	2	2	1	9	0	46
DS572701.1	697183	697235	2	2	1	2	0	68
DS572701.1	697358	697449	2	2	1	1	0	51
DS572701.1	699277	699352	1	1	1	8	0	34
DS572701.1	699423	699483	1	1	1	31	0	70
DS572701.1	700306	700365	1	1	1	83	0	74
DS572701.1	703742	703838	1	1	1	220	0	74
DS572701.1	704676	704734	1	1	1	13	0	7
DS572701.1	714938	714991	1	1	1	2	0	66
DS572701.1	719138	719190	2	2	1	27	0	75
DS572701.1	719348	719591	2	2	1	48	0	75
DS572701.1	723343	723430	2	2	1	1	0	53
DS572701.1	728869	728931	1	1	1	10	0	42
DS572701.1	729617	729675	1	1	1	86	0	74
DS572701.1	730804	730854	1	1	1	82	0	74
DS572701.1	730804	731042	1	1	0	21	0	74
DS572701.1	730994	731042	1	1	1	75	0	74
DS572701.1	731240	731295	1	1	1	89	0	75
DS572701.1	740591	740645	1	1	1	84	0	75
DS572701.1	740727	740780	1	1	1	80	0	72
DS572701.1	745147	745217	2	2	1	59	0	72
DS572701.1	751668	751728	2	2	1	2	0	8
DS572701.1	752621	752677	2	2	1	5	0	64
DS572701.1	754672	754722	1	1	1	92	0	74
DS572701.1	760764	760816	1	1	1	38	0	74
DS572701.1	767149	767206	2	2	1	1	0	28
DS572701.1	772667	772743	2	2	1	2	0	15
DS572701.1	772841	772906	2	2	1	3	0	38
DS572701.1	772975	773155	2	2	1	3	0	68
DS572701.1	772975	773416	2	2	0	1	0	70
DS572701.1	773350	773416	2	2	1	1	0	23
DS572701.1	773487	773558	2	2	1	2	0	57
DS572701.1	780440	780604	2	2	1	6	0	48
DS572701.1	780653	780710	2	2	1	4	0	48
DS572701.1	781160	781228	2	2	1	1	0	71
DS572701.1	787479	787531	2	2	1	5	0	63
DS572701.1	787629	787683	2	2	1	1	0	42
DS572701.1	787629	788079	2	2	0	1	0	21
DS572701.1	788026	788079	2	2	1	2	0	71
DS572701.1	788498	788554	2	2	1	2	0	75
DS572701.1	788685	788739	2	2	1	7	0	72
DS572701.1	788904	788989	2	2	1	7	0	70
DS572701.1	794474	794533	2	2	1	396	0	75
DS572701.1	801579	801636	2	2	1	11	0	70
DS572701.1	801737	801807	2	2	1	22	0	69
DS572701.1	808662	808724	2	2	1	1337	0	75
DS572701.1	809161	809238	2	2	1	1816	0	75
DS572701.1	809443	809503	2	2	1	1805	1	75
DS572701.1	811453	811695	1	1	0	24	0	74
DS572701.1	811945	812073	1	1	1	1	0	29
DS572701.1	812403	812460	1	1	1	19	0	73
DS572701.1	819192	819267	2	2	1	15	0	74
DS572701.1	823201	823249	1	1	1	13	0	75
DS572701.1	823201	823599	1	1	0	28	0	75
DS572701.1	823548	823599	1	1	1	13	0	71
DS572701.1	825682	825756	1	1	1	15	0	63
DS572701.1	826468	826654	1	1	1	51	0	74
DS572701.1	827204	827471	1	1	1	53	0	74
DS572701.1	827204	828809	1	1	0	30	0	72
DS572701.1	828369	828809	1	1	1	56	0	75
DS572701.1	836003	836103	1	1	1	982	0	75
DS572701.1	836465	836825	1	1	1	981	1	75
DS572701.1	842894	842953	1	1	1	44	0	75
DS572701.1	843104	843166	1	1	1	12	0	74
DS572701.1	843259	843312	1	1	1	49	1	73
DS572701.1	848568	848617	1	1	1	71	0	75
DS572701.1	851154	851202	1	1	1	161	0	75
DS572701.1	851610	851687	1	1	1	315	0	52
DS572701.1	851740	851815	1	1	1	257	0	52
DS572701.1	858393	858442	1	1	1	205	0	28
DS572701.1	858505	859329	1	1	1	697	2	64
DS572701.1	859829	859958	1	1	1	1308	0	75
DS572701.1	860033	860092	1	1	1	616	0	74
DS572701.1	866796	866851	2	2	1	2	0	13
DS572701.1	868406	868462	1	1	1	1	0	71
DS572701.1	871864	871959	2	2	1	1	0	43
DS572701.1	876444	876712	1	1	1	385	1	26
DS572701.1	876739	876978	1	1	1	279	1	26
DS572701.1	880253	880690	1	1	1	1	0	43
DS572701.1	882946	883058	2	2	1	2	0	42
DS572701.1	883285	883407	2	2	1	1	0	17
DS572701.1	883548	883799	2	2	1	1	0	75
DS572701.1	896167	896250	1	1	1	323	0	75
DS572701.1	897981	898050	1	1	1	677	0	75
DS572701.1	899095	899162	2	2	1	1	0	31
DS572701.1	913768	913817	1	1	1	43	0	73
DS572701.1	914078	914278	1	1	1	13	0	70
DS572701.1	917312	917584	2	2	1	1	0	38
DS572701.1	919192	919447	1	1	1	109	0	62
DS572701.1	919803	919883	1	1	0	327	0	75
DS572701.1	919828	919883	1	1	1	98	0	74
DS572701.1	925760	925807	1	1	1	1	0	66
DS572701.1	936296	936350	1	1	1	6	0	73
DS572701.1	949082	949140	1	1	1	16	0	75
DS572701.1	949339	949405	1	1	1	31	0	73
DS572701.1	950132	950416	1	1	1	13	0	72
DS572701.1	952896	952944	1	1	1	8	0	72
DS572701.1	954429	954485	2	2	1	1	0	20
DS572701.1	954954	955018	2	2	1	3	0	39
DS572701.1	955157	955222	2	2	1	2	0	52
DS572701.1	955311	955368	2	2	1	2	0	29
DS572701.1	959971	960057	2	2	1	10	0	75
DS572701.1	961297	961355	1	1	1	1573	0	75
DS572701.1	961949	962001	1	1	1	1540	0	75
DS572701.1	973682	973739	1	1	1	98	0	73
DS572701.1	974013	974073	1	1	1	197	0	75
DS572701.1	974251	974336	1	1	1	192	0	74
DS572701.1	979375	979431	1	1	1	21	0	75
DS572701.1	985356	985576	1	1	1	1	0	38
DS572701.1	985655	985991	1	1	1	7	0	58
DS572701.1	986125	986357	1	1	1	11	0	72
DS572701.1	991479	991662	2	2	1	2	0	68
DS572701.1	991805	991913	2	2	1	2	0	40
DS572701.1	1005341	1005393	2	2	1	8	0	64
DS572701.1	1005666	1005702	2	2	1	30	0	74
DS572701.1	1007564	1007636	2	2	1	24	0	74
DS572701.1	1009491	1009551	1	1	1	3	0	66
DS572701.1	1012176	1012294	1	1	1	59	0	74
DS572701.1	1013370	1013421	1	1	1	135	0	75
DS572701.1	1014589	1014641	1	1	1	73	0	75
DS572701.1	1020362	1020438	1	1	1	70	0	75
DS572701.1	1024663	1024717	1	1	1	1	0	44
DS572701.1	1024663	1024969	1	1	0	3163	0	75
DS572701.1	1026704	1026802	0	0	0	646	28	40
DS572701.1	1028318	1028455	1	1	1	17	0	75
DS572701.1	1029547	1029841	2	2	0	3	0	24
DS572701.1	1029866	1029918	2	2	1	4	0	24
DS572701.1	1030287	1030520	0	0	0	7	0	73
DS572701.1	1031153	1031178	2	2	1	8	0	67
DS572701.1	1031281	1031340	2	2	1	4	0	67
DS572701.1	1034686	1034734	1	1	1	4	0	53
DS572701.1	1034788	1034874	1	3	0	4	0	31
DS572701.1	1035179	1035237	1	1	1	8	0	69
DS572701.1	1040042	1040341	1	1	1	3	0	13
DS572701.1	1040594	1040700	1	1	1	66	0	74
DS572701.1	1040774	1040804	1	1	1	61	0	73
DS572701.1	1041258	1041359	1	1	1	13	0	64
DS572701.1	1041795	1041879	1	1	1	73	0	75
DS572701.1	1048399	1048462	1	1	1	8	0	66
DS572701.1	1050628	1050832	2	2	1	52	0	75
DS572701.1	1054194	1054415	2	2	1	94	0	72
DS572701.1	1054630	1054709	2	2	1	63	0	74
DS572701.1	1056109	1056180	2	2	1	3	0	68
DS572701.1	1059964	1060026	2	2	1	46269	32	75
DS572701.1	1060145	1060518	2	2	1	29514	44	23
DS572701.1	1060539	1060851	2	2	1	25771	43	20
DS572701.1	1060896	1060996	2	2	1	16664	2	44
DS572701.1	1063606	1063787	1	1	1	4	0	75
DS572701.1	1064283	1064342	1	1	1	3	0	55
DS572701.1	1064425	1064506	1	1	1	6	0	67
DS572701.1	1078534	1078899	2	2	1	195	0	75
DS572701.1	1078988	1079152	2	2	1	146	0	27
DS572701.1	1082005	1082084	2	2	1	1713	0	75
DS572701.1	1082179	1082536	2	2	1	1726	0	75
DS572701.1	1082895	1082971	2	2	1	285	0	43
DS572701.1	1098189	1098259	1	1	1	2	0	15
DS572701.1	1098440	1098510	1	1	1	3	0	38
DS572701.1	1102438	1103047	1	5	0	2	0	62
DS572701.1	1103660	1103791	2	2	1	2	0	26
DS572701.1	1108229	1108290	1	1	1	84	0	70
DS572701.1	1110769	1110827	2	2	1	1	0	8
DS572701.1	1132921	1132999	2	2	1	315	0	74
DS572701.1	1133073	1133547	2	2	1	218	0	73
DS572701.1	1139007	1139058	2	2	1	1	0	68
DS572701.1	1139244	1139656	2	2	1	2	0	57
DS572701.1	1142247	1142301	2	2	1	14	0	74
DS572701.1	1142958	1143013	2	2	1	9	0	52
DS572701.1	1143066	1143155	2	2	1	7	0	27
DS572701.1	1148177	1148235	2	2	1	46	0	63
DS572701.1	1148299	1148449	2	2	1	53	0	70
DS572701.1	1148605	1148752	2	2	1	12	0	58
DS572701.1	1151773	1151818	2	2	1	53	0	75
DS572701.1	1152740	1152795	2	2	1	17	0	54
DS572701.1	1154192	1154247	2	2	1	6	0	61
DS572701.1	1154561	1154621	2	2	1	18	0	74
DS572701.1	1154929	1154989	2	2	1	6	0	60
DS572701.1	1157975	1158081	1	1	1	1	0	52
DS572701.1	1166048	1166129	2	2	1	7	0	71
DS572701.1	1173851	1173910	2	2	1	1	0	41
DS572701.1	1178185	1178238	1	1	1	690	0	75
DS572701.1	1179888	1179967	2	2	1	29	0	75
DS572701.1	1180062	1180109	2	2	1	19	0	74
DS572701.1	1186569	1187134	1	1	1	97	0	75
DS572701.1	1191775	1191833	1	1	1	70	0	74
DS572701.1	1194039	1194100	1	1	1	8	0	25
DS572701.1	1200338	1200385	2	2	1	6	0	75
DS572701.1	1200494	1200552	2	2	1	7	0	63
DS572701.1	1201945	1201994	1	1	1	33	0	52
DS572701.1	1202169	1202223	1	1	1	157	0	68
DS572701.1	1202291	1202371	1	1	1	167	0	69
DS572701.1	1203092	1203143	1	1	1	174	0	75
DS572701.1	1203228	1203278	1	1	1	175	0	74
DS572701.1	1203421	1203471	1	1	1	165	0	75
DS572701.1	1213546	1213604	2	2	1	948	0	75
DS572701.1	1213762	1213830	2	2	1	961	0	75
DS572701.1	1217351	1217415	1	1	1	2	0	57
DS572701.1	1217612	1217720	1	1	1	20	2	74
DS572701.1	1217612	1219356	1	1	0	335	13	74
DS572701.1	1219290	1219356	1	1	1	3	0	40
DS572701.1	1224234	1224296	2	2	1	6	0	50
DS572701.1	1224431	1224494	2	2	1	6	0	73
DS572701.1	1225085	1225242	2	2	1	5	0	56
DS572701.1	1226020	1226199	1	1	1	254	0	52
DS572701.1	1226421	1226476	1	1	1	1296	0	75
DS572701.1	1228796	1228848	1	1	1	1410	1	75
DS572701.1	1235201	1235312	1	1	1	2	0	39
DS572701.1	1235478	1235558	1	1	1	1	0	62
DS572701.1	1235800	1235857	1	1	1	4	0	47
DS572701.1	1235800	1235970	1	1	0	31	0	71
DS572701.1	1235905	1235970	1	1	1	5	0	47
DS572701.1	1236417	1236486	1	1	1	41	0	73
DS572701.1	1238046	1238101	2	2	1	25	0	73
DS572701.1	1249590	1249684	2	2	1	2249	0	75
DS572701.1	1257887	1257947	2	2	1	15	0	64
DS572701.1	1258888	1258944	2	2	1	14	0	71
DS572701.1	1258888	1259389	2	2	0	9	0	21
DS572701.1	1259290	1259389	2	2	1	19	0	22
DS572701.1	1259411	1259475	2	2	1	25	0	23
DS572701.1	1259549	1259724	2	2	1	14	0	66
DS572701.1	1262325	1262429	1	1	1	39	0	10
DS572701.1	1262440	1262607	1	1	1	40	0	10
DS572701.1	1262704	1262763	1	1	1	56	0	75
DS572701.1	1262865	1262929	1	1	1	59	0	74
DS572701.1	1269210	1269270	1	1	1	4633	291	25
DS572701.1	1269352	1269406	1	1	1	21709	543	75
DS572701.1	1269524	1269583	1	1	1	28235	771	58
DS572701.1	1269635	1269690	1	1	1	12	1	10
DS572701.1	1284323	1284458	1	1	1	318	0	75
DS572701.1	1284756	1284813	1	1	1	326	0	75
DS572701.1	1284945	1285000	1	1	1	315	0	75
DS572701.1	1296075	1296168	1	1	1	1	0	40
DS572701.1	1300729	1300796	1	1	1	6188	0	75
DS572701.1	1301586	1301639	1	1	1	1704	0	69
DS572701.1	1305450	1305513	1	1	1	1	0	63
DS572701.1	1306305	1306344	1	1	1	1	0	46
DS572701.1	1309751	1309811	1	1	1	27	0	75
DS572701.1	1323601	1323754	1	1	1	163	0	75
DS572701.1	1324115	1324533	1	1	0	78	0	75
DS572701.1	1324426	1324533	1	1	1	143	0	74
DS572701.1	1324873	1324939	1	1	1	224	0	74
DS572701.1	1328552	1328603	1	1	1	2	0	20
DS572701.1	1331371	1331429	2	2	1	3	0	14
DS572701.1	1331619	1331674	2	2	1	50	0	74
DS572701.1	1342527	1343520	2	2	1	27	0	73
DS572701.1	1344538	1344603	2	2	1	9	0	65
DS572701.1	1345481	1345536	1	1	1	1	0	56
DS572701.1	1347843	1347951	1	1	1	1	0	37
DS572701.1	1350389	1350448	2	2	1	104	0	74
DS572701.1	1350744	1350814	2	2	1	90	1	48
DS572701.1	1350863	1350917	2	2	1	20	1	9
DS572701.1	1350863	1351071	2	2	0	92	1	48
DS572701.1	1351124	1351185	2	2	1	17	0	73
DS572701.1	1351124	1351384	2	2	0	92	1	55
DS572701.1	1351328	1351384	2	2	1	21	0	73
DS572701.1	1351568	1351630	2	2	1	15	0	72
DS572701.1	1353314	1353413	1	1	1	1	0	58
DS572701.1	1357463	1357523	1	1	1	524	0	47
DS572701.1	1357571	1357670	1	1	1	1001	0	47
DS572701.1	1358342	1358455	2	2	1	5	0	65
DS572701.1	1358560	1358621	0	0	0	4	0	64
DS572701.1	1365762	1365831	1	1	1	2	0	41
DS572701.1	1367195	1367330	2	2	1	9	0	71
DS572701.1	1371156	1371290	2	2	1	48	0	68
DS572701.1	1371358	1371385	2	2	1	55	0	67
DS572701.1	1371735	1371796	2	2	1	1995	0	75
DS572701.1	1371982	1372029	2	2	1	418	0	49
DS572701.1	1378381	1378436	2	2	1	1	0	61
DS572701.1	1385912	1385970	1	1	1	61	0	74
DS572701.1	1391018	1391076	1	1	1	5	0	42
DS572701.1	1391612	1391673	1	1	1	19	0	68
DS572701.1	1391777	1391841	1	1	1	7	0	68
DS572701.1	1395592	1395732	2	2	1	40	0	75
DS572701.1	1406490	1406596	1	1	1	7	0	71
DS572701.1	1407412	1407473	1	1	1	7	0	66
DS572701.1	1407628	1407816	1	1	1	11	0	64
DS572701.1	1409195	1409276	1	1	1	3	0	40
DS572701.1	1409924	1409978	1	1	1	14	0	72
DS572701.1	1410471	1411286	1	1	1	18	0	73
DS572701.1	1417702	1417955	1	1	1	3	0	57
DS572701.1	1417702	1418765	1	1	0	730	9	75
DS572701.1	1419250	1419531	1	1	1	1	0	69
DS572701.1	1419996	1420256	0	0	0	761	23	75
DS572701.1	1420434	1420485	1	1	1	28	0	64
DS572701.1	1423115	1423529	1	1	1	1	0	63
DS572701.1	1426182	1426273	1	1	1	35	1	73
DS572701.1	1426356	1426875	0	0	0	51	2	74
DS572701.1	1427254	1427347	1	1	1	56	0	73
DS572701.1	1427563	1427641	1	1	1	63	0	74
DS572701.1	1434002	1434070	1	1	1	27	0	75
DS572701.1	1453756	1453815	2	2	1	58	0	74
DS572701.1	1457100	1457302	2	2	1	1377	0	75
DS572701.1	1463808	1463862	2	2	1	25	0	75
DS572701.1	1467165	1467319	2	2	1	22	0	72
DS572701.1	1468824	1468914	1	1	1	19	1	70
DS572701.1	1469329	1469383	1	1	1	17	0	75
DS572701.1	1472096	1472250	2	2	1	3	0	74
DS572701.1	1472096	1472582	2	2	0	19	0	72
DS572701.1	1472822	1472884	2	2	1	7	0	61
DS572701.1	1472915	1473179	1	1	0	9	0	50
DS572701.1	1472946	1473175	2	2	1	2	0	37
DS572716.1	2252	2328	2	2	1	249	0	75
DS572716.1	10928	10964	2	2	1	17	0	75
DS572716.1	11760	11872	2	2	1	3	0	34
DS572716.1	13818	13892	2	2	1	9	0	67
DS572716.1	27404	27878	1	1	1	45	0	75
DS572716.1	39677	39823	2	2	1	1	0	30
DS572716.1	42962	43013	2	2	1	10	0	75
DS572716.1	46072	46111	1	1	1	24	0	74
DS572716.1	52464	52543	2	2	1	3	0	34
DS572716.1	56379	56469	2	2	1	459	0	75
DS572716.1	56918	57070	2	2	1	491	0	75
DS572716.1	57687	57744	2	2	1	473	0	75
DS572716.1	58191	58944	2	2	1	8	0	7
DS572716.1	64529	64582	2	2	1	1	0	5
DS572716.1	65372	65431	2	2	1	3	0	71
DS572716.1	65590	65668	2	2	1	4	0	53
DS572716.1	86074	86128	2	2	1	103	0	74
DS572716.1	86400	86452	2	2	1	85	0	74
DS572716.1	86746	86808	2	2	1	82	0	73
DS572716.1	86944	87004	2	2	1	75	0	75
DS572716.1	94065	94156	2	2	1	60	0	73
DS572716.1	95087	95189	2	2	1	83	0	43
DS572716.1	95232	95306	2	2	1	41	0	42
DS572716.1	130612	130699	2	2	1	92	0	52
DS572716.1	142598	142682	1	1	1	6	0	72
DS572716.1	145294	145348	2	2	1	703	0	75
DS572716.1	145450	145517	2	2	1	706	0	75
DS572716.1	150447	150511	2	2	1	238	0	75
DS572716.1	150649	150709	2	2	1	231	0	74
DS572716.1	150897	150956	2	2	1	64	0	75
DS572716.1	157074	157216	2	2	0	2	0	64
DS572716.1	157132	157208	1	1	1	761	0	75
DS572716.1	158886	159016	1	1	1	820	0	65
DS572716.1	159081	159139	1	1	1	802	0	65
DS572716.1	162075	162274	2	2	1	235	0	75
DS572716.1	162911	162980	2	2	1	194	0	45
DS572716.1	163025	163240	2	2	1	148	0	45
DS572716.1	164162	164329	2	2	1	4006	0	75
DS572716.1	164923	165042	2	2	1	1150	0	60
DS572716.1	169824	169889	2	2	1	1	0	61
DS572716.1	175377	175431	2	2	1	3	0	74
DS572716.1	177153	177224	1	1	1	1	0	42
DS572716.1	180799	180893	1	1	1	3	0	67
DS572716.1	182213	182751	0	0	0	103	8	31
DS572716.1	182810	182990	0	0	0	399	26	62
DS572716.1	183099	183267	2	2	1	1	0	8
DS572716.1	183099	183429	2	2	0	856	27	75
DS572716.1	185366	185419	2	2	1	1	0	42
DS572716.1	189000	189062	2	2	1	3881	1	75
DS572716.1	189312	189380	2	2	1	3747	0	75
DS572716.1	191506	191590	1	1	1	45	0	75
DS572716.1	205665	206045	2	2	1	1	0	34
DS572716.1	209015	209071	2	2	1	625	0	75
DS572716.1	209288	209345	2	2	1	605	0	75
DS572716.1	209472	209577	2	2	1	315	0	34
DS572716.1	209612	209676	2	2	1	226	0	34
DS572716.1	209746	210272	2	2	1	65	0	24
DS572716.1	221775	221842	2	2	1	15	0	74
DS572716.1	223966	224032	2	2	1	159	0	75
DS572716.1	224354	224456	2	2	1	163	0	75
DS572716.1	233581	234259	2	2	1	91	0	73
DS572716.1	234524	234720	2	2	1	77	0	74
DS572716.1	234894	235179	2	2	1	20	0	45
DS572716.1	235891	236161	1	1	1	2	0	71
DS572716.1	236481	237110	1	1	1	11	0	70
DS572716.1	254876	254971	2	2	1	2990	0	75
DS572716.1	256880	257121	2	2	1	12	0	74
DS572716.1	262752	262822	2	2	1	1	0	5
DS572716.1	262849	262907	2	2	1	1	0	26
DS572716.1	264830	264899	1	1	1	139	0	75
DS572716.1	265476	265600	1	1	1	389	0	75
DS572716.1	273358	273438	1	1	1	9	0	47
DS572716.1	279962	280026	1	1	1	2	0	51
DS572716.1	280363	281038	0	0	0	8	0	35
DS572716.1	282762	282849	2	2	1	62	0	68
DS572716.1	282918	283058	2	2	1	3	0	6
DS572716.1	311563	311667	2	2	1	52	0	57
DS572716.1	311725	311780	2	2	1	51	0	57
DS572716.1	311901	311948	2	2	1	50	0	74
DS572716.1	312169	312220	2	2	1	58	0	75
DS572716.1	312548	312604	2	2	1	59	0	35
DS572716.1	312658	312708	2	2	1	2	0	53
DS572716.1	312959	313014	2	2	1	48	1	74
DS572716.1	320165	321708	2	2	0	0	1	12
DS572716.1	324997	325082	2	2	1	8	0	48
DS572716.1	325131	325180	2	2	1	2664	48	27
DS572716.1	325208	325266	2	2	1	2692	45	29
DS572716.1	328295	328390	1	1	1	13	0	73
DS572716.1	329722	329789	1	1	1	1	0	18
DS572716.1	330979	331049	2	2	1	7	0	68
DS572716.1	331854	331920	2	2	1	4	0	40
DS572716.1	332038	332090	2	2	1	4	0	52
DS572716.1	333366	333423	2	2	1	2	0	30
DS572716.1	336973	337025	2	2	1	3	0	75
DS572716.1	337571	337620	2	2	1	3	0	66
DS572716.1	338346	338401	2	2	1	3	0	54
DS572716.1	351077	351204	1	1	1	13	0	75
DS572716.1	364304	364355	1	1	1	4465	0	75
DS572716.1	394049	394470	0	0	0	121	0	51
DS572716.1	403153	403204	2	2	1	81	0	75
DS572716.1	408707	408785	2	2	1	380	0	75
DS572716.1	409220	409391	0	0	0	234	11	35
DS572716.1	409425	409651	2	2	1	202	6	38
DS572716.1	410468	410586	1	1	1	121	0	74
DS572716.1	411060	411146	1	1	1	155	0	75
DS572716.1	411289	411347	1	1	1	88	0	74
DS572716.1	416774	416843	2	2	1	236	0	75
DS572716.1	416992	417050	2	2	1	98	0	75
DS572716.1	430860	430910	1	1	1	4	0	51
DS572716.1	430860	432570	1	1	0	20	0	75
DS572716.1	432513	433460	1	1	0	10	0	68
DS572716.1	433239	433460	1	1	1	33	0	74
DS572716.1	434274	434324	1	1	1	35	0	75
DS572716.1	434274	435001	1	1	0	10	0	72
DS572716.1	434950	435001	1	1	1	40	0	74
DS572716.1	435209	435257	1	1	1	36	0	71
DS572716.1	435546	435595	1	1	1	38	0	74
DS572716.1	440914	441004	2	2	1	1	0	28
DS572716.1	441833	441894	2	2	1	4	0	54
DS572716.1	442097	442149	2	2	1	3	0	51
DS572716.1	450793	451004	1	1	1	21	0	72
DS572716.1	461037	461116	1	1	1	45	0	70
DS572716.1	465430	465472	1	1	1	2340	0	75
DS572716.1	468507	468565	1	1	1	34	0	74
DS572716.1	472390	472441	1	1	1	27	0	72
DS572716.1	472410	472446	2	2	0	4	0	13
DS572716.1	473691	473800	2	2	1	1363	0	75
DS572716.1	473929	474052	2	2	1	2450	0	75
DS572716.1	474573	474901	1	1	1	6	0	35
DS572716.1	475028	475097	1	1	1	14	0	71
DS572716.1	476243	476328	2	2	1	3	0	36
DS572716.1	479252	479417	2	2	1	44	0	20
DS572716.1	479438	479529	2	2	1	37	0	20
DS572716.1	488051	488099	2	2	1	1085	0	75
DS572716.1	488176	488277	2	2	1	1037	0	75
DS572716.1	489528	489617	1	1	1	117	0	74
DS572716.1	494996	495054	2	2	1	3	0	74
DS572716.1	497932	497990	1	1	1	31	0	72
DS572716.1	498388	498445	1	1	1	24	0	73
DS572716.1	498826	499019	1	1	1	42	0	75
DS572716.1	506931	507089	1	1	1	1	0	41
DS572716.1	507211	507317	1	1	1	1	0	34
DS572716.1	517338	517364	1	1	1	73	0	73
DS572716.1	522761	522860	1	1	1	3611	0	75
DS572716.1	524256	524697	1	1	1	877	0	63
DS572716.1	534871	534940	2	2	1	840	0	75
DS572716.1	535022	535084	2	2	1	862	0	75
DS572716.1	535269	535340	2	2	1	887	0	75
DS572716.1	535436	535494	2	2	1	912	0	75
DS572716.1	536009	536069	2	2	1	868	0	75
DS572716.1	541801	541853	2	2	1	808	0	75
DS572716.1	542221	542286	2	2	1	899	0	75
DS572716.1	542526	542595	2	2	1	929	0	73
DS572716.1	542667	542721	2	2	1	914	0	72
DS572716.1	544155	544207	1	1	1	1	0	32
DS572716.1	547713	548016	1	1	1	28	0	73
DS572716.1	548263	548379	1	1	1	612	8	75
DS572716.1	554719	554819	2	2	1	30	0	9
DS572716.1	557565	557628	1	1	1	109	0	74
DS572716.1	557703	557759	1	1	1	59	0	75
DS572716.1	560756	560817	2	2	1	50	0	74
DS572716.1	560763	560840	2	2	0	758	30	20
DS572716.1	560858	560975	2	2	0	776	30	24
DS572716.1	560926	560975	2	2	1	47	0	75
DS572716.1	562766	562823	2	2	1	863	0	75
DS572716.1	565197	565249	2	2	1	849	0	75
DS572716.1	573827	573961	1	1	1	3	0	45
DS572716.1	576055	576123	1	1	1	8	0	74
DS572716.1	578188	578242	1	1	1	56	0	73
DS572716.1	578488	578545	1	1	1	51	0	72
DS572716.1	578739	579254	1	1	1	56	0	75
DS572716.1	584296	584657	1	1	1	36	0	75
DS572716.1	585016	585098	1	1	1	107	0	41
DS572716.1	585140	585222	1	1	1	105	0	41
DS572716.1	585321	585378	1	1	1	100	0	75
DS572716.1	586031	586097	1	1	1	95	0	74
DS572716.1	586685	586764	1	1	1	97	0	74
DS572716.1	591406	591471	1	1	1	11	0	66
DS572716.1	592593	592645	1	1	1	14	0	70
DS572716.1	594475	594556	1	1	1	27	10	71
DS572716.1	595914	595967	1	1	1	27	0	74
DS572716.1	597371	597799	1	3	0	2	0	19
DS572716.1	598819	598895	2	2	1	225	0	75
DS572716.1	607487	613015	2	2	0	2	0	21
DS572716.1	609330	609386	1	1	1	194	0	74
DS572716.1	610775	610926	1	1	1	182	0	75
DS572716.1	611963	612022	2	2	1	38	1	73
DS572716.1	611963	612177	2	2	0	101	0	75
DS572716.1	612118	612465	2	2	0	26	1	14
DS572716.1	612416	612465	2	2	1	110	0	14
DS572716.1	612480	612531	2	2	1	112	0	14
DS572716.1	612635	612713	2	2	1	102	0	74
DS572716.1	612843	612903	2	2	1	111	0	26
DS572716.1	612930	613015	2	2	1	110	0	26
DS572716.1	615471	615525	1	1	1	392	0	75
DS572716.1	615691	615760	1	1	1	406	0	75
DS572716.1	619990	620037	2	2	1	2	0	72
DS572716.1	620876	620938	2	2	1	1	0	28
DS572723.1	5130	5188	1	1	1	11	0	34
DS572723.1	5223	5270	1	1	1	12	0	34
DS572723.1	5337	5443	1	1	1	15	0	66
DS572723.1	5551	5612	1	1	1	14	0	29
DS572723.1	5642	5703	1	1	1	13	0	28
DS572723.1	5732	5779	1	1	1	13	0	28
DS572723.1	9075	9131	1	1	1	258	0	75
DS572723.1	9219	9269	1	1	1	266	0	75
DS572723.1	15418	15464	2	2	1	113	0	74
DS572723.1	19824	19894	2	2	1	264	0	46
DS572723.1	19941	19998	2	2	1	313	0	46
DS572723.1	29177	29614	2	2	1	7	0	64
DS572723.1	33254	33309	2	2	1	2	0	53
DS572723.1	35792	35843	1	1	1	4	0	53
DS572723.1	37270	37509	1	1	1	1	0	4
DS572723.1	37644	37700	1	1	1	8	0	63
DS572723.1	37996	38223	1	1	1	10	0	58
DS572723.1	48261	48313	2	2	1	12	0	64
DS572723.1	48261	48556	2	2	0	47	0	75
DS572723.1	48484	49112	2	2	0	16	0	72
DS572723.1	49058	49112	2	2	1	61	0	13
DS572723.1	49125	49324	2	2	0	56	0	13
DS572723.1	49272	49324	2	2	1	19	0	70
DS572723.1	49482	49528	2	2	1	15	0	19
DS572723.1	49548	49601	2	2	1	17	0	19
DS572723.1	49548	49833	2	2	0	44	0	72
DS572723.1	49773	49833	2	2	1	13	0	68
DS572723.1	51259	51347	2	2	1	1	0	48
DS572723.1	51396	51470	2	2	1	2	0	41
DS572723.1	54417	54478	2	2	1	213	0	75
DS572723.1	54673	54733	2	2	1	183	0	74
DS572723.1	55282	55342	2	2	1	22	0	75
DS572723.1	55282	55726	2	2	0	7	0	66
DS572723.1	55588	55726	2	2	1	134	2	22
DS572723.1	55749	55805	2	2	1	119	2	22
DS572723.1	66175	66226	1	1	1	448	0	75
DS572723.1	71448	71499	1	1	1	66	0	27
DS572723.1	71527	71685	1	1	1	94	0	28
DS572723.1	71837	71889	1	1	1	279	0	75
DS572723.1	72144	72197	1	1	1	309	0	75
DS572723.1	87964	88018	1	1	1	22	0	75
DS572723.1	88211	88262	1	1	1	25	0	73
DS572723.1	90648	90706	1	1	1	19	0	73
DS572723.1	91073	91156	1	1	1	49	0	74
DS572723.1	100650	100705	2	2	1	1	0	49
DS572723.1	100953	101009	2	2	1	3	0	28
DS572723.1	101119	101177	2	2	1	1	0	36
DS572723.1	101328	101379	2	2	1	2	0	44
DS572723.1	101424	101476	2	2	1	13	0	68
DS572723.1	105226	105320	1	1	1	77	0	74
DS572723.1	106063	106117	1	1	1	70	0	75
DS572723.1	108252	108313	1	1	1	16	0	70
DS572723.1	108670	108742	1	1	1	10	0	66
DS572723.1	109642	109693	1	1	1	91	0	74
DS572723.1	109805	109868	1	1	1	3880	63	75
DS572723.1	119485	119845	2	2	1	1	0	4
DS572723.1	120210	120336	2	2	1	1	0	53
DS572723.1	120572	120664	2	2	1	3	0	58
DS572723.1	120572	121299	2	2	0	1966	52	53
DS572723.1	121050	121299	2	2	1	3	0	57
DS572723.1	121389	121442	2	2	1	3	0	35
DS572723.1	134163	134222	2	2	1	1	0	57
DS572723.1	134295	134343	2	2	1	151	1	36
DS572723.1	144026	144205	2	2	1	2	0	64
DS572723.1	144359	144416	2	2	1	1	0	74
DS572723.1	144842	144896	2	2	1	3	0	61
DS572723.1	148179	148236	2	2	1	2	0	74
DS572723.1	149276	149377	2	2	1	2	0	64
DS572723.1	149886	149937	2	2	1	8	0	66
DS572723.1	152841	152896	1	1	1	251	0	75
DS572723.1	153362	153420	1	1	1	176	0	75
DS572723.1	154028	154066	2	2	1	232	0	75
DS572723.1	154345	154394	2	2	1	27	0	74
DS572723.1	154345	154711	2	2	0	231	0	73
DS572723.1	154658	154711	2	2	1	38	0	73
DS572723.1	154929	154979	2	2	1	248	2	75
DS572723.1	155167	155219	2	2	1	15	0	68
DS572723.1	155321	155543	2	2	1	4	0	13
DS572723.1	163309	163376	1	1	1	1	0	28
DS572723.1	164219	164274	1	1	1	3	0	59
DS572723.1	166259	166332	1	1	1	41	0	75
DS572723.1	169331	169427	1	1	1	169	0	75
DS572723.1	171552	171632	2	2	1	41202	8	75
DS572723.1	172012	181985	2	2	0	1	0	22
DS572723.1	172331	172387	2	2	1	16485	1	75
DS572723.1	173646	173699	1	1	1	17	0	73
DS572723.1	174916	174971	1	1	1	33	0	74
DS572723.1	178554	178685	1	1	1	5	0	6
DS572723.1	178812	178867	1	1	1	218	0	74
DS572723.1	179645	179698	1	1	1	437	0	75
DS572723.1	181149	181985	2	2	1	3	0	33
DS572723.1	182019	182082	2	2	1	6309	138	34
DS572723.1	182273	182326	2	2	1	12573	75	75
DS572723.1	184782	184831	2	2	1	245	0	75
DS572723.1	186488	186581	2	2	1	36	0	42
DS572723.1	186707	186781	2	2	1	44	0	72
DS572723.1	204416	204509	1	1	1	304	0	75
DS572723.1	206074	206125	2	2	1	21	0	75
DS572723.1	212972	213022	1	1	1	23	0	74
DS572723.1	213884	213935	1	1	1	29	0	75
DS572723.1	217090	217175	1	1	1	1	0	30
DS572723.1	217446	217505	1	1	1	2	0	70
DS572723.1	217868	217955	1	1	1	2	0	74
DS572723.1	219900	219955	1	1	1	2	0	74
DS572723.1	227958	228037	1	1	1	29	0	75
DS572723.1	228645	228710	2	2	1	14	0	74
DS572723.1	229094	229153	2	2	1	14	0	29
DS572723.1	229183	229242	2	2	1	13	0	29
DS572723.1	229399	229460	2	2	1	6	0	67
DS572723.1	232740	232818	2	2	1	1	0	50
DS572723.1	239527	239586	2	2	1	157	0	75
DS572723.1	239786	239837	2	2	1	162	0	75
DS572723.1	240281	240337	2	2	1	153	0	74
DS572723.1	241525	241737	1	1	1	188	0	75
DS572723.1	242233	242284	1	1	1	264	0	75
DS572723.1	242862	242916	1	1	1	13	0	61
DS572723.1	242862	243198	1	1	0	259	0	75
DS572723.1	243143	243198	1	1	1	18	0	70
DS572723.1	245760	245831	1	1	1	2	0	61
DS572723.1	246524	246599	1	1	1	1	0	17
DS572723.1	246835	246891	1	1	1	3	0	55
DS572723.1	246947	247015	1	1	1	4	0	45
DS572723.1	247114	247176	1	1	1	3	0	74
DS572723.1	260818	260873	2	2	1	2985	0	75
DS572723.1	260961	261015	2	2	1	2949	0	75
DS572723.1	262700	263078	2	2	1	1830	0	39
DS572723.1	263118	263503	2	2	1	1340	0	39
DS572723.1	277172	277284	1	1	1	1	0	43
DS572723.1	283495	283541	2	2	1	271	0	75
DS572723.1	283726	283799	2	2	1	257	0	31
DS572723.1	283726	283957	2	2	0	3	0	14
DS572723.1	283830	283957	2	2	1	258	0	31
DS572723.1	284004	284193	2	2	1	256	0	46
DS572723.1	284296	284434	2	2	1	259	0	75
DS572723.1	285414	285483	2	2	1	2	0	41
DS572723.1	286510	286562	2	2	1	7	0	49
DS572723.1	286882	287267	2	2	1	1	0	3
DS572723.1	291716	291808	1	1	1	69346	8	75
DS572723.1	296172	296259	1	1	1	16	0	73
DS572723.1	300582	300635	2	2	1	18	0	73
DS572723.1	300758	301278	2	2	1	4	0	25
DS572723.1	302832	302889	1	1	1	89	0	75
DS572723.1	304519	304600	1	1	1	66	0	75
DS572723.1	309838	309907	2	2	1	5	0	69
DS572723.1	310026	310119	2	2	1	9	0	75
DS572723.1	310026	310316	2	2	0	529	11	36
DS572723.1	310260	310316	2	2	1	9	0	72
DS572723.1	328768	328855	1	1	1	4	0	69
DS572723.1	328981	329063	1	1	1	5	0	74
DS572723.1	334510	334573	1	1	1	49	0	26
DS572723.1	335906	335963	2	2	1	4	0	74
DS572723.1	342055	342104	2	2	1	10	0	62
DS572723.1	342338	342394	2	2	1	40	0	75
DS572723.1	342998	343054	2	2	1	2	0	62
DS572723.1	346321	346384	2	2	1	2	0	42
DS572723.1	346321	346520	2	2	0	6	0	74
DS572723.1	346427	346520	2	2	1	2	0	42
DS572723.1	346648	346694	2	2	1	2	0	36
DS572723.1	347196	347260	2	2	1	3	0	73
DS572723.1	356381	356431	2	2	1	637	0	75
DS572723.1	357655	357709	1	1	1	200	0	74
DS572723.1	360171	360305	2	2	1	55	0	74
DS572723.1	361831	361881	2	2	1	41	0	74
DS572723.1	362346	362405	2	2	1	44	0	74
DS572725.1	22802	23060	2	2	1	24	0	74
DS572725.1	23982	24241	2	2	1	24	0	67
DS572725.1	24308	24405	2	2	1	20	0	63
[truncated: 11,468 more rows]

## Sheet: STAR_Treatment_03.SJ.out.tab
DS572696.1	881	935	1	1	1	167	0	74
[truncated: 13,474 more rows]

## Sheet: rMATS_Vdahliae_Simulate
	IR_Numbers
[truncated: 9 more rows]

[truncated: 12 more sheets: STAR_Vdahliae_Simulate, Validation_Data, rMATS_Control_IR, rMATS_Treatment_IR, rMATS_Control_Treatment_Common, rMATS_Control_Only, rMATS_Treatment_Only, STAR_Control_IR, STAR_Treatment_IR, STAR_Control_Treatment_Common, STAR_Control_Only_IR, STAR_Treatment_Only_IR]
